# Supplementary material for: 14-3-3θ phosphorylation at S232 reduces its interactome and regulates axonal trafficking
Source: Dis Model Mech. 2025 Dec 5;18(12):dmm052405. doi: 10.1242/dmm.052405 (PMC12714136; doi:10.1242/dmm.052405)
Supplement: Dataset 1. Genera 1l4-3-3θ interactor mass spectrometry QC data. [file dmm-18-052405-Dataset1.xlsx]

## Sheet: All Proteins
This is all proteins that were detected in any of our samples
UniProt IDs	Acc#	Gene	A Cre 14-3-3 f1	A Cre 14-3-3 f2	A Cre 14-3-3 f3	A Cre 14-3-3 f4	A Cre F IgG 1	A Cre F IgG 2	A Cre F IgG 3	A Cre F IgG 4	D Cre M 14-3-3 1	D Cre M 14-3-3 2	D Cre M 14-3-3 3	D Cre M 14-3-3 4	D Cre M IgG 1	D Cre M IgG 2	D Cre M IgG 3	D Cre M IgG 4	D Cre M 14-3-3 1.1	D Cre M 14-3-3 2.1	D Cre M 14-3-3 3.1	D Cre M 14-3-3 4.1	D Cre F IgG 1	D Cre F IgG 2	D Cre F IgG 3	D Cre F IgG 4
14-3-3 protein theta	P68254	Ywhaq	461	557	411	222	1	0	5	1	585	621	558	558	3	1	9	1	522	546	354	387	6	2	2	3
14-3-3 protein zeta/delta	P63101	Ywhaz	317	340	319	186	0	1	13	2	494	445	413	421	4	1	11	1	352	324	290	294	4	0	1	1
14-3-3 protein beta/alpha	Q9CQV8	Ywhab	198	269	212	107	0	0	0	1	351	291	217	269	3	1	0	0	297	260	181	193	5	0	1	1
SRC kinase-signaling inhibitor 1	B1AQX9	Srcin1	139	198	160	169	0	0	0	0	137	111	215	178	0	1	1	0	100	149	164	108	0	0	1	0
Spna2 protein	B9EKJ1	Sptan1	141	122	161	91	1	0	7	2	78	72	173	71	3	3	10	7	99	114	211	85	1	0	0	0
Calcium/calmodulin-dependent protein kinase type II subunit alpha	P11798	Camk2a	107	103	115	142	0	0	8	0	80	131	133	105	2	2	3	1	83	150	118	96	0	0	1	1
Myotubularin-related protein 5	Q6ZPE2	Sbf1	0	0	0	0	0	0	0	0	1	1	0	0	0	0	0	0	0	0	0	0	1	0	0	0
ATPase, Na+/K+ transporting, alpha 3 polypeptide	Q8VCE0	Atp1a3	105	78	106	109	9	5	67	16	83	103	97	101	7	9	20	21	62	41	98	88	2	3	6	4
A-X actin	Q61276	Actb	134	86	269	84	10	10	27	12	57	45	160	61	11	9	18	4	126	120	160	85	6	6	12	8
DNA ligase 3	P97386	Lig3	42	42	27	26	2	61	59	67	6	29	70	61	53	85	41	74	38	41	29	44	38	7	61	47
Tubulin beta-3 chain	Q9ERD7	Tubb3	114	83	116	121	9	9	47	16	99	102	86	79	8	9	13	4	101	71	74	85	4	0	7	9
14-3-3 protein eta	P68510	Ywhah	86	142	111	64	0	1	3	0	133	124	89	100	0	0	0	0	151	142	82	79	5	0	1	0
Myelin basic protein	P04370	Mbp	67	53	51	19	2	2	39	13	37	53	50	54	21	14	14	12	48	64	44	28	3	3	32	11
Tubulin beta-6 chain	Q922F4	Tubb6	94	72	92	96	6	7	38	9	83	83	79	74	9	7	8	0	86	61	53	68	0	0	6	8
Liprin-alpha 1	B8QI33	Ppfia1	0	0	0	0	12	7	8	4	0	0	0	0	1	0	2	0	0	0	0	0	11	15	3	2
Ighg protein	Q91Z05	Ighg	62	42	56	58	23	22	16	18	78	53	56	48	52	27	28	21	71	89	38	42	31	30	26	13
Tubulin alpha-1C chain	P68373	Tuba1c	103	74	74	67	12	7	51	17	68	69	73	75	10	7	9	6	83	58	36	50	4	4	8	4
Sodium/potassium-transporting ATPase subunit alpha-2	Q6PIE5	Atp1a2	71	46	75	69	6	5	41	12	69	85	80	89	6	8	16	17	47	26	63	50	1	2	3	0
Smooth muscle gamma-actin	Q61852	ACTG2	81	58	151	56	8	7	18	13	36	42	83	45	12	10	16	3	59	80	91	58	5	3	10	4
Spectrin beta chain, non-erythrocytic 1	Q62261	Sptbn1	82	62	92	49	0	0	5	0	25	27	94	35	0	1	6	3	66	55	124	41	1	1	1	0
Sodium/potassium-transporting ATPase subunit alpha-1	Q8VDN2	Atp1a1	63	50	66	68	6	3	34	11	58	79	69	66	5	6	15	13	48	27	56	52	1	2	3	2
Titin	A2ASS6	Ttn	7	7	9	6	3	2	4	2	4	10	5	15	14	20	8	5	5	6	6	8	5	7	2	4
Keratin, type I cytoskeletal 10	P02535	Krt10	27	32	32	40	21	24	18	31	43	61	49	82	58	50	34	28	25	44	17	25	37	28	31	17
Heat shock cognate 71 kDa protein	P63017	Hspa8	66	64	78	85	2	0	40	2	67	56	70	79	4	0	8	4	44	42	71	67	2	0	2	2
Beta-actin-like protein 2	Q8BFZ3	Actbl2	68	52	135	49	6	0	18	8	23	27	81	35	7	6	13	0	63	64	86	51	0	5	0	0
Calcium/calmodulin-dependent protein kinase II, beta, isoform CRA_b	Q5SVJ0	Camk2b	51	50	64	85	1	1	0	0	47	71	81	49	0	0	1	0	56	78	74	53	0	1	0	0
Keratin, type II cytoskeletal 5	Q922U2	Krt5	19	28	21	15	7	15	11	24	52	35	34	46	52	36	113	44	31	39	13	21	39	24	24	7
Myosin-10	Q61879	Myh10	124	96	220	29	0	0	0	0	1	2	144	3	0	0	1	0	87	96	237	76	0	0	0	1
Protein C12orf4 homolog	Q91YN0	D6Wsu163e	23	24	15	19	8	46	22	18	3	16	45	36	41	71	25	42	30	13	11	14	34	5	32	15
Keratin, type II cytoskeletal 1	P04104	Krt1	26	28	26	18	9	15	9	17	68	37	34	42	43	42	40	33	28	32	14	24	23	20	22	2
Complement C1q subcomponent subunit C	Q02105	C1qc	43	46	44	18	14	29	20	15	57	55	66	68	62	59	27	31	47	50	32	26	20	20	23	21
Complement C1q subcomponent subunit B	P14106	C1qb	36	38	34	24	22	36	31	21	110	49	61	55	46	48	38	30	30	40	23	26	25	25	25	27
Clathrin heavy chain 1	Q68FD5	Cltc	39	61	42	43	1	1	18	2	40	45	35	47	3	2	4	4	22	31	48	40	0	0	1	2
Keratin, type II cytoskeletal 2 epidermal	Q3TTY5	Krt2	12	26	22	22	7	8	4	13	57	33	36	67	45	38	65	23	24	28	8	17	30	17	13	7
Dihydropyrimidinase-related protein 2	O08553	Dpysl2	63	43	63	52	5	2	49	12	77	64	70	75	1	0	8	2	35	32	51	38	2	0	2	5
Protein Ighg2c	F6TQW2	Ighg2c	30	14	9	10	19	9	10	13	70	45	41	19	57	37	22	12	29	51	27	13	20	21	25	15
Calcium/calmodulin-dependent protein kinase type II subunit delta	Q8CCM0	Camk2d	42	44	65	72	0	0	4	0	43	60	65	40	0	0	0	0	36	82	64	57	0	0	0	0
Glyceraldehyde-3-phosphate dehydrogenase	P16858	Gapdh	41	29	55	31	11	1	29	12	53	34	47	43	9	6	12	9	38	19	21	27	2	2	6	5
Calcium/calmodulin-dependent protein kinase type II subunit gamma	Q923T9	Camk2g	40	35	59	55	1	0	0	0	35	48	58	30	0	2	1	0	46	0	57	0	0	0	0	0
Keratin, type I cytoskeletal 13	P08730	Krt13	17	18	24	22	8	13	11	22	37	31	26	43	28	25	35	12	17	23	11	15	19	12	20	12
Ig mu chain C region	P01872	Ighm	1	0	0	0	25	13	21	32	1	1	2	0	59	104	61	33	0	0	0	0	21	27	39	25
Keratin, type I cytoskeletal 17	Q9QWL7	Krt17	16	17	25	23	8	13	11	21	38	31	31	40	33	34	61	17	14	21	11	18	19	16	20	10
Keratin, type I cytoskeletal 14	Q61781	Krt14	19	23	22	29	14	14	12	21	22	34	30	43	39	38	56	20	14	27	11	21	23	20	19	11
14-3-3 protein epsilon	D6REF3	Ywhae	32	77	57	38	0	0	0	0	68	56	47	50	0	0	0	0	77	75	47	45	0	0	1	0
Pleckstrin homology domain-containing family O member 1	Q9JIY0	Plekho1	0	0	0	0	12	17	8	35	0	0	0	0	11	5	5	6	0	0	0	0	23	17	27	2
Neurofilament light polypeptide	P08551	Nefl	25	19	41	46	1	0	6	0	36	23	36	25	0	0	1	1	29	23	38	25	1	0	1	1
Keratin, type II cytoskeletal 6A	P50446	Krt6a	0	27	0	0	5	10	10	17	29	19	39	31	32	21	77	24	0	28	0	13	24	10	11	7
Translation factor Guf1, mitochondrial	Q8C3X4	Guf1	2	0	0	1	2	0	1	0	0	1	0	0	0	1	0	1	0	0	1	0	1	0	1	2
Ras/Rap GTPase-activating protein SynGAP	F6SEU4	Syngap1	25	37	32	37	0	0	0	1	21	12	59	28	1	1	1	1	15	22	55	12	3	3	0	0
Alpha-internexin	P46660	Ina	37	27	43	36	1	0	3	1	24	27	25	22	2	4	1	0	32	30	31	29	1	0	1	0
Disintegrin and metalloproteinase domain-containing protein 22	Q9R1V6	Adam22	29	48	37	33	0	0	0	0	68	65	59	51	0	0	0	0	32	40	41	18	0	0	0	0
Ig gamma-1 chain C region secreted form	P01868	Ighg1	19	14	31	20	5	3	6	9	36	13	14	12	10	10	2	5	20	29	14	20	5	6	8	3
Keratin 16	Q3ZAW8	Krt16	0	0	18	27	14	0	12	19	13	31	22	0	32	29	60	13	0	26	0	0	21	15	18	11
Anti-colorectal carcinoma light chain	Q7TS98		20	11	11	7	20	4	6	9	50	14	9	20	21	17	19	6	18	26	12	8	15	30	9	5
Protein Herc1	E9PZP8	Herc1	26	25	13	10	0	0	0	0	72	43	43	36	0	1	1	0	11	20	15	14	1	0	0	0
Ig gamma-3 chain C region	P03987		11	10	8	6	10	7	3	3	19	44	20	5	21	28	5	1	24	40	18	0	10	28	19	0
MAP/microtubule affinity-regulating kinase	C9K101	Mark1	32	30	20	19	0	0	0	0	52	41	54	44	0	0	0	0	20	16	24	16	0	0	0	0
Keratin, type II cytoskeletal 73	Q6NXH9	Krt73	14	17	13	10	6	6	0	13	35	17	26	30	24	23	42	23	0	20	5	8	16	12	0	1
Complement C1q subcomponent subunit A	P98086	C1qa	16	22	15	14	16	11	10	13	35	30	28	29	24	29	24	21	24	26	18	15	13	17	12	14
Keratin, type II cytoskeletal 79	Q8VED5	Krt79	14	20	15	10	5	7	3	14	33	21	24	23	31	23	47	25	22	23	7	12	18	14	16	1
Sister chromatid cohesion protein PDS5 homolog B	Q4VA53	Pds5b	1	0	5	5	2	13	6	8	0	4	1	0	1	0	0	0	0	1	2	0	1	0	3	5
Leucine-rich glioma-inactivated protein 1	Q9JIA1	Lgi1	34	19	32	24	0	0	0	0	64	65	51	52	0	0	0	0	30	40	23	14	0	0	0	0
Neurofilament medium polypeptide	P08553	Nefm	21	13	26	15	0	0	2	0	24	18	39	18	0	0	0	1	21	14	35	19	0	0	0	0
2',3'-cyclic-nucleotide 3'-phosphodiesterase	P16330	Cnp	27	15	29	18	0	0	14	2	40	35	40	26	0	0	0	0	27	18	5	16	0	0	1	0
Keratin, type II cytoskeletal 2 oral	Q3UV17	Krt76	11	14	13	11	13	10	5	13	23	14	18	18	26	16	41	17	22	18	7	9	17	16	9	4
Keratin, type I cytoskeletal 9	Q6RHW0	Krt9	0	0	3	0	0	1	1	1	0	0	0	2	2	0	1	1	0	0	2	0	0	0	0	0
Protein Scaf4	Q7TSH6	Scaf4	3	9	1	14	0	0	0	0	0	10	0	1	0	0	0	0	6	8	3	9	0	0	0	0
Protein Sptbn2	Q68FG2	Sptbn2	32	36	44	19	3	0	0	0	14	13	41	10	0	0	0	0	27	30	55	16	0	0	0	0
Keratin, type II cytoskeletal 8	P11679	Krt8	8	13	9	6	4	6	2	8	27	0	0	0	24	17	37	20	15	0	0	19	17	15	14	0
Thrombospondin type-1 domain-containing protein 4	Q3UTY6	Thsd4	0	0	0	0	1	3	8	21	0	0	0	0	0	0	3	3	0	1	0	0	11	3	15	15
Protein Dnah11	E9Q7N9	Dnah11	2	1	0	0	0	12	8	8	0	0	0	0	0	0	2	0	2	1	1	2	0	0	9	11
Microtubule-associated protein 2	P20357	Map2	13	13	16	23	2	0	5	1	19	23	22	36	1	2	3	1	9	7	15	13	0	0	1	2
Keratin, type I cytoskeletal 42	Q6IFX2	Krt42	10	0	17	0	0	9	8	15	12	0	16	0	19	20	41	14	8	16	8	13	11	8	0	7
Protein Krt78	E9Q0F0	Krt78	11	13	8	5	5	8	9	16	18	8	13	15	19	11	35	19	14	19	7	7	18	13	16	8
Thyroglobulin	O08710	Tg	0	0	0	0	0	3	1	2	0	0	0	0	0	0	0	1	0	0	1	1	0	0	1	0
Plasma membrane calcium-transporting ATPase 1	G5E829	Atp2b1	25	17	11	27	0	0	1	0	26	18	28	32	0	0	0	1	13	12	13	16	0	0	0	0
Alpha-enolase	P17182	Eno1	18	11	12	10	2	3	19	3	21	16	19	14	1	0	2	1	14	6	2	8	0	0	0	1
Low-density lipoprotein receptor-related protein 2	A2ARV4	Lrp2	1	0	1	0	0	5	2	4	4	1	4	3	5	4	1	3	1	1	0	0	0	3	5	1
WD repeat-containing protein 37	Q8CBE3	Wdr37	12	16	17	17	0	0	0	1	19	31	25	21	0	0	1	1	20	10	3	13	0	0	0	0
T-complex protein 1 subunit gamma	P80318	Cct3	2	0	2	0	0	0	0	1	0	2	0	2	0	0	0	2	1	1	2	0	0	0	0	0
Rho GTPase-activating protein 23	Q69ZH9	Arhgap23	20	12	12	19	1	0	0	0	13	5	25	13	0	0	0	0	14	8	8	10	0	2	0	0
Myelin transcription factor 1-like protein	P97500	Myt1l	1	3	3	3	0	4	4	4	1	0	0	0	1	0	0	0	0	0	5	4	0	0	0	3
Serum albumin	P02769	ALB	2	1	2	1	14	1	5	6	9	7	3	9	50	14	20	17	1	2	0	0	9	11	5	3
Plasma membrane calcium-transporting ATPase 2	Q9R0K7	Atp2b2	19	21	10	20	0	0	0	0	23	15	17	24	0	0	0	1	12	7	17	14	0	0	0	0
Keratin, type I cytoskeletal 24	A1L317	Krt24	10	8	13	18	7	4	8	14	6	17	6	14	15	14	7	10	10	13	8	9	10	5	12	7
Cyclin-dependent kinase 17	Q8K0D0	Cdk17	8	2	7	10	1	6	7	3	8	13	11	20	16	12	4	3	2	7	9	6	2	2	4	5
Vasohibin-1	Q8C1W1	Vash1	0	0	0	1	0	1	0	0	0	0	0	0	0	0	0	0	0	1	1	0	1	0	0	0
Brain-specific angiogenesis inhibitor 3	Q80ZF8	Adgrb3	1	0	0	1	0	3	3	3	0	0	0	0	1	0	1	1	1	0	0	0	1	0	1	6
B9-scFv	A2NN81	Igh-V7183	19	21	17	22	4	4	3	6	16	16	13	18	8	8	8	7	8	21	10	18	4	3	2	7
Excitatory amino acid transporter 2	P43006	Slc1a2	25	25	15	16	1	0	13	3	7	19	9	15	2	0	3	2	13	8	14	11	0	0	1	0
ATP synthase subunit alpha, mitochondrial	Q03265	Atp5f1a	22	11	20	19	1	2	14	2	17	15	17	20	2	0	2	1	16	11	12	11	0	0	3	0
Ankyrin-2	Q8C8R3	Ank2	10	11	18	15	0	1	0	1	3	6	12	5	0	0	0	0	6	8	21	10	1	0	0	0
Spink5 protein	Q5K5D4	Spink5	0	0	0	0	1	3	1	1	0	0	0	0	1	0	1	1	0	0	0	0	2	1	3	1
Hyperpolarization-activated cation channel 2	C9K0Z8	Hcn2	13	20	18	19	0	1	0	0	11	17	15	20	0	0	0	0	14	16	14	7	1	1	0	0
Ig heavy chain V region AC38 205.12	P06330		8	6	6	6	14	3	8	8	16	13	6	10	19	23	6	10	15	16	4	4	11	18	8	4
Zinc finger Ran-binding domain-containing protein 2	Q9R020	Zranb2	0	0	0	0	0	1	1	2	1	0	1	0	4	3	4	9	0	0	0	0	2	1	10	5
Dynamin-1	P39053	Dnm1	11	9	18	17	2	1	18	2	12	12	9	15	1	0	4	4	6	4	19	13	1	0	5	0
Cytoplasmic FMR1-interacting protein 2	Q5SQX6	Cyfip2	16	11	12	13	0	0	0	0	32	10	27	21	0	0	0	0	11	9	15	9	0	0	0	0
von Willebrand factor C and EGF domain-containing protein	Q3U515	Vwce	0	0	0	1	4	8	0	1	0	0	0	0	0	1	1	0	0	0	0	0	3	3	1	3
IQ motif and SEC7 domain-containing protein 1	Q8R0S2	Iqsec1	13	9	12	14	0	0	0	0	26	19	33	24	0	0	1	1	9	3	9	6	0	0	1	0
Myosin-9	Q8VDD5	Myh9	28	16	54	6	0	0	0	0	0	1	24	0	0	0	0	0	21	17	53	12	1	0	0	1
Rims2 protein	Q0VF51	Rims2	0	0	0	2	0	1	2	3	0	0	0	0	1	12	0	0	0	0	0	0	3	1	2	1
Protein FAM135A	Q6NS59	Fam135a	0	0	0	3	0	5	1	3	0	1	1	1	2	0	6	7	0	0	0	1	1	1	1	3
Protein Vmn2r92	L7N2A4	Vmn2r92	0	0	0	0	0	11	2	1	0	0	0	0	0	0	0	0	0	0	0	0	0	0	2	3
KH domain-containing, RNA-binding, signal transduction-associated protein 2	Q9WU01	Khdrbs2	0	0	0	0	4	17	20	14	0	0	1	0	31	26	13	12	0	0	0	0	7	4	18	15
Kinesin heavy chain isoform 5C	P28738	Kif5c	12	12	16	17	1	0	1	0	22	19	14	16	1	1	0	0	7	6	12	16	0	0	2	0
REST corepressor 1	Q8CFE3	Rcor1	1	0	1	3	1	36	20	18	0	0	0	0	21	26	23	14	0	1	1	2	7	4	26	21
Phosphofurin acidic cluster sorting protein 1	Q8K212	Pacs1	12	11	18	16	0	0	0	0	21	7	18	8	0	0	0	0	15	11	13	11	0	0	0	0
NCK-interacting protein with SH3 domain	Q9ESJ4	Nckipsd	22	17	14	20	0	0	0	1	13	12	13	14	0	0	0	0	15	12	16	13	0	0	0	0
Mutant fibrillin-1	O88840	Fbn1	0	0	0	1	1	2	0	1	0	0	1	0	0	1	1	1	0	1	1	0	1	0	1	1
Fibroblast growth factor-binding protein 3	Q1HCM0	Fgfbp3	0	0	0	0	7	2	5	7	0	0	0	0	1	23	9	0	0	0	0	0	4	7	4	4
Keratin, type I cuticular Ha5	Q497I4	Krt35	0	0	0	0	0	4	8	13	6	16	0	0	47	14	5	8	0	0	0	0	12	6	11	7
Keratin, type I cuticular Ha1	Q61765	Krt31	10	7	0	17	0	4	0	13	0	0	0	14	50	14	0	7	0	13	0	9	10	0	0	0
Plectin	Q9QXS1	Plec	6	3	5	2	1	0	2	3	7	2	23	0	4	1	1	2	7	5	16	1	0	0	1	0
Protein Gm8251	F6VUT6	Ccdc168	0	5	3	0	1	8	11	7	0	0	0	1	25	26	14	20	0	0	1	0	7	4	15	7
Protein Dnajc13	D4AFX7	Dnajc13	0	0	0	0	1	3	4	3	0	0	0	0	0	2	1	1	0	0	0	1	14	0	9	6
Gpr123 protein	Q6PHM3	Adgra1	0	0	0	1	2	0	4	2	0	0	0	0	0	2	4	0	0	0	0	0	1	3	2	0
Catenin alpha-2	Q61301	Ctnna2	7	9	7	4	0	0	0	0	9	4	12	10	0	1	1	0	12	7	6	2	1	1	1	0
Catenin beta-1	Q02248	Ctnnb1	12	18	10	9	0	0	0	2	8	9	18	16	0	0	0	0	6	19	16	6	0	0	0	1
Protein kinase C-binding protein NELL1	Q2VWQ2	Nell1	12	13	11	8	0	8	12	23	0	0	0	0	0	1	0	0	5	15	7	13	0	0	8	6
MAP/microtubule affinity-regulating kinase 3	Q03141	Mark3	8	12	6	7	0	0	0	0	19	27	29	23	0	0	0	0	5	6	8	7	0	0	0	0
Mmrn1 protein	B7ZMT5	Mmrn1	1	0	0	0	4	0	0	0	0	0	2	2	1	3	0	1	1	0	0	0	9	0	0	2
Retinoic acid receptor RXR-beta	P28704	Rxrb	0	0	0	1	0	7	0	8	0	0	0	0	0	0	0	0	0	0	0	0	1	0	7	0
Multiple epidermal growth factor-like domains protein 8	P60882	Megf8	1	3	3	5	2	0	1	8	1	0	0	1	1	1	1	0	2	2	11	8	2	2	2	2
AP-2 complex subunit alpha-1	P17426	Ap2a1	6	14	18	19	0	0	2	0	18	20	3	6	0	0	0	0	7	2	18	8	0	0	0	0
Serine/threonine-protein kinase DCLK1	Q9JLM8	Dclk1	13	9	5	11	0	0	0	0	25	19	26	17	1	0	0	0	3	3	9	3	0	0	0	0
E3 ubiquitin-protein ligase TRIM56	Q80VI1	Trim56	7	4	13	12	0	2	3	3	5	11	7	11	0	0	0	0	4	8	4	6	0	0	1	1
Coiled-coil domain-containing protein 36	Q6PDM4	Iho1	1	0	0	0	1	1	0	1	0	0	1	1	0	1	0	3	0	0	0	0	2	0	3	2
DnaJ homolog subfamily A member 3, mitochondrial	Q99M87	Dnaja3	1	0	0	0	6	8	9	8	0	1	1	1	8	4	2	3	0	0	0	0	6	6	9	8
Myelin proteolipid	Q62079	Plp1	19	9	14	14	0	0	3	0	19	21	17	19	2	1	3	3	15	10	11	4	0	0	0	0
Dihydropyrimidinase-related protein 1	P97427	Crmp1	14	6	15	14	2	1	14	0	12	12	12	18	0	0	0	0	8	7	11	8	0	0	0	2
Heat shock protein HSP 90-beta	P11499	Hsp90ab1	10	6	10	11	1	0	11	2	15	8	13	18	1	0	0	2	10	4	8	9	0	0	0	0
Protein Neb	E9Q1W3	Neb	1	1	1	2	3	3	5	3	0	1	0	0	5	4	9	2	3	0	4	0	2	4	3	1
Agrin	A2ASQ1	Agrn	1	0	0	0	3	2	0	0	1	0	0	2	0	1	0	0	1	0	1	1	0	0	3	2
Adaptor protein complex AP-2, alpha 2 subunit	Q6PEE6	Ap2a2	5	14	14	18	0	0	1	0	15	16	5	9	0	0	0	0	6	1	17	9	0	0	0	0
E3 ubiquitin-protein ligase TTC3	O88196	Ttc3	0	0	0	0	17	11	2	14	0	0	0	0	12	15	13	6	0	0	0	0	19	15	12	7
SLIT-ROBO Rho GTPase-activating protein 2	Q91Z67	Srgap2	13	11	14	13	0	0	0	0	14	8	10	8	0	0	0	0	2	7	8	6	0	0	0	0
Meiosis-specific nuclear structural protein 1	Q61884	Mns1	9	11	21	37	0	0	0	0	7	15	6	11	3	0	0	0	15	13	10	15	0	0	0	0
Valyl-tRNA synthetase	Q7TPT7	Vars	0	0	0	1	0	1	7	8	0	1	0	0	1	0	0	1	0	2	0	0	2	0	3	2
SLIT-ROBO Rho GTPase-activating protein 3	Q812A2	Srgap3	15	6	6	8	0	0	0	0	17	4	11	11	0	0	0	0	5	3	6	1	0	0	0	0
Anti-HIV-1 reverse transcriptase single-chain variable	Q65ZI1	Igkv5-39	0	3	4	7	11	8	9	7	5	6	9	8	18	15	17	6	4	4	3	4	10	12	7	8
Microtubule-actin cross-linking factor 1	Q9QXZ0	Macf1	2	0	0	2	3	0	2	0	3	1	3	2	1	7	1	2	1	3	2	0	0	1	1	1
Nucleolar complex protein 2 homolog	Q9WV70	Noc2l	0	0	0	0	0	1	5	8	0	0	0	1	1	0	0	2	0	0	0	1	0	0	7	8
Protein Vps13d	B1ART2	Vps13d	1	4	5	2	3	2	1	2	4	6	6	8	8	3	5	4	3	2	3	4	9	0	3	5
Protein Cep350	E9Q309	Cep350	2	0	0	0	1	3	4	1	0	0	0	0	2	1	1	0	0	0	0	0	3	4	6	5
ZAN	Q99ND0		0	0	0	0	1	0	0	4	0	0	0	0	0	1	0	0	1	0	2	1	0	1	0	0
A-kinase anchor protein 9	Q70FJ1	Akap9	0	0	1	0	0	0	2	0	0	0	0	0	4	2	0	0	0	0	0	0	1	1	1	1
Vesicle-fusing ATPase	P46460	Nsf	6	5	9	9	0	0	8	0	7	6	8	9	2	2	1	2	7	0	6	2	1	0	1	0
La-related protein 1	Q6ZQ58	Larp1	0	0	0	0	0	0	0	0	0	0	0	0	0	0	0	4	0	0	0	1	0	0	0	0
PH and SEC7 domain-containing protein 3	Q2PFD7	Psd3	14	3	6	9	0	0	0	0	15	17	17	14	0	0	0	0	11	7	1	2	0	0	0	0
Catenin delta-2	O35927	Ctnnd2	6	7	5	8	0	0	0	0	12	18	19	13	0	0	0	0	5	3	5	3	0	0	0	0
Insulin receptor-related protein	Q9WTL4	Insrr	0	0	0	0	0	2	5	4	0	0	0	0	0	0	8	0	0	0	0	0	0	0	2	0
Regulating synaptic membrane exocytosis protein 1	Q99NE5	Rims1	6	7	9	11	0	0	0	0	7	7	17	15	0	0	0	0	3	6	6	6	0	0	0	0
Leucine-rich repeat-containing protein 16A	Q6EDY6	Carmil1	0	0	0	0	0	2	0	1	0	0	0	0	1	4	0	0	0	0	0	0	1	0	1	1
Dedicator of cytokinesis protein 4	P59764	Dock4	0	0	0	0	2	1	0	0	0	0	0	0	1	1	0	0	0	0	0	0	2	1	0	0
Serine/threonine-protein kinase mTOR	Q9JLN9	Mtor	0	0	0	0	0	0	0	0	0	1	0	0	0	2	0	6	0	0	0	0	0	0	2	2
Ubiquitin-40S ribosomal protein S27a	P62983	Rps27a	9	6	7	4	0	0	2	0	12	6	9	9	0	0	0	0	6	7	5	4	0	0	0	0
Microtubule-associated protein 1A	Q9QYR6	Map1a	9	7	8	11	0	0	2	0	5	2	3	0	0	0	0	1	5	2	9	9	0	0	0	0
Adenomatous polyposis coli protein	Q61315	Apc	3	1	18	3	9	1	0	3	0	0	1	2	0	1	1	1	4	0	1	3	10	5	0	1
Scavenger receptor class F member 2	P59222	Scarf2	0	0	0	0	0	1	0	0	0	1	0	0	0	0	3	3	0	0	0	0	0	0	2	0
Contactin-1	P12960	Cntn1	14	9	14	10	0	0	5	0	0	7	7	1	0	0	0	0	4	2	9	7	0	0	0	0
Nucleolar pre-ribosomal-associated protein 1	Q571H0	Urb1	1	0	0	1	0	0	0	0	0	0	1	0	0	0	0	0	0	0	0	0	4	1	0	0
Lymphoid-restricted membrane protein	Q60664	Irag2	8	2	8	8	0	0	0	0	1	12	9	12	1	0	2	2	3	6	5	4	1	0	1	2
Protein Wnt-2	P21552	Wnt2	0	0	1	0	0	4	0	4	0	0	1	1	0	0	0	0	0	0	0	0	1	0	3	1
Dyslexia-associated protein KIAA0319 homolog	Q5SZV5	Kiaa0319	10	18	22	18	1	0	3	0	0	0	0	1	0	0	3	3	21	12	14	19	0	0	0	0
Guanine nucleotide-binding protein G(o) subunit alpha	P18872	Gnao1	11	12	21	5	0	1	5	0	12	12	11	10	0	0	0	0	11	8	7	8	0	0	1	1
Striated muscle-specific serine/threonine-protein kinase	Q62407	Speg	11	4	7	7	0	1	0	0	8	3	7	10	0	0	0	0	2	4	3	3	0	0	1	0
Slc18a2 protein	Q66L40	Slc18a2	1	0	0	3	0	8	1	2	0	0	0	3	5	1	1	12	0	0	0	4	1	0	1	1
Plakophilin-4	Q68FH0	Pkp4	7	5	5	5	1	2	0	0	12	7	12	9	0	1	0	0	5	2	4	2	0	0	0	1
ELKS/Rab6-interacting/CAST family member 1	Q99MI1	Erc1	5	7	7	4	0	0	0	1	18	11	14	10	0	0	0	0	4	1	4	6	0	0	0	0
Tumor necrosis factor receptor superfamily member 6	P25446	Fas	0	3	5	7	0	3	0	4	0	0	0	0	0	0	0	1	0	0	2	4	2	0	0	2
Muc5b protein	Q8K1G6	Muc5b	1	0	0	0	0	0	0	1	1	0	0	0	1	0	0	1	0	0	0	0	1	1	1	0
Alpha actinin 1a	A1BN54	Actn1	12	3	18	4	0	0	0	0	0	0	63	3	0	0	0	0	9	10	65	2	0	0	0	0
BTB/POZ domain-containing protein KCTD16	Q5DTY9	Kctd16	8	6	6	8	0	0	0	0	19	14	11	9	0	0	0	0	8	10	6	4	0	0	0	0
F8 protein	B7ZNH8	F8	1	0	0	0	3	0	0	3	0	1	2	1	2	6	3	11	0	2	0	0	5	2	1	1
Protein bassoon	O88737	Bsn	3	0	1	11	0	1	0	0	9	9	13	5	0	0	0	0	0	1	6	0	1	0	1	0
Protein Gm15800	E9Q2E4	Hectd4	11	10	5	2	0	0	1	0	10	12	8	7	1	0	0	0	13	4	3	5	1	0	1	1
Zinc finger protein 106	O88466	Znf106	0	0	0	0	0	1	0	1	0	0	0	0	0	1	0	2	0	0	0	0	0	0	0	0
Sodium/potassium-transporting ATPase subunit beta-1	P14094	Atp1b1	10	11	7	15	0	0	9	0	8	16	12	11	1	0	1	0	14	9	9	7	0	0	1	0
GCN1 general control of amino-acid synthesis 1-like 1 (Yeast)	B2RWW6	Gcn1	0	0	0	0	0	2	1	0	0	1	0	0	0	1	2	0	0	0	0	1	0	0	2	0
Nck-associated protein 1	P28660	Nckap1	6	10	4	5	0	0	0	1	11	5	8	11	0	0	1	0	5	4	10	2	0	0	0	1
Enhancer of polycomb homolog 1	Q8C9X6	Epc1	0	0	0	0	0	2	0	0	0	0	0	0	0	0	0	0	0	0	0	0	0	2	2	1
ADP/ATP translocase 2	P51881	Slc25a5	16	10	9	10	0	0	0	0	14	17	12	17	0	0	0	0	12	7	10	6	0	0	0	0
ERC protein 2	Q6PH08	Erc2	6	3	7	6	0	0	0	0	12	13	12	8	1	0	0	0	2	1	8	4	0	0	0	0
Girdin	Q5SNZ0	Ccdc88a	15	12	5	6	0	0	0	0	16	0	11	9	0	0	0	0	7	7	4	6	0	0	1	0
Chromatin accessibility complex protein 1	Q9JKP8	Chrac1	0	0	0	0	0	1	0	1	0	0	0	1	0	1	0	0	0	0	0	0	0	0	0	0
Protein Rasal2	E9PW37	Rasal2	2	6	2	3	1	2	2	2	1	3	6	6	5	2	2	2	3	3	2	2	0	1	1	0
Protein ARMCX6	Q8K3A6	Armcx6	0	0	1	0	1	1	0	0	0	0	0	0	0	0	0	0	0	0	0	0	0	1	0	0
ADP/ATP translocase 1	P48962	Slc25a4	17	8	6	8	0	0	3	0	15	18	11	17	1	0	0	0	12	8	7	4	0	0	0	0
Cleavage and polyadenylation specificity factor subunit 1	Q9EPU4	Cpsf1	0	1	3	1	1	1	0	2	0	0	0	0	0	0	0	0	0	0	2	1	0	0	0	1
Inner centromere protein	Q9WU62	Incenp	0	0	0	0	17	12	0	1	0	0	0	0	0	1	3	10	0	0	0	0	8	6	2	1
Breakpoint cluster region protein	Q6PAJ1	Bcr	11	10	5	9	0	1	0	1	11	4	14	7	1	1	0	0	7	8	6	3	0	0	0	0
MANSC domain-containing protein 1	Q9CR33	Mansc1	1	24	10	2	0	1	0	3	0	0	0	1	0	0	0	0	6	6	2	4	0	0	1	2
Methylthioribulose-1-phosphate dehydratase	Q9WVQ5	Apip	0	0	0	0	2	3	1	1	0	0	0	0	0	1	0	0	1	0	0	0	0	0	2	2
Amyloid beta A4 protein	P12023	App	0	0	0	1	3	7	3	1	0	0	0	0	0	0	0	0	0	0	0	0	0	1	1	4
Protein kinase C gamma type	P63318	Prkcg	4	5	6	11	0	0	0	0	8	13	24	9	0	0	0	0	4	4	9	6	0	0	0	0
Ig heavy chain V-III region J606	P01801		0	16	0	0	0	0	0	1	4	16	6	12	1	5	2	0	6	19	0	0	0	5	0	0
Ig heavy chain V region RF	P18524		0	16	0	0	2	1	1	4	4	8	0	12	4	2	2	2	6	14	8	0	0	1	1	0
Heat shock protein HSP 90-alpha	P07901	Hsp90aa1	5	4	7	8	1	0	12	1	12	6	6	16	1	0	1	0	9	2	5	5	0	0	0	0
Disks large-associated protein 3	Q6PFD5	Dlgap3	12	7	10	8	0	0	0	0	6	9	17	8	0	0	0	0	7	9	7	4	2	1	0	0
Histone-lysine N-methyltransferase 2D	Q6PDK2	Kmt2d	1	0	0	0	0	2	0	2	0	1	0	0	1	3	0	1	0	0	0	0	1	2	2	1
HEAT repeat containing 1	G3X9B1	Heatr1	0	0	0	0	3	4	1	0	0	0	0	0	12	9	8	18	0	0	0	0	1	1	4	1
Bifunctional heparan sulfate N-deacetylase/N-sulfotransferase 3	Q9EQH7	Ndst3	0	0	0	0	0	0	0	0	0	0	0	0	0	2	0	3	0	0	0	0	0	1	1	1
Dystonin	Q91ZU6	Dst	0	0	0	1	2	2	2	3	0	1	0	1	2	4	3	4	0	0	1	0	1	1	2	3
480-kDa ankyrinG	W6PPR4	Ank3	3	2	4	3	1	1	0	0	1	1	2	1	0	0	0	1	1	1	3	2	1	0	0	2
Telomerase reverse transcriptase	O70372	Tert	0	1	0	0	0	0	0	0	0	0	1	0	2	0	1	0	0	0	0	0	0	0	0	1
Leucine-rich repeat serine/threonine-protein kinase 2	Q5S006	Lrrk2	1	0	0	0	0	1	0	0	0	0	0	0	2	0	1	0	0	0	0	0	1	1	0	3
Unconventional myosin-Va	Q99104	Myo5a	10	4	19	4	0	0	0	0	0	0	42	1	0	0	0	0	11	11	37	4	0	0	0	0
Low-density lipoprotein receptor-related protein 1B	Q9JI18	Lrp1b	0	0	0	0	0	0	2	0	0	0	0	0	0	1	1	0	0	1	0	0	2	0	0	0
Liprin-alpha 3	B8QI35	Ppfia3	5	5	8	8	0	0	0	0	17	15	11	10	0	0	0	1	6	1	2	3	0	0	0	0
Calcium/calmodulin-dependent 3',5'-cyclic nucleotide phosphodiesterase 1C	Q64338	Pde1c	0	0	0	0	4	4	1	2	1	1	0	0	0	1	2	1	0	0	0	0	1	0	2	1
NFX1-type zinc finger-containing protein 1	Q8R151	Znfx1	0	0	1	0	0	1	0	0	0	0	0	0	0	1	0	1	0	0	0	0	2	0	1	2
Jouberin	Q8K3E5	Ahi1	12	4	4	5	0	0	0	0	5	4	7	4	0	0	0	0	5	0	2	9	0	0	0	0
Ig kappa chain V-III region PC 2413	P01657		0	0	0	0	4	4	3	5	0	0	0	0	15	17	11	8	0	0	0	0	5	5	7	7
Neogenin	P97798	Neo1	2	4	11	9	0	0	0	0	1	1	28	9	1	0	2	0	3	7	2	0	0	2	0	0
Disks large homolog 4	Q62108	Dlg4	5	4	9	3	0	0	0	0	13	6	33	8	0	0	0	0	4	4	40	4	0	0	0	0
Serine/arginine repetitive matrix protein 2	Q8BTI8	Srrm2	0	1	1	0	1	0	0	0	0	0	0	0	0	0	0	1	1	1	0	0	0	0	3	1
ATP-dependent 6-phosphofructokinase, muscle type	P47857	Pfkm	4	5	13	5	0	0	2	0	13	11	3	10	0	0	0	1	3	4	10	6	0	0	0	0
AP-2 complex subunit beta	Q9DBG3	Ap2b1	5	6	4	8	1	0	2	0	3	11	4	7	0	0	1	2	6	4	6	0	1	0	0	0
Protein HEATR9	Q5QNV8	Heatr9	0	0	0	0	0	2	0	0	0	0	0	0	0	0	0	1	0	0	0	0	0	0	0	1
Nesprin-1	Q6ZWR6	Syne1	1	1	0	1	0	0	1	1	0	0	0	0	1	0	0	0	0	0	0	0	0	0	0	1
Protein Ahnak	E9Q616	Ahnak	0	0	0	0	0	1	0	2	0	0	0	0	1	3	1	2	0	1	0	0	3	0	0	0
Cytoplasmic dynein 2 heavy chain 1	Q45VK7	Dync2h1	0	0	2	5	0	1	0	2	0	0	0	0	0	0	0	1	0	0	2	4	2	1	1	1
Multiple epidermal growth factor-like domains protein 10	Q6DIB5	Megf10	0	0	0	0	1	2	0	3	0	0	0	0	0	0	0	0	0	0	0	1	3	0	0	0
Obscurin	A2AAJ9	Obscn	0	0	1	0	0	0	0	0	0	2	0	0	1	0	0	0	0	0	0	0	0	0	2	2
L1TD1	G3UYN0	L1td1	0	0	2	1	0	0	0	1	2	0	0	0	1	0	0	0	0	0	0	0	1	1	0	0
DOMON domain-containing protein FRRS1L	B1AXV0	Frrs1l	0	0	0	0	1	5	1	5	0	0	0	0	12	9	3	5	0	0	0	0	1	6	5	1
Cytoplasmic dynein 1 heavy chain 1	Q9JHU4	Dync1h1	3	4	5	4	1	4	0	1	6	1	5	0	1	2	1	1	1	1	2	4	0	0	0	0
Lysine-specific demethylase 5A	Q3UXZ9	Kdm5a	0	1	0	0	4	0	0	1	0	0	0	0	0	1	1	0	0	0	0	0	0	0	0	0
Immunoglobulin heavy chain complex	Q7TMK4		0	0	0	0	0	0	0	0	0	0	0	11	0	1	0	0	6	14	0	0	0	0	0	0
Laminin subunit gamma-2	Q61092	Lamc2	0	0	1	1	2	4	2	0	2	0	0	0	0	1	1	1	1	1	0	4	1	1	0	0
Protein Bod1l	E9Q6J5	Bod1l	0	0	0	0	3	4	1	1	0	0	0	0	0	0	0	2	0	0	1	0	8	1	1	1
Sarcoplasmic/endoplasmic reticulum calcium ATPase 2	O55143	Atp2a2	8	5	5	4	0	0	0	0	9	1	4	6	0	0	0	0	7	3	1	0	0	0	0	0
Protein phosphatase 1H	Q3UYC0	Ppm1h	1	0	1	0	1	3	1	1	2	2	0	1	0	0	0	0	0	3	0	0	2	0	2	2
Ig lambda-1 chain V region S43	P01727		1	0	1	0	6	5	11	11	3	1	2	0	9	5	12	25	1	1	2	1	11	8	16	7
Testis protein TEX15	Q99MV3	Tex15	0	0	0	0	0	2	0	0	0	0	0	0	0	0	1	0	0	0	0	0	0	2	2	0
Protein Fcgbp	E9Q9C6	Fcgbp	1	2	6	6	1	0	0	3	4	3	1	3	2	10	3	7	6	2	4	5	4	2	1	1
Protein Rbmxl2	Q9DAE2	Rbmxl2	0	0	0	0	0	0	0	1	0	0	0	0	0	2	0	2	0	0	0	0	1	0	1	1
Glutamine synthetase	P15105	Glul	7	6	0	0	0	0	5	1	12	18	7	18	1	1	0	0	6	4	1	2	0	0	0	0
BPI fold-containing family A member 3	Q9D9J8	Bpifa3	4	0	1	1	0	2	2	9	0	0	0	0	0	0	0	0	0	3	0	1	0	0	2	2
Estradiol 17 beta-dehydrogenase 5	P70694	Akr1c6	2	5	15	14	0	6	3	4	0	0	0	0	2	1	0	0	7	7	7	7	0	0	1	1
Protein Nckap5	E9QAE1	Nckap5	0	0	0	1	1	1	0	2	0	0	0	0	2	0	3	4	0	0	0	0	3	0	13	0
V-type proton ATPase 116 kDa subunit a isoform 1	Q9Z1G4	Atp6v0a1	8	13	11	9	0	0	2	0	1	5	2	0	0	0	0	0	8	1	6	10	0	0	0	0
Hydroxyacid-oxoacid transhydrogenase, mitochondrial	Q8R0N6	Adhfe1	0	0	0	0	0	2	8	7	0	0	0	0	0	2	0	1	0	1	1	0	5	2	1	8
Neurofilament heavy polypeptide	P19246	Nefh	0	1	2	3	0	0	0	0	3	2	5	3	1	1	10	1	1	1	4	0	3	0	0	0
DnaJ homolog subfamily C member 1	Q61712	Dnajc1	6	10	16	10	0	0	0	0	3	13	5	10	0	0	0	0	13	11	5	8	1	0	0	0
RNA-binding protein MEX3D	Q3UE17	Mex3d	0	0	0	0	0	2	0	0	0	0	0	0	2	2	1	0	0	0	0	0	1	0	2	0
Sodium-dependent phosphate transport protein 2B	Q9DBP0	Slc34a2	0	1	0	1	0	2	0	1	0	0	0	0	0	0	0	0	0	0	0	1	1	1	1	0
Prolow-density lipoprotein receptor-related protein 1	Q91ZX7	Lrp1	0	0	0	1	0	1	1	1	1	1	0	0	2	0	0	2	0	0	0	0	0	0	1	0
ALK tyrosine kinase receptor	P97793	Alk	1	2	0	1	0	0	0	1	1	0	0	1	0	0	0	0	1	2	5	0	0	0	0	1
Aconitate hydratase, mitochondrial	Q99KI0	Aco2	10	2	6	3	2	0	21	1	11	9	7	20	0	0	3	0	6	0	4	1	0	0	0	0
Rho GTPase-activating protein 21	Q6DFV3	Arhgap21	5	5	7	8	0	0	1	0	3	4	12	0	0	0	1	0	6	5	4	8	0	0	0	0
Kinesin-1 heavy chain	Q61768	Kif5b	7	5	7	0	0	0	0	0	13	7	9	9	0	0	0	0	4	0	7	10	0	0	0	0
Hexokinase-1	P17710	Hk1	5	2	4	3	0	1	15	1	10	7	5	13	0	0	0	1	7	0	3	0	0	0	0	0
Soluble scavenger receptor cysteine-rich domain-containing protein SSC5D	Q8BV57	Ssc5d	0	0	0	0	1	1	3	1	0	0	0	0	1	0	0	2	0	0	0	0	2	3	0	0
Cysteine-rich with EGF-like domain protein 1	Q91XD7	Creld1	0	1	0	0	0	1	1	0	0	0	0	0	0	0	3	0	0	0	0	0	1	0	0	0
Stress-induced-phosphoprotein 1	Q60864	Stip1	1	0	0	0	0	0	0	1	0	0	0	0	0	0	0	0	0	0	0	0	1	0	0	1
Myosin-14	Q6URW6	Myh14	12	11	19	0	0	0	0	1	0	0	10	0	0	0	1	0	7	10	25	11	0	0	0	0
Inactive phospholipase C-like protein 1	Q3USB7	Plcl1	1	0	0	0	0	0	0	0	0	0	0	0	0	0	0	0	0	0	0	0	2	2	0	0
Serine/threonine-protein kinase MARK2	Q05512	Mark2	4	5	1	3	0	1	0	0	12	11	10	10	0	0	0	0	4	1	3	1	0	0	0	0
Macrophage metalloelastase	P34960	Mmp12	0	0	0	0	0	2	0	0	0	0	0	0	0	0	1	0	0	0	0	0	1	0	0	0
Desmoplakin	E9Q557	Dsp	0	1	0	1	2	1	0	1	1	2	0	1	1	1	22	1	0	3	0	0	1	0	0	0
Fibrous sheath-interacting protein 2	A2ARZ3	Fsip2	0	0	0	1	1	0	1	1	0	0	0	0	0	1	1	2	0	0	0	0	0	0	0	0
Protein Adamts14	E9PX39	Adamts14	0	0	0	0	1	0	0	0	0	0	1	0	0	0	0	0	0	0	0	0	0	0	0	0
Collagen alpha-1(V) chain	O88207	Col5a1	0	0	0	0	0	1	1	0	0	7	0	3	5	6	3	1	1	0	0	0	0	0	0	0
1-phosphatidylinositol 4,5-bisphosphate phosphodiesterase epsilon-1	Q8K4S1	Plce1	1	1	0	0	0	2	5	0	0	0	0	0	0	0	0	0	0	4	0	1	0	0	1	3
Immunoglobulin-like and fibronectin type III domain-containing protein 1	Q3KNY0	Igfn1	3	2	3	2	0	0	0	0	0	0	0	4	0	0	0	0	7	4	3	3	0	0	0	0
Laminin subunit alpha-5	Q61001	Lama5	0	0	0	1	0	1	1	1	0	0	0	0	1	3	5	9	0	0	0	0	0	2	1	0
E3 ubiquitin-protein ligase UBR4	A2AN08	Ubr4	0	0	0	0	0	0	0	1	0	0	0	0	1	0	1	0	0	0	1	1	3	1	1	1
Type VI collagen alpha 3 subunit	O88493	Col6a3	0	0	0	0	0	0	1	0	0	0	0	0	1	0	0	0	0	0	0	0	0	0	0	1
Protein piccolo	Q9QYX7	Pclo	1	0	1	4	1	1	0	0	2	1	1	0	1	0	0	0	0	0	1	1	0	1	1	0
MHC class II transactivator	P79621	Ciita	0	0	0	0	5	5	4	7	0	0	1	0	12	10	4	10	0	0	0	0	6	6	10	8
Microtubule-associated serine/threonine-protein kinase 3	Q3U214	Mast3	0	1	0	0	1	0	1	1	6	4	3	2	0	0	0	2	0	0	1	1	0	0	1	1
Glial fibrillary acidic protein	P03995	Gfap	3	6	3	2	0	0	0	0	6	2	14	8	7	0	8	6	5	4	3	3	0	1	1	0
DNA replication ATP-dependent helicase/nuclease DNA2	Q6ZQJ5	Dna2	0	0	0	0	2	2	1	0	0	0	0	0	0	0	0	0	0	0	0	0	2	1	1	0
78 kDa glucose-regulated protein	P20029	Hspa5	4	2	10	11	1	0	7	1	5	0	4	11	0	0	1	0	5	6	6	6	0	0	0	1
Gamma-enolase	P17183	Eno2	8	1	5	5	0	3	14	3	2	4	5	9	0	0	1	0	5	3	0	4	0	0	0	0
Cilia- and flagella-associated protein 54	Q8C6S9	Cfap54	0	0	0	0	0	0	0	0	0	1	0	0	1	0	1	0	0	0	0	0	2	1	0	0
MAP7 domain-containing protein 1	A2AJI0	Map7d1	6	0	2	5	0	0	0	0	7	8	5	7	1	1	0	0	0	1	4	0	0	0	2	0
Protein Dnah7a	E9Q0T8	Dnah7a	0	0	0	1	0	0	0	1	1	0	1	0	0	0	0	0	0	0	0	0	3	0	0	0
Nucleoprotein TPR	F6ZDS4	Tpr	0	0	0	0	7	1	0	0	0	0	0	0	12	8	6	4	0	0	0	0	2	3	1	0
T-box transcription factor TBX22	Q8K402	Tbx22	0	0	0	0	0	1	0	0	0	0	0	0	0	0	0	1	0	0	0	0	0	1	0	1
Tenascin-X	Q3V5L4	Tnxb	0	0	0	0	1	0	2	3	0	0	0	1	0	0	1	2	0	0	0	0	2	0	0	2
Fibrillin-2	Q61555	Fbn2	0	0	0	0	0	2	0	0	0	0	1	0	0	0	0	0	0	1	0	1	2	0	1	0
Multiple epidermal growth factor-like domains protein 6	Q80V70	Megf6	0	1	0	0	0	0	2	0	0	0	0	0	0	0	0	1	2	0	0	1	0	0	0	1
A disintegrin and metalloproteinase with thrombospondin motifs 20	P59511	Adamts20	0	0	0	0	0	0	0	3	0	0	0	0	0	1	0	0	0	0	0	0	3	0	2	1
Keratin, type II cuticular Hb6	P97861	Krt86	2	3	4	4	0	0	2	0	3	4	5	9	65	0	1	2	2	3	3	2	0	0	1	0
Cysteine-rich secretory protein 3	Q03402	Crisp3	1	0	1	1	0	0	0	0	0	0	0	0	0	3	0	0	0	0	1	0	0	0	0	2
Ablim1 protein	B9EIV0	Ablim1	0	0	0	0	1	5	3	5	0	0	1	0	1	1	3	2	0	0	2	0	2	3	3	5
Zinc finger with UFM1-specific peptidase domain protein	Q3T9Z9	Zup1	0	0	0	0	6	2	0	0	0	0	0	0	1	0	2	0	0	0	0	0	12	3	0	0
Dystrophin	P11531	Dmd	0	0	0	0	0	0	0	0	1	0	0	0	0	1	0	0	0	0	0	0	1	0	2	0
Abnormal spindle-like microcephaly-associated protein homolog	Q8CJ27	Aspm	0	0	1	1	0	1	0	1	0	0	0	0	0	0	1	1	0	0	0	0	0	2	1	0
Usherin	Q2QI47	Ush2A	0	0	0	0	0	0	0	1	0	0	0	0	0	0	0	1	0	1	0	0	3	0	1	1
Creatine kinase B-type	Q04447	Ckb	8	1	3	1	1	2	18	3	3	1	1	11	0	1	0	0	10	0	1	0	0	0	0	1
Hermansky-Pudlak syndrome 3 protein homolog	Q91VB4	Hps3	0	0	0	0	2	5	1	0	0	0	0	0	1	1	0	2	0	0	0	0	2	10	1	0
Kinesin-like protein KIFC2	O08672	Kifc2	0	0	0	0	7	6	5	5	0	0	0	0	9	8	8	7	0	0	0	0	5	6	6	4
Protein Mki67	E9PVX6	Mki67	0	0	0	0	1	0	0	0	0	0	0	0	0	3	0	0	0	0	0	0	1	0	0	1
Protein phosphatase 1 regulatory subunit 3A	Q99MR9	Ppp1r3a	0	0	0	0	0	0	0	1	0	0	0	0	0	0	0	0	0	0	0	0	0	0	0	0
Protein Hmcn1	D3Z2Q7	Hmcn1	0	0	1	0	0	0	1	1	0	0	0	0	0	0	2	3	0	0	1	0	0	1	0	1
Sorbin and SH3 domain-containing protein 2	Q3UTJ2	Sorbs2	3	4	7	4	0	0	0	0	9	0	18	3	0	0	0	0	2	0	9	2	0	0	0	0
Calcium-binding mitochondrial carrier protein Aralar1	Q8BH59	Slc25a12	5	5	5	7	0	0	0	0	12	12	9	6	0	0	1	0	5	2	9	3	0	0	0	0
Thyrotropin-releasing hormone-degrading ectoenzyme	Q8K093	Trhde	0	0	4	2	0	0	0	0	0	1	1	0	1	1	1	0	0	1	0	2	0	0	0	0
AP-2 complex subunit mu	Q3TWV4	Ap2m1	6	7	3	7	1	0	0	0	4	9	2	3	1	0	1	0	2	3	0	3	0	0	0	0
Lysosomal protective protein	P16675	Ctsa	0	0	0	0	2	1	0	1	0	1	0	0	0	2	0	1	0	0	0	0	0	0	2	0
Excitatory amino acid transporter 1	P56564	Slc1a3	7	9	4	3	0	0	0	0	3	8	10	12	0	0	1	1	10	5	6	2	1	0	1	1
60 kDa heat shock protein, mitochondrial	P63038	Hspd1	5	3	6	6	1	0	3	0	1	1	0	1	0	1	0	0	6	3	0	0	2	1	0	0
Igh protein	Q99M22	Igh	0	1	0	0	3	3	3	4	0	0	0	0	9	8	6	3	0	1	0	1	5	4	3	4
Signal-induced proliferation-associated 1-like protein 1	Q8C0T5	Sipa1l1	0	0	1	0	0	0	0	0	2	1	1	1	0	1	0	1	0	0	0	0	0	0	0	0
Spermatogenesis associated 6-like protein	B2RV46	Spata6l	0	0	0	0	1	2	7	3	0	0	0	0	12	11	6	5	0	0	0	0	3	3	7	12
Ddx3x protein	B9EKE9	Ddx3x	2	2	3	3	0	0	0	1	4	1	1	2	2	3	0	2	2	0	4	2	0	0	0	0
Unconventional myosin-IXa	Q8C170	Myo9a	0	0	1	0	1	0	32	12	0	0	0	0	3	2	2	4	0	0	1	1	10	9	4	12
Protein Rapgef1	Q3UHC1	Rapgef1	1	0	0	0	0	2	2	2	0	0	0	0	1	0	1	2	0	0	0	0	1	0	2	1
Ventricular zone-expressed PH domain-containing protein 1	A1A535	Veph1	1	0	0	3	5	3	2	6	1	0	0	0	2	2	2	3	0	0	3	3	3	4	11	5
Vimentin	P20152	Vim	1	0	1	2	0	0	3	3	3	0	3	3	8	1	2	2	3	0	0	0	1	0	3	2
Protein Ccdc144b	E9PVZ3	Ccdc144b	0	0	0	0	0	0	0	0	0	0	0	3	2	1	0	0	2	0	0	0	1	2	0	0
Rootletin	Q8CJ40	Crocc	0	0	0	2	0	1	0	2	0	0	0	0	1	1	2	1	0	1	0	0	0	0	0	0
Centrosomal protein of 290 kDa	Q6A078	Cep290	1	1	0	0	2	0	0	2	0	0	0	0	2	0	0	0	0	0	0	0	0	0	3	0
Stress-70 protein, mitochondrial	P38647	Hspa9	1	1	6	3	0	0	1	0	4	2	5	3	0	0	0	0	1	0	2	1	0	0	0	0
Zinc finger protein 865	Q3U3I9	Znf865	0	0	0	2	2	0	2	1	0	0	0	0	1	0	5	1	0	1	0	0	2	2	1	4
Keratin, type II cuticular Hb5	Q9Z2T6	Krt85	0	1	0	0	0	0	0	0	3	0	4	5	70	0	8	6	1	1	0	0	1	1	1	0
Sarcoplasmic/endoplasmic reticulum calcium ATPase 1	Q8R429	Atp2a1	0	4	1	1	0	0	0	0	0	0	0	3	1	0	3	0	4	1	0	1	2	1	0	0
Histone-lysine N-methyltransferase ASH1L	Q99MY8	Ash1l	1	0	0	1	0	2	0	0	0	0	0	0	0	0	0	0	0	0	1	0	3	0	0	0
Dynein heavy chain 2, axonemal	P0C6F1	Dnah2	1	0	0	0	0	0	0	0	0	0	0	0	2	0	1	0	0	0	0	0	0	0	0	1
Wnt inhibitory factor 1	Q9WUA1	Wif1	0	0	1	0	1	0	0	0	0	0	0	0	1	0	0	1	0	0	0	0	2	0	2	0
Tenascin-R	Q8BYI9	Tnr	2	3	1	2	1	0	3	1	10	3	5	7	1	1	2	3	2	6	1	3	0	0	0	1
V-type proton ATPase subunit B, brain isoform	P62814	Atp6v1b2	10	5	6	6	0	1	4	0	0	2	3	5	0	0	0	0	10	2	0	3	0	0	0	0
Protein BHLHb9	Q6PB60	Gprasp3	0	0	0	0	0	5	1	2	0	0	0	0	2	2	2	3	0	0	0	0	2	2	0	1
Elongation factor 1-alpha 1	P10126	Eef1a1	4	1	6	8	0	1	1	0	8	6	5	5	1	0	1	1	4	1	5	4	0	1	0	0
Citron Rho-interacting kinase	P49025	Cit	0	0	0	0	2	0	1	3	0	0	0	0	3	3	1	2	0	0	0	0	1	2	1	2
Histone-lysine N-methyltransferase SUV39H2	Q9EQQ0	Suv39h2	0	0	0	0	0	0	0	0	0	0	0	0	0	1	0	1	0	0	0	0	0	0	0	0
ATP-dependent 6-phosphofructokinase, liver type	P12382	Pfkl	3	4	13	5	0	0	2	0	8	8	4	0	0	0	0	1	0	3	9	7	0	0	0	0
Elongation factor 1-alpha 2	P62631	Eef1a2	4	1	5	8	0	1	0	0	9	7	5	5	1	0	1	0	4	1	5	0	0	1	0	0
Lysosomal trafficking regulator, isoform CRA_a	G5E8Q0	Lyst	0	0	0	0	3	2	0	3	0	0	0	0	5	6	5	3	0	0	0	0	6	1	3	3
Chromodomain-helicase-DNA-binding protein 7	A2AJK6	Chd7	0	0	1	0	0	0	0	0	0	0	0	0	5	5	9	0	0	0	0	0	0	0	0	0
FLYWCH-type zinc finger-containing protein 1	Q8CI03	Flywch1	0	0	0	0	2	2	2	1	0	0	0	0	2	5	2	1	0	0	0	0	3	1	2	3
Guanine deaminase	Q9R111	Gda	7	2	2	6	0	0	0	0	5	9	9	6	0	0	0	0	4	6	1	2	0	0	0	1
DNA helicase INO80	Q6ZPV2	Ino80	0	0	0	0	0	1	1	0	0	0	0	0	1	0	1	1	0	0	0	0	1	0	0	0
T complex protein-10	Q99206		1	0	0	1	0	6	4	6	0	0	0	0	1	0	0	0	0	0	1	0	0	0	2	1
Phosphatidylinositol 4-phosphate 5-kinase-like protein 1	Q6U7H8	Pip5kl1	1	1	0	0	2	3	0	1	0	0	0	0	1	2	0	0	0	0	0	0	3	0	1	0
Neurofibromin	Q04690	Nf1	3	1	0	0	0	0	0	1	4	1	5	1	0	0	0	0	1	0	0	0	0	0	0	0
Dynein intermediate chain 1, axonemal	Q8C0M8	Dnai1	0	0	0	0	1	2	2	1	0	0	0	0	2	1	5	0	0	0	0	0	0	3	2	0
Kanadaptin	O54716	Slc4a1ap	0	0	0	0	4	4	3	2	0	0	0	0	3	2	1	2	0	0	0	0	5	4	3	4
EF-hand calcium-binding domain-containing protein 6	Q6P1E8	Efcab6	1	2	3	1	0	0	0	1	0	2	0	0	0	0	2	3	2	3	2	1	1	0	0	0
ATP-dependent 6-phosphofructokinase, platelet type	Q9WUA3	Pfkp	3	4	9	4	0	0	0	0	3	6	3	7	0	0	0	1	3	4	7	6	0	0	0	0
Suppressor of cytokine signaling 2	O35717	Socs2	0	0	0	0	0	0	0	4	0	0	0	0	0	1	3	22	0	0	0	0	3	2	0	0
Sickle tail protein	A2AQ25	Skt	0	2	0	0	1	2	1	1	2	0	3	1	0	0	1	0	0	1	1	0	1	0	1	0
Septin-7	O55131	Septin7	5	3	1	3	0	1	4	0	4	7	3	7	2	3	0	0	4	2	0	1	0	0	0	0
Zinc finger protein 462	A2SW42	Znf462	0	0	0	0	0	0	0	0	0	0	0	0	0	0	0	0	0	0	0	0	1	0	1	0
Tyrosine-protein kinase BAZ1B	Q9Z277	Baz1b	0	0	0	0	1	0	0	0	0	0	0	0	0	0	1	0	1	0	0	0	2	0	1	0
Potassium voltage-gated channel subfamily H member 7	Q9ER47	Kcnh7	7	4	3	1	0	0	0	0	1	3	5	1	0	0	1	0	4	2	3	0	0	0	1	0
Interleukin enhancer-binding factor 3	Q9Z1X4	Ilf3	0	0	0	2	0	0	0	1	2	1	0	0	0	0	0	0	0	0	1	0	1	0	0	0
Melanoma inhibitory activity protein 3	Q8BI84	Mia3	3	0	0	0	1	0	1	0	0	1	0	2	0	0	0	0	0	1	0	1	0	0	2	0
Microtubule-associated protein 6	Q7TSJ2	Map6	4	1	9	14	0	0	0	0	4	0	5	0	0	0	0	0	1	3	4	2	0	0	0	0
Protein Prdm15	E9Q8T2	Prdm15	0	0	0	0	0	1	0	2	0	0	0	0	0	0	0	0	0	1	0	0	0	0	0	0
Tuberin	Q61037	Tsc2	1	3	1	1	0	0	0	0	11	7	12	8	0	1	0	0	3	1	1	0	0	0	0	0
Alpha-N-acetylneuraminide alpha-2,8-sialyltransferase	Q64687	St8sia1	0	0	0	0	0	0	0	0	0	0	0	0	0	1	0	0	0	0	0	0	1	0	1	0
V-type proton ATPase catalytic subunit A	P50516	Atp6v1a	5	4	2	2	0	0	7	1	1	1	2	3	0	0	1	0	4	0	2	1	0	0	0	0
Microtubule-associated protein tau	P10637	Mapt	6	3	2	4	0	0	0	0	2	2	4	3	0	0	0	0	7	4	0	4	1	0	0	0
Disintegrin and metalloproteinase domain-containing protein 21	Q9JI76	Adam21	0	0	0	1	2	2	0	1	0	0	0	1	1	0	2	1	0	0	0	0	0	2	0	0
Kinesin-like protein KIF21A	Q9QXL2	Kif21a	0	0	0	2	0	1	0	0	2	3	0	0	0	0	0	0	0	0	1	0	0	0	0	0
Alpha-actinin-4	P57780	Actn4	6	0	8	0	0	0	0	0	0	0	34	0	0	0	0	0	0	0	27	0	0	0	0	0
CAP-Gly domain-containing linker protein 1	Q922J3	Clip1	0	0	2	1	0	1	1	2	0	0	0	0	2	4	1	2	1	0	0	1	0	0	0	5
Histone-lysine N-methyltransferase 2C	Q8BRH4	Kmt2c	0	0	0	1	2	1	1	0	0	0	0	0	0	0	0	0	0	0	0	0	1	2	1	1
Disks large-associated protein 4	B1AZP2	Dlgap4	0	0	0	0	0	4	1	1	0	0	0	0	0	0	0	0	0	0	0	0	0	0	1	2
Xin actin-binding repeat-containing protein 2	Q4U4S6	Xirp2	0	0	0	0	3	0	1	0	1	0	0	0	0	2	0	0	0	0	0	0	0	0	0	0
Synaptojanin-1	Q8CHC4	Synj1	3	4	4	4	0	0	0	0	9	4	7	4	0	0	0	0	3	1	4	3	0	0	0	0
Ectopic P granules protein 5 homolog	Q80TA9	Epg5	0	0	0	0	3	3	1	0	1	0	0	0	9	5	0	1	0	0	0	0	3	3	2	2
Chromodomain-helicase-DNA-binding protein 8	Q09XV5	Chd8	0	0	1	0	0	0	1	0	0	0	1	0	3	2	3	1	0	0	0	0	1	0	0	0
Gamma-aminobutyric acid type B receptor subunit 2	Q80T41	Gabbr2	13	2	3	2	0	0	0	0	5	5	5	4	0	0	0	0	2	2	4	0	0	0	0	0
ADAM26b	Q6IMH6	Adam26b	0	0	0	0	0	0	0	0	0	0	0	0	0	3	0	0	0	0	0	0	1	0	0	0
Heterogeneous nuclear ribonucleoprotein L-like	Q921F4	Hnrnpll	0	0	0	2	0	1	0	2	0	0	0	0	1	1	1	0	0	0	0	0	0	0	1	2
Protein Dnah6	E9Q3H7	Dnah6	0	0	0	0	1	0	0	1	0	0	0	0	0	2	0	0	0	0	0	0	1	1	1	1
Unconventional myosin-XV	Q9QZZ4	Myo15a	0	0	0	0	1	1	3	1	0	0	2	0	3	0	3	4	0	0	0	0	3	2	0	0
Polyductin	Q8CIS7	Pkhd1	0	0	1	1	0	0	0	1	0	0	0	0	5	1	1	3	0	0	0	0	0	0	1	1
Arf-GAP with SH3 domain, ANK repeat and PH domain-containing protein 2	Q7SIG6	Asap2	0	0	1	1	4	2	0	3	7	3	3	3	0	0	2	2	0	0	0	1	3	3	3	0
Terminal uridylyltransferase 7	Q5BLK4	Tut7	1	0	0	0	0	0	0	0	0	0	0	0	0	1	1	1	0	0	0	0	0	0	0	0
ARF GTPase-activating protein GIT1	Q68FF6	Git1	6	2	6	7	0	0	0	0	5	2	6	8	0	0	0	0	2	2	2	2	0	0	0	0
Methyl-CpG-binding domain protein 1	Q9Z2E2	Mbd1	0	0	0	0	0	1	0	1	1	0	0	1	0	0	0	1	0	1	1	0	1	0	0	1
Protein Spata2	Q8K004	Spata2	0	0	0	0	1	1	0	3	0	0	0	0	0	0	0	0	1	0	0	0	4	0	0	0
Kinesin-like protein KIF21B	Q9QXL1	Kif21b	1	1	0	3	0	0	2	0	3	2	1	2	2	0	0	0	1	1	1	0	0	0	1	0
Ig kappa chain V-III region PC 6684	P01670		3	3	3	1	2	2	0	0	3	4	4	3	4	7	2	0	4	3	9	6	1	2	4	3
Dematin	Q9WV69	Dmtn	2	2	3	4	0	0	0	0	8	9	7	6	1	0	0	0	3	5	0	2	0	0	0	0
Laminin subunit alpha-2	Q60675	Lama2	0	0	0	1	0	1	1	0	0	0	0	0	1	0	0	1	0	0	0	0	0	0	0	1
Protein FAM13A	Q8BGI4	Fam13a	0	0	0	0	0	1	1	0	0	0	0	0	0	0	0	0	0	0	0	0	1	0	2	2
Collagen alpha-2(VI) chain	Q02788	Col6a2	0	0	0	0	3	0	4	6	0	0	0	0	0	0	4	2	0	0	0	0	0	2	6	7
RNA-binding protein 25	B2RY56	Rbm25	0	0	0	0	1	2	3	2	0	0	0	0	3	7	7	9	0	0	0	0	2	3	4	3
Tripartite motif-containing 38	B9EKD3	Trim38	1	0	0	0	1	0	1	0	0	0	0	0	0	0	0	0	0	0	0	0	0	0	0	0
Fez family zinc finger protein 2	Q9ESP5	Fezf2	0	0	0	0	1	1	2	2	0	0	0	0	2	0	2	4	0	0	0	0	3	0	1	1
Membrane-associated phosphatidylinositol transfer protein 2	Q6ZPQ6	Pitpnm2	3	1	2	7	1	0	0	1	5	5	2	5	0	0	0	0	1	1	3	1	1	0	1	0
SH3 and multiple ankyrin repeat domains protein 2	Q80Z38	Shank2	0	1	0	1	3	4	0	0	1	2	5	0	1	4	0	0	0	0	0	0	2	1	0	2
Histone-lysine N-methyltransferase 2A	P55200	Kmt2a	0	0	2	0	0	1	1	1	0	1	1	2	1	0	0	4	0	1	0	0	0	0	0	0
Hisppd2a protein	B9EHS3	Ppip5k1	2	2	1	1	0	0	0	0	9	12	3	7	1	1	1	1	2	1	1	0	0	0	0	0
E3 ubiquitin-protein ligase BRE1A	Q5DTM8	Rnf20	0	0	0	0	0	0	0	0	0	0	0	1	0	1	0	1	0	0	1	0	0	0	0	0
Ig kappa chain V-III region 50S10.1	P03977		0	0	4	0	0	3	0	0	7	0	5	0	7	8	0	0	0	0	10	0	0	0	0	0
Protein WWC2	Q6NXJ0	Wwc2	2	2	0	1	1	1	0	0	0	4	0	1	2	0	0	0	0	0	0	0	0	0	0	0
Huntingtin-associated protein 1	O35668	Hap1	2	6	2	3	0	0	0	0	5	0	7	0	0	0	0	0	1	0	2	4	0	0	0	0
Phosphatidylinositol 4-kinase, catalytic, alpha polypeptide	Q6DIC7	Pi4ka	2	1	0	0	0	1	0	0	0	1	0	2	0	0	0	0	0	0	1	0	0	0	0	1
MAP kinase-activating death domain protein	Q80U28	Madd	4	2	5	3	0	0	0	0	2	3	2	3	0	0	0	0	0	3	3	0	0	0	0	0
Try10-like trypsinogen	Q7M754	Gm5409	1	2	2	0	0	1	1	0	9	6	5	5	1	1	2	3	2	0	2	4	0	0	0	1
Splicing factor, arginine/serine-rich 19	Q5U4C3	Scaf1	0	0	0	1	0	1	0	0	0	0	0	0	0	0	0	0	1	0	0	0	0	2	0	0
Dynein heavy chain 5, axonemal	Q8VHE6	Dnah5	0	0	0	0	0	0	0	0	0	0	0	0	0	0	0	0	0	1	0	0	1	1	0	0
Protein broad-minded	Q3URV1	Tbc1d32	0	0	0	0	3	1	1	3	0	0	0	0	10	7	5	8	0	0	0	0	3	1	4	1
Jumonji domain containing 1B	B9EKS2	Kdm3b	0	0	1	0	0	0	0	1	0	0	0	0	0	0	0	0	0	0	0	0	0	0	2	0
Protein dopey-2	Q3UHQ6	Dop1b	1	5	2	1	0	1	1	1	0	1	2	3	0	1	2	0	1	1	3	0	0	0	1	2
Protein Wnt-5b	P22726	Wnt5b	0	1	4	2	2	3	2	0	0	0	0	0	0	0	3	0	0	3	3	2	3	5	0	0
Ig kappa chain V19-17	P01633	Igkv6-17	0	0	2	0	0	0	1	2	3	6	8	6	6	6	11	0	0	3	1	1	0	1	3	2
Hemicentin-2	A2AJ76	Hmcn2	2	1	3	2	1	0	0	0	0	2	0	1	0	0	0	0	0	1	3	5	1	0	0	0
Nipped-B-like protein	Q6KCD5	Nipbl	0	0	0	0	0	0	1	0	0	0	0	0	1	0	0	0	0	0	0	0	1	1	0	0
Spatacsin	Q3UHA3	Spg11	0	0	1	1	4	0	2	1	0	0	0	0	1	0	2	0	0	0	1	1	2	1	0	0
Receptor tyrosine-protein kinase erbB-3	Q61526	Erbb3	0	0	0	0	0	1	1	0	0	1	0	0	0	0	0	2	0	0	0	0	1	1	1	1
ATP synthase subunit beta, mitochondrial	P56480	Atp5f1b	11	3	3	2	0	0	10	0	2	3	2	7	0	0	0	0	9	1	0	1	0	0	0	0
Ig kappa chain V-III region PC 3741/TEPC 111	P01660		0	4	0	0	0	0	0	0	0	4	0	3	5	0	0	0	0	4	10	0	0	3	0	0
Protein NPAT	Q8BMA5	Npat	0	0	3	0	0	0	0	0	0	1	0	0	0	0	0	0	0	0	0	0	0	0	0	0
Ectonucleotide pyrophosphatase/phosphodiesterase family member 2	Q9R1E6	Enpp2	0	0	0	0	0	1	1	0	0	0	0	0	0	1	0	0	0	0	0	0	3	0	0	0
Dynein, axonemal, heavy chain 9	B1AR51	Dnah9	0	1	1	1	0	0	0	0	0	0	0	0	0	1	0	1	0	1	0	1	0	0	0	0
CLIP associating protein 2	Q08EB6	Clasp2	0	1	1	1	0	0	0	0	1	0	3	3	0	0	0	1	0	0	1	1	2	0	0	0
Arf-GAP with GTPase, ANK repeat and PH domain-containing protein 2	Q3UHD9	Agap2	1	1	1	3	0	0	0	0	11	2	7	1	0	0	1	0	0	2	1	2	0	1	0	0
von Willebrand factor	Q8CIZ8	Vwf	0	0	0	0	0	0	0	0	0	0	0	0	1	0	0	0	0	0	0	0	0	0	0	0
WD repeat and FYVE domain-containing protein 3	Q6VNB8	Wdfy3	0	0	0	0	2	1	0	1	0	0	0	0	1	0	0	0	1	0	0	0	0	0	0	0
Toll-like receptor 7	P58681	Tlr7	0	0	0	0	0	1	3	2	0	0	0	0	2	0	0	1	0	0	0	0	1	1	3	2
BAH and coiled-coil domain-containing protein 1	Q3UHR0	Bahcc1	0	0	0	0	0	1	0	0	6	3	0	0	0	1	0	0	0	0	0	1	1	0	1	0
Stereocilin	Q8VIM6	Strc	0	0	0	0	0	1	0	1	0	0	0	0	0	1	2	0	0	0	0	0	0	2	3	0
Solute carrier family 12 member 1	P55014	Slc12a1	0	0	0	0	1	4	0	3	0	0	0	1	1	1	0	1	0	0	0	0	1	2	3	0
Ryanodine receptor 3	A2AGL3	Ryr3	0	0	0	0	1	0	0	0	0	0	0	0	0	1	0	0	0	0	0	0	0	0	0	0
Phosphoinositide 3-kinase adapter protein 1	Q9EQ32	Pik3ap1	0	0	0	0	6	4	3	3	0	0	0	0	4	5	5	1	0	0	0	0	4	5	4	6
E3 ubiquitin-protein ligase HERC2	Q4U2R1	Herc2	0	0	1	0	0	0	0	0	0	0	0	0	0	0	1	1	0	0	0	0	1	1	0	0
Apolipoprotein B-100	E9Q414	Apob	0	0	0	0	0	0	1	0	0	0	0	1	0	0	0	0	0	0	0	1	1	1	0	0
Disks large homolog 1	Q811D0	Dlg1	3	1	2	2	0	0	1	0	5	5	8	2	0	0	0	1	1	2	11	1	0	0	0	0
Neuronal PAS domain-containing protein 3	Q9QZQ0	Npas3	0	0	0	0	2	2	1	0	0	0	0	0	0	1	1	0	0	0	0	0	2	0	0	1
Serine/threonine-protein phosphatase 2B catalytic subunit alpha isoform	P63328	Ppp3ca	5	3	2	1	0	0	1	0	3	4	2	5	0	0	0	0	2	1	3	4	0	1	0	0
Tumor suppressor p53-binding protein 1	P70399	Tp53bp1	0	0	0	0	1	1	0	1	0	0	0	0	6	5	1	3	0	0	0	0	2	0	0	3
Protein Dnah10	D3YYQ8	Dnah10	1	0	0	1	0	1	1	1	0	0	0	1	2	0	2	0	0	0	0	0	3	0	1	0
Fatty acid synthase	P19096	Fasn	0	0	0	0	1	1	0	1	0	0	0	0	0	0	0	0	0	0	0	0	1	2	0	1
HIV Tat-specific factor 1 homolog	Q8BGC0	Htatsf1	0	0	0	0	0	0	1	2	0	0	0	0	1	0	1	0	0	0	0	0	3	0	0	0
Vacuolar protein sorting-associated protein 13B	Q80TY5	Vps13b	0	0	0	0	1	0	0	0	0	0	0	0	0	0	0	1	0	0	0	0	2	1	0	0
Sentrin-specific protease 7	Q8BUH8	Senp7	0	0	0	0	0	0	0	3	1	0	0	0	0	0	0	0	0	0	0	0	0	0	1	0
Myopalladin	Q5DTJ9	Mypn	0	0	0	0	0	0	0	0	0	0	0	2	0	0	1	0	0	0	17	0	3	0	0	0
Activin receptor type-2A	P27038	Acvr2a	0	0	0	0	0	0	2	0	0	0	0	0	0	0	0	0	0	0	0	0	0	0	1	6
Centrosomal protein of 170 kDa	Q6A065	Cep170	3	0	1	1	0	0	0	0	0	0	0	0	5	5	3	5	0	0	0	2	0	0	0	1
Ubiquitin thioesterase OTU1	Q8CB27	Yod1	2	1	0	0	0	4	0	0	1	1	0	0	3	0	0	0	2	0	0	0	0	0	0	0
Protein Baz2b	A2AUY4	Baz2b	0	0	0	0	1	1	1	1	0	0	0	0	0	2	1	0	0	0	0	0	0	1	0	0
Ig kappa chain V-V region HP R16.7	P01644		8	0	0	1	1	2	0	0	11	1	0	1	2	0	1	0	2	2	4	0	1	2	1	0
DEAH (Asp-Glu-Ala-His) box polypeptide 37	Q6NZL1	Dhx37	0	1	0	0	0	1	1	0	0	0	0	0	2	3	0	0	0	1	0	0	3	2	3	0
Ig heavy chain V region 102	P01750		0	0	0	0	0	0	0	0	1	5	0	0	0	0	0	0	0	0	0	0	0	0	0	0
Tyrosine-protein kinase JAK1	P52332	Jak1	0	0	0	1	0	0	0	0	0	0	0	0	3	1	2	0	0	0	0	0	3	0	0	0
Zinc finger SWIM domain-containing protein 6	Q80TB7	Zswim6	0	0	0	0	0	0	0	0	0	0	0	0	0	0	0	0	0	0	0	0	1	0	2	0
Ryanodine receptor 1	E9PZQ0	Ryr1	0	0	0	0	1	1	0	0	0	0	0	1	1	0	0	0	0	0	0	0	1	2	0	0
AFG3-like protein 2	Q8JZQ2	Afg3l2	2	3	3	0	1	1	1	1	0	2	3	1	1	2	0	0	0	2	0	3	0	0	0	0
Mib1 protein	A2RRJ6	Mib1	0	0	0	0	0	0	0	0	0	0	0	0	0	0	0	0	0	0	0	1	0	0	0	2
Probable JmjC domain-containing histone demethylation protein 2C	Q69ZK6	Jmjd1c	0	0	0	0	0	0	0	1	0	0	0	0	0	0	0	0	0	1	0	0	0	1	0	0
Protocadherin Fat 4	Q2PZL6	Fat4	0	0	0	0	3	2	2	3	0	0	0	0	5	4	4	2	0	0	0	0	2	0	1	0
T-cell lymphoma invasion and metastasis 1	G3UWG2	Tiam1	5	2	0	0	0	0	0	0	4	1	6	3	0	0	0	0	0	0	0	1	0	0	0	0
Coiled-coil domain-containing protein 177	Q3UHB8	Ccdc177	1	0	0	0	2	1	1	0	1	1	1	0	1	1	2	2	1	0	0	0	0	1	1	1
Tau-tubulin kinase 2	Q3UVR3	Ttbk2	0	0	0	0	2	1	1	1	0	0	1	0	0	2	1	2	0	0	0	0	0	1	2	0
Nesprin-2	Q6ZWQ0	Syne2	0	0	0	2	0	0	0	1	0	0	0	0	2	1	0	0	0	0	0	0	0	0	0	0
Protein furry homolog	E9Q8I9	Fry	1	1	1	2	1	0	0	1	0	0	0	1	2	2	1	0	0	0	1	1	0	1	1	0
Alsin	Q920R0	Als2	1	1	0	0	0	0	0	0	8	6	3	2	0	0	0	0	0	0	0	0	0	0	0	0
Norrin	P48744	Ndp	0	1	2	1	0	0	0	0	2	0	0	1	3	1	0	1	1	2	2	1	2	2	3	0
Tdrd6 protein	B7ZNI0	Tdrd6	0	0	0	0	0	1	0	2	0	0	0	0	0	0	0	0	0	0	0	0	0	0	0	1
Kinesin-like protein KIF26B	Q7TNC6	Kif26b	0	0	1	0	0	0	0	0	0	0	0	2	0	0	0	0	0	0	0	0	4	1	0	2
N-alpha-acetyltransferase 25, NatB auxiliary subunit	Q8BWZ3	Naa25	1	4	6	0	0	0	0	0	1	0	0	2	0	0	0	0	0	0	2	1	0	0	0	0
Transcriptional regulator ATRX	Q61687	Atrx	1	1	0	0	0	2	2	0	0	0	0	0	0	0	1	0	0	0	0	0	1	0	0	0
ADAMTS-like protein 2	Q7TSK7	Adamtsl2	0	0	2	0	0	0	0	0	0	0	0	0	0	0	1	0	0	3	1	1	2	1	2	0
Signal peptide, CUB and EGF-like domain-containing protein 3	Q66PY1	Scube3	0	0	0	0	1	0	1	0	0	0	0	0	0	1	0	0	0	0	0	0	0	1	0	2
Ras and Rab interactor 1	Q921Q7	Rin1	0	0	0	0	1	0	0	1	0	0	0	0	0	0	0	1	0	0	0	0	1	0	3	2
Epiplakin	Q8R0W0	Eppk1	0	0	0	0	0	0	0	1	3	1	0	3	0	0	0	0	0	0	0	0	1	0	2	0
Thrombospondin type-1 domain-containing protein 7B	Q6P4U0	Thsd7b	0	0	0	0	0	0	0	0	0	0	0	0	0	0	0	0	0	0	0	0	1	0	0	0
Metalloendopeptidase	G3X9F5	Tll1	0	0	0	0	1	0	0	0	0	0	0	0	0	0	0	0	0	0	0	0	0	1	0	0
Chromodomain-helicase-DNA-binding protein 1	P40201	Chd1	0	0	1	0	1	0	0	2	0	1	0	0	2	1	2	0	0	0	0	0	0	0	0	0
Rho guanine nucleotide exchange factor 10	Q8C033	Arhgef10	0	0	0	0	1	0	0	0	0	0	0	0	1	1	1	0	0	0	0	0	0	1	0	1
Synapsin-1	O88935	Syn1	3	0	6	3	0	0	18	0	0	0	1	7	0	0	0	0	4	0	0	0	0	0	0	0
Scaffold attachment factor B2	Q80YR5	Safb2	0	0	0	2	0	0	0	1	0	0	0	0	0	0	1	0	1	0	0	0	1	0	0	0
Interleukin-1 receptor-associated kinase 4	Q8R4K2	Irak4	6	6	2	2	0	0	0	0	11	6	5	10	0	0	0	0	5	7	2	2	0	0	0	0
Ubiquitin-like modifier-activating enzyme 1	Q02053	Uba1	2	0	0	0	7	0	10	8	0	0	0	0	2	0	1	3	0	0	0	0	7	0	3	0
Protein Zfp945	E9PYM8	Zfp945	0	0	0	0	17	1	0	0	0	0	0	1	4	2	0	0	0	0	0	0	0	9	1	0
Epidermal growth factor receptor substrate 15-like 1	Q60902	Eps15l1	0	0	1	1	0	0	0	0	0	1	3	1	0	1	0	2	0	0	0	2	0	1	1	0
Slit homolog 3 protein	Q9WVB4	Slit3	0	0	0	0	0	1	1	2	0	0	0	0	1	0	0	0	0	0	0	0	2	0	1	0
DDB1- and CUL4-associated factor 6	Q9DC22	Dcaf6	0	0	2	0	0	0	1	0	0	0	0	2	0	0	0	0	0	0	0	0	0	0	2	1
tRNA pseudouridine synthase A, mitochondrial	Q9WU56	Pus1	0	0	0	1	0	0	3	0	0	0	0	0	0	0	0	0	0	0	0	0	0	0	0	0
E3 ubiquitin-protein ligase MYCBP2	Q7TPH6	Mycbp2	0	0	0	0	0	0	0	1	2	1	1	0	1	1	0	0	0	0	0	1	0	0	0	0
R3H domain-containing protein 2	Q80TM6	R3hdm2	4	5	3	3	2	0	0	1	1	2	2	2	0	0	3	0	3	4	3	3	1	1	0	0
E3 ubiquitin-protein ligase TRIM9	Q8C7M3	Trim9	0	0	0	0	0	1	0	1	0	0	1	2	2	3	2	0	0	1	0	0	0	0	0	1
Fbxw10 protein	B2RUM0	Fbxw10	0	1	1	2	0	2	0	1	0	0	0	0	0	0	0	1	0	1	0	0	0	0	0	0
Spermatid-specific manchette-related protein 1	Q2MH31	SPMIP6	0	0	0	0	0	1	0	1	0	0	0	0	0	0	0	0	0	0	0	0	1	1	0	0
Ubiquitin carboxyl-terminal hydrolase 24	B1AY13	Usp24	0	0	0	1	0	1	0	0	0	0	0	0	0	0	0	0	0	0	1	0	0	0	0	0
Pyruvate kinase PKM	P52480	Pkm	3	0	1	1	0	0	8	0	2	2	2	8	0	0	0	0	3	0	0	2	0	0	0	0
Splicing factor 3B subunit 1	Q99NB9	Sf3b1	0	0	1	1	0	0	0	0	0	0	0	0	1	0	0	0	0	0	0	1	2	0	0	2
Protein Gm2663	F6R7E8	Gm2663	0	0	0	0	0	3	1	1	0	1	0	0	1	0	0	0	0	0	0	0	0	0	0	1
Protein Nfxl1	E9Q8I7	Nfxl1	0	0	0	0	0	0	2	0	0	0	0	0	0	0	0	0	0	0	0	0	1	0	0	0
Phosphofurin acidic cluster sorting protein 2	Q3V3Q7	Pacs2	0	0	1	2	0	0	0	0	3	1	4	2	0	0	0	0	2	0	0	0	0	0	0	0
Down syndrome cell adhesion molecule homolog	Q9ERC8	Dscam	0	0	0	1	0	0	0	2	0	0	0	0	0	0	0	0	0	0	1	0	0	0	0	0
Protein Ugt2b1	Q8R084	Ugt2b1	0	0	0	0	0	0	0	0	0	0	0	0	1	3	1	0	0	0	0	0	0	0	0	0
Coiled-coil domain-containing protein 124	Q9D8X2	Ccdc124	0	0	0	0	1	1	1	0	0	0	0	0	1	1	0	0	0	0	0	0	2	1	0	1
ER degradation-enhancing alpha-mannosidase-like protein 3	Q2HXL6	Edem3	0	0	0	0	0	0	0	0	0	0	0	0	0	1	0	0	0	0	0	0	0	0	0	0
Sushi, von Willebrand factor type A, EGF and pentraxin domain-containing protein 1	A2AVA0	Svep1	0	0	1	0	0	0	0	0	0	0	0	0	0	0	1	0	2	0	0	0	1	1	2	0
Tektin 5	D5HP88	Tekt5	0	0	0	0	0	0	0	1	0	1	0	0	0	1	0	0	0	0	0	0	1	0	1	0
Protein Gm10436	L7N1Y3	Pramel51	0	0	0	0	6	0	1	0	2	0	0	0	0	0	0	0	0	0	0	0	1	3	0	0
Talin-2	Q71LX4	Tln2	0	0	0	0	1	1	0	0	0	0	0	0	0	0	0	0	0	0	0	0	2	0	0	0
LEK1	Q155P7	Cenpf	0	0	0	0	1	1	2	1	0	0	0	0	1	1	1	1	0	0	0	0	1	1	2	0
MAP/microtubule affinity-regulating kinase 4	Q8CIP4	Mark4	3	1	0	0	0	0	0	0	4	6	3	5	0	0	0	1	1	0	0	0	0	0	0	0
Protein Adam20	Q7M763	Adam20	0	0	2	0	0	1	0	0	0	0	0	0	0	0	0	0	0	0	0	0	1	0	1	0
Potassium channel erg1a	Q53Z09	Kcnh2	4	5	1	1	0	0	0	0	0	0	3	0	0	0	0	0	2	0	3	0	0	0	0	0
1-phosphatidylinositol 4,5-bisphosphate phosphodiesterase eta-2	A2AP18	Plch2	1	0	0	1	1	0	0	0	4	5	2	1	1	0	1	0	0	1	0	1	0	0	0	0
Zinc finger protein basonuclin-2	Q8BMQ3	Bnc2	1	0	0	0	0	1	1	1	0	0	0	0	1	0	1	5	1	0	1	0	0	1	0	1
Junctophilin-2	Q9ET78	Jph2	0	0	0	0	2	2	1	0	0	0	0	0	0	0	1	0	1	0	1	0	0	0	0	1
Fructose-bisphosphate aldolase A	P05064	Aldoa	16	2	3	1	0	1	11	0	0	4	0	11	0	0	1	0	8	0	0	2	0	0	0	0
TPR and ankyrin repeat-containing protein 1	Q8BV79	Trank1	1	0	0	0	0	0	0	0	0	2	0	1	0	0	1	1	1	0	0	0	1	1	0	1
Sacsin	Q9JLC8	Sacs	0	0	1	0	0	0	0	0	0	0	0	1	1	1	0	2	0	0	0	0	4	0	0	1
Tubulin polymerization-promoting protein	Q7TQD2	Tppp	1	1	2	5	0	0	2	0	4	6	8	7	0	0	0	0	3	3	4	3	0	0	0	0
Neurobeachin	Q9EPN1	Nbea	0	0	1	0	0	4	1	1	1	0	1	0	0	2	1	0	0	0	0	0	0	0	1	0
Pyruvate dehydrogenase E1 component subunit alpha, somatic form, mitochondrial	P35486	Pdha1	2	2	2	1	0	0	1	0	8	5	7	4	2	1	0	0	3	2	0	2	0	0	0	0
Zinc finger MYM-type protein 2	Q9CU65	Zmym2	0	0	1	0	0	1	0	0	0	0	0	0	0	0	1	0	0	0	0	0	3	0	0	2
A disintegrin and metalloproteinase with thrombospondin motifs 4	Q8BNJ2	Adamts4	0	1	0	1	1	1	0	2	0	0	0	0	1	3	1	0	0	0	0	0	0	2	1	0
Chordin-like protein 1	Q920C1	Chrdl1	0	0	0	0	1	0	0	0	0	0	0	0	0	0	1	1	0	0	0	1	2	0	1	0
Probable ATP-dependent RNA helicase DDX5	Q61656	Ddx5	2	3	3	1	0	0	0	0	5	4	7	4	0	0	0	0	2	3	4	4	0	0	0	0
Retinoic acid-induced protein 1	Q61818	Rai1	0	0	0	0	0	0	0	0	1	0	1	0	0	0	0	0	0	0	0	0	0	0	1	1
Protein Prr14l	E9Q7C4	Prr14l	0	0	0	0	0	0	0	0	0	0	0	0	0	1	0	0	0	0	0	0	0	0	0	0
Breast cancer type 2 susceptibility protein homolog	P97929	Brca2	0	0	0	0	0	2	2	0	0	0	0	0	0	0	0	0	0	0	0	0	0	0	1	0
Zinc finger FYVE domain-containing protein 26	Q5DU37	Zfyve26	0	0	0	0	1	0	1	0	0	0	0	0	0	0	2	1	1	0	0	0	2	1	2	0
Ephrin type-A receptor 4	Q03137	Epha4	0	0	0	0	2	0	0	0	0	0	0	0	0	0	0	0	0	0	0	0	0	1	0	0
Maternal embryonic leucine zipper kinase	Q61846	Melk	0	0	0	1	2	3	0	0	0	0	0	0	1	0	0	0	0	0	0	0	1	2	0	0
Otogelin-like protein	F7A4A7	Otogl	0	0	0	0	1	0	0	2	0	0	0	0	0	0	1	1	0	0	0	0	1	1	0	0
Arginine-glutamic acid dipeptide repeats protein	Q80TZ9	Rere	0	0	0	0	0	0	0	1	0	0	1	0	0	0	0	0	0	0	0	0	2	1	2	0
Serine/threonine-protein phosphatase 2A 65 kDa regulatory subunit A alpha isoform	Q76MZ3	Ppp2r1a	1	2	0	4	0	0	0	0	3	3	4	5	0	1	0	0	1	0	2	2	0	0	0	0
Sodium channel protein type 11 subunit alpha	Q9R053	Scn11a	0	0	0	0	0	1	0	0	0	0	0	0	0	0	0	0	0	0	0	0	0	2	0	1
Insulin receptor substrate 1	P35569	Irs1	0	0	0	0	1	0	0	0	1	2	0	0	0	0	0	0	0	0	0	0	2	0	0	0
FERM domain-containing protein 6	Q8C0V9	Frmd6	0	0	1	0	0	1	1	1	0	0	0	0	0	0	0	0	0	0	1	0	0	0	1	0
Putative E3 ubiquitin-protein ligase UBR7	Q8BU04	Ubr7	0	0	2	0	0	0	0	1	0	0	0	0	0	0	0	0	0	0	0	0	0	0	0	2
Lipid phosphate phosphatase-related protein type 4	Q7TME0	Plppr4	0	0	0	1	0	0	0	0	2	1	2	0	0	0	0	0	0	0	1	0	0	1	0	0
Laminin subunit beta-1	P02469	Lamb1	0	0	0	0	0	0	0	0	0	1	0	0	0	0	0	1	0	0	0	0	1	0	0	0
RNA exonuclease 1 homolog	Q7TT28	Rexo1	0	0	0	0	2	1	0	0	0	0	0	0	0	0	0	0	0	0	0	0	0	0	0	0
Denticleless protein homolog	Q3TLR7	Dtl	0	0	0	0	1	0	0	0	0	0	0	0	0	2	0	1	0	0	0	0	0	0	0	0
Synaptotagmin VIIbeta	Q8CF96	Syt7	3	2	1	2	0	0	0	0	3	0	6	6	0	0	0	0	0	2	3	1	0	0	0	0
Tetratricopeptide repeat protein 1	Q91Z38	Ttc1	0	0	0	0	0	0	0	0	0	0	0	0	0	0	0	0	0	0	1	0	1	0	0	0
Zinc finger protein 292	Q9Z2U2	Zfp292	2	0	0	0	0	0	0	0	0	0	0	0	0	0	0	0	0	1	0	0	1	1	0	1
SH3 and PX domain-containing protein 2A	O89032	Sh3pxd2a	3	0	2	2	0	0	0	0	2	0	3	2	0	0	0	0	0	2	2	1	0	0	0	0
TBC1 domain family member 1	Q60949	Tbc1d1	1	3	0	1	0	0	2	0	2	1	3	3	0	0	0	0	2	1	1	0	0	1	0	0
Basement membrane-specific heparan sulfate proteoglycan core protein	Q05793	Hspg2	0	0	0	1	2	2	1	0	0	0	0	0	0	0	0	0	0	0	0	0	1	0	2	0
Filaggrin-2	Q2VIS4	Flg2	0	0	0	0	1	0	0	0	0	0	0	0	0	0	2	0	0	0	0	1	1	0	1	0
Centrosomal protein kizuna	Q3UXL4	Kiz	0	0	0	0	0	0	0	0	0	0	0	0	0	0	0	0	0	0	0	0	2	0	1	2
Formimidoyltransferase-cyclodeaminase	Q91XD4	Ftcd	0	0	0	0	2	1	0	1	0	1	0	0	0	0	0	1	0	0	0	0	0	1	0	1
Acetyl-CoA carboxylase 1	Q5SWU9	Acaca	0	0	0	0	0	3	0	2	0	0	0	1	0	0	0	0	0	0	0	0	0	2	1	0
Prolyl 3-hydroxylase 2	Q8CG71	P3h2	0	0	0	0	1	0	4	2	2	2	1	0	1	2	0	0	0	0	0	0	2	2	7	2
Autophagy-related protein 2 homolog B	Q80XK6	Atg2b	0	0	0	1	1	1	1	0	0	0	0	0	0	0	1	1	0	0	0	0	0	0	1	0
Microtubule-associated protein 1B	P14873	Map1b	3	3	3	1	0	0	0	0	1	1	1	0	0	1	0	0	1	1	2	2	0	0	0	0
E3 ubiquitin-protein ligase RNF213	E9Q555	Rnf213	0	0	1	0	0	0	1	0	0	1	0	0	0	1	0	1	0	0	0	0	0	1	1	0
Protein Zfp646	Q6NV66	Zfp646	0	0	0	0	0	1	0	0	1	0	0	0	0	0	0	0	0	0	0	0	2	0	0	0
Protein Zfhx2	Q2MHN3	Zfhx2	0	0	0	1	0	0	0	2	1	1	1	0	1	0	1	0	1	0	0	7	0	1	0	0
Extracellular matrix protein FRAS1	Q80T14	Fras1	0	0	0	0	0	0	1	1	0	0	0	0	1	0	0	0	0	0	1	0	0	0	1	0
Meiotic recombination protein SPO11	Q9WTK8	Spo11	0	0	0	0	0	0	3	1	0	0	0	0	0	0	1	1	0	0	1	0	3	0	0	0
Inositol 1,4,5-trisphosphate receptor type 2	Q9Z329	Itpr2	0	1	0	0	0	0	0	1	0	0	0	0	0	0	1	0	0	0	0	0	0	0	0	0
Protein Asterix	Q3UI07	Wdr83os	0	0	0	0	0	0	2	1	0	0	0	0	1	1	0	0	0	0	0	0	1	1	0	0
Histone-lysine N-methyltransferase SETD2	E9Q5F9	Setd2	0	0	0	0	2	1	3	1	0	0	0	0	3	2	2	2	0	1	0	0	2	2	2	1
ATP-dependent RNA helicase DHX8	A2A4P0	Dhx8	0	0	0	0	3	0	0	1	0	0	0	0	0	0	0	0	0	0	0	0	0	0	0	0
Protein NDRG2	Q9QYG0	Ndrg2	5	2	1	0	1	0	0	0	5	4	7	4	0	0	0	0	4	1	1	2	0	0	0	0
Cadherin EGF LAG seven-pass G-type receptor 2	Q9R0M0	Celsr2	1	0	0	0	1	1	0	2	0	0	0	0	1	0	0	0	0	0	0	0	2	2	0	1
Histone H2A.J	Q8R1M2	H2aj	3	2	2	6	0	0	0	0	5	3	2	3	2	0	0	0	2	2	4	2	0	0	0	0
Dihydrolipoyllysine-residue acetyltransferase component of pyruvate dehydrogenase complex, mitochondrial	Q8BMF4	Dlat	4	0	1	0	2	0	1	0	1	0	1	2	1	1	0	1	2	0	0	1	0	4	0	5
Collagen alpha-1(XVI) chain	Q8BLX7	Col16a1	0	0	0	0	0	1	1	0	0	1	0	0	1	0	0	1	0	0	0	0	0	1	2	3
WAP four-disulfide core domain 5	Q8VE57	Wfdc5	0	0	0	0	1	0	0	0	0	0	0	0	0	0	2	0	0	0	1	0	0	0	1	1
Transcriptional-regulating factor 1	Q8BXJ2	Trerf1	0	0	0	0	0	0	2	0	0	0	0	0	0	0	0	0	0	0	0	0	4	0	1	0
Protein DEK	Q7TNV0	Dek	0	0	0	4	0	0	0	1	0	0	0	0	0	0	0	0	0	0	0	1	0	0	0	0
Mitochondrial 10-formyltetrahydrofolate dehydrogenase	Q8K009	Aldh1l2	0	0	0	0	0	2	3	1	1	0	0	0	0	0	0	0	0	0	0	0	0	0	1	0
Breast cancer metastasis-suppressor 1 homolog	Q99N20	Brms1	1	0	0	0	1	2	0	1	0	0	0	0	0	0	0	0	0	1	0	0	2	1	0	1
Ig heavy chain V region 1-62-3	P01754	Ighv1-62-3	3	3	2	1	1	1	1	0	7	3	3	4	4	3	2	2	3	4	4	2	1	1	1	1
Rho guanine nucleotide exchange factor 15	Q5FWH6	Arhgef15	0	0	0	0	0	0	0	0	0	0	0	0	0	0	0	0	2	0	0	0	0	0	0	0
Protein Dennd4a	E9Q8V6	Dennd4a	4	2	2	1	0	0	0	0	4	3	3	5	0	0	0	0	1	3	2	2	0	0	0	0
Transcriptional repressor NF-X1	B1AY10	Nfx1	0	0	0	0	0	0	1	1	0	0	0	0	0	0	1	0	0	0	0	0	1	1	2	0
Collagen alpha-1(VII) chain	Q63870	Col7a1	0	0	0	1	0	1	0	0	0	0	0	0	0	0	1	0	0	0	0	0	1	0	1	1
Homeobox protein cut-like 2	P70298	Cux2	1	1	0	0	2	0	2	0	0	1	0	0	1	0	0	1	4	2	0	0	3	3	0	0
ATP synthase subunit gamma, mitochondrial	Q91VR2	Atp5f1c	7	1	5	3	0	0	0	0	3	3	2	3	0	0	0	0	3	2	7	4	0	0	0	0
Frizzled-2	Q9JIP6	Fzd2	0	0	2	2	0	0	0	0	1	0	5	5	0	0	0	0	0	0	1	0	0	0	0	0
Neuron navigator 1	Q8CH77	Nav1	0	0	0	0	0	0	2	2	0	0	0	1	0	0	0	1	0	0	0	1	0	1	1	3
Protein Rsf1	E9Q4Y2		0	0	1	1	0	0	1	0	0	0	0	0	0	0	1	1	0	1	0	0	0	0	4	1
Serum albumin	P07724	Alb	6	0	0	0	1	1	3	0	4	2	0	8	0	0	2	1	1	0	0	0	0	0	0	0
Neurochondrin	Q9Z0E0	Ncdn	4	1	1	2	0	0	1	0	1	1	1	2	0	0	0	0	4	0	0	0	0	2	0	1
Heat shock 70 kDa protein 12A	Q8K0U4	Hspa12a	3	3	4	1	0	0	0	0	5	4	3	3	0	0	0	0	3	0	2	2	0	0	0	0
General transcription factor 3C polypeptide 1	Q8K284	Gtf3c1	0	0	0	0	0	2	0	0	0	0	0	0	0	0	0	0	0	0	0	0	0	0	0	0
DNA replication licensing factor MCM3	P25206	Mcm3	0	0	3	0	0	0	0	1	0	0	0	0	0	0	0	0	0	0	0	0	0	1	9	3
WD repeat-containing protein 1	O88342	Wdr1	0	0	0	0	1	2	2	1	0	0	0	0	0	2	0	2	0	0	0	0	1	2	1	2
Tet oncogene 1	D0VLQ4	Tet1	1	1	0	0	0	0	0	0	0	0	0	0	0	0	0	0	0	0	0	0	1	0	0	1
Protein Dnhd1	D3Z2X2	Dnhd1	0	0	0	0	2	0	0	0	1	0	0	0	1	0	1	0	0	0	0	0	1	0	0	1
Protein SON	Q9QX47	Son	0	0	1	0	1	0	1	0	0	0	0	0	0	0	0	0	0	0	0	0	0	0	0	0
AN1-type zinc finger protein 2B	Q91X58	Zfand2b	0	0	1	0	0	2	2	1	0	0	0	0	0	0	1	0	0	0	0	0	0	0	2	1
NK-tumor recognition protein	P30415	Nktr	0	0	0	0	0	3	0	0	0	0	0	1	0	0	0	0	0	0	0	1	0	2	0	2
DNA-directed RNA polymerase I subunit RPA1	O35134	Polr1a	0	0	0	0	0	0	0	1	0	0	0	0	3	0	0	1	0	0	0	0	0	0	0	0
Anoctamin-8	Q6PB70	Ano8	0	0	0	0	0	0	2	0	0	0	0	0	0	0	1	0	0	0	0	0	0	0	0	1
Wee1-like protein kinase 2	Q66JT0	Wee2	0	0	0	0	1	0	0	1	0	0	0	0	0	1	0	0	0	0	0	0	0	2	0	0
Microtubule-associated serine/threonine-protein kinase 4	Q811L6	Mast4	0	0	0	0	0	0	0	2	7	0	4	0	0	0	0	1	0	0	1	1	0	0	0	0
Aryl hydrocarbon receptor nuclear translocator 2	Q61324	Arnt2	0	0	0	0	0	2	0	0	0	0	0	0	0	1	0	1	1	0	0	0	0	1	0	2
Mitogen-activated protein kinase 6	Q61532	Mapk6	0	0	0	0	0	0	0	1	0	0	1	0	0	2	1	0	1	0	0	0	0	0	0	0
Dynein heavy chain 17, axonemal	Q69Z23	Dnah17	0	1	0	0	0	1	0	0	0	0	0	0	0	0	0	0	0	1	0	0	0	0	1	0
Triple functional domain protein	Q0KL02	Trio	3	0	0	0	0	0	0	4	0	0	0	0	0	0	0	2	0	0	0	0	0	0	3	0
Golgi apparatus protein 1	Q61543	Glg1	0	0	0	0	0	0	0	0	0	0	1	0	0	0	0	1	1	1	0	0	2	1	0	1
Transient receptor potential cation channel subfamily M member 6	Q8CIR4	Trpm6	0	0	0	1	0	0	0	1	0	0	0	0	0	2	0	1	0	0	0	0	0	3	0	0
Protein Cfap44	E9Q5M6	Cfap44	0	0	0	0	0	0	0	0	0	0	0	0	0	0	0	0	0	0	0	0	0	2	0	1
Cubilin	Q9JLB4	Cubn	0	0	0	0	0	0	1	2	0	0	0	0	0	4	3	2	0	0	0	0	1	1	0	1
Hyperpolarization-activated, cyclic nucleotide-gated K+ 4	B2RY58	Hcn4	0	0	0	0	2	1	0	0	0	1	5	1	0	0	0	0	2	0	0	0	0	0	0	1
Synaptotagmin-1	P46096	Syt1	2	2	0	2	0	0	1	0	1	2	3	2	0	0	0	1	4	2	0	2	1	0	1	0
Filamin, alpha	B9EKP5	Flna	0	0	0	0	0	1	1	0	1	0	0	0	0	0	0	0	0	0	0	1	2	0	0	0
Protein Fer1l6	E0CZ42	Fer1l6	1	1	0	1	0	1	0	0	0	0	0	1	0	0	0	1	0	2	0	1	2	0	1	0
Helicase-like transcription factor	Q6PCN7	Hltf	0	1	0	0	0	1	0	2	0	0	0	0	0	0	0	0	0	0	0	0	1	0	0	0
Brain acid soluble protein 1	Q91XV3	Basp1	7	5	7	4	0	0	2	1	0	1	3	0	0	0	0	0	4	3	4	3	0	0	0	0
Hyaluronan synthase 1	Q61647	Has1	0	0	0	0	2	0	0	0	0	0	0	0	1	1	1	0	0	0	1	0	2	2	0	1
2-phosphoxylose phosphatase 1	Q8BHA9	Pxylp1	0	1	0	0	3	2	4	0	0	0	0	0	0	0	0	2	0	0	0	0	0	0	1	1
Inositol 1,4,5-trisphosphate receptor type 3	P70227	Itpr3	0	1	0	0	1	0	1	0	0	0	0	0	0	1	1	0	0	0	0	1	2	2	0	0
Uveal autoantigen with coiled-coil domains and ankyrin repeats	Q8CGB3	Uaca	0	2	0	0	0	0	0	0	0	0	0	0	1	0	2	2	0	0	0	0	0	0	0	0
Tetratricopeptide repeat protein 28	Q80XJ3	Ttc28	0	1	0	0	0	0	1	0	0	0	0	0	1	0	0	0	0	0	0	0	0	0	0	0
Leucine-rich repeat and fibronectin type-III domain-containing protein 4	Q80XU8	Lrfn4	0	1	2	1	0	0	0	0	8	5	5	4	0	0	0	0	0	2	4	0	0	0	0	0
Protein Akap13	E9Q474		0	0	0	0	1	1	0	1	0	0	0	0	0	0	0	0	0	0	0	1	0	1	2	1
Formin-2	Q9JL04	Fmn2	0	0	0	0	2	1	0	0	0	0	0	0	0	0	0	0	0	0	0	0	0	1	2	8
Hairless protein	Q4QY90	Hr	0	0	0	0	1	1	1	2	0	1	0	1	1	2	1	2	0	0	0	0	2	1	0	1
BetaIV-spectrin sigma1	Q8VIE5	Sptbn4	0	1	0	0	0	0	1	0	0	0	0	0	0	0	2	3	0	0	0	0	2	3	2	0
Plakophilin 2	Q9CQ73	Pkp2	0	0	0	0	0	0	0	0	0	0	0	0	2	3	0	0	0	0	0	0	0	0	0	1
Interleukin-1 receptor-like 2	Q9ERS7	Il1rl2	0	0	0	1	2	2	0	0	0	0	0	0	0	0	0	0	0	1	0	1	0	1	1	2
Copper chaperone for superoxide dismutase	Q9WU84	Ccs	1	1	2	1	1	0	1	2	2	1	0	1	1	1	1	1	1	2	0	0	1	0	1	1
Endothelin-1 receptor	Q61614	Ednra	0	0	0	1	0	1	0	1	1	1	0	0	0	0	0	0	0	0	0	1	0	1	0	1
UDP-N-acetylglucosamine--peptide N-acetylglucosaminyltransferase 110 kDa subunit	Q8CGY8	Ogt	4	1	1	1	0	0	0	0	8	2	2	2	0	0	0	0	1	1	1	1	0	0	0	0
Ig kappa chain V-V region MOPC 21	P01634		0	0	0	0	1	0	1	2	1	0	0	0	6	5	3	3	0	0	0	0	2	1	2	1
Laminin subunit beta-3	Q61087	Lamb3	0	0	0	0	1	1	0	2	0	0	0	0	0	0	0	0	0	0	0	0	0	0	0	0
WD repeat-containing protein mio	Q8VE19	Mios	0	0	0	0	0	0	1	1	0	0	0	0	0	0	0	0	0	0	0	0	1	2	0	1
Heterogeneous nuclear ribonucleoprotein M	Q9D0E1	Hnrnpm	0	0	0	0	0	1	0	0	0	0	0	0	0	0	0	0	0	0	0	0	0	0	0	0
LIM and senescent cell antigen-like-containing domain protein 2	Q91XD2	Lims2	0	0	0	0	1	0	1	0	0	0	0	0	0	1	0	1	0	0	0	0	1	0	0	0
ATP synthase subunit O, mitochondrial	Q9DB20	Atp5po	3	2	5	4	0	0	0	0	2	2	3	4	0	0	0	0	1	3	6	2	0	0	0	0
Transcriptional activator protein Pur-alpha	P42669	Pura	3	4	1	0	0	0	0	0	3	3	3	2	0	0	0	0	4	1	1	1	0	0	0	0
Protein Ddx43	D3Z6P9	Ddx43	0	0	0	0	1	0	1	1	0	0	0	0	3	0	1	2	0	0	0	0	0	1	1	1
Creatine kinase U-type, mitochondrial	P30275	Ckmt1	1	0	0	0	0	0	4	0	1	0	0	2	0	0	0	0	1	0	0	0	0	1	0	0
Protein-glutamine gamma-glutamyltransferase 2	P21981	Tgm2	0	0	0	0	0	0	0	0	0	0	0	0	0	0	0	0	0	0	0	0	1	0	0	0
Rap guanine nucleotide exchange factor 2	Q8CHG7	Rapgef2	1	0	2	2	0	0	0	0	2	2	5	2	0	0	0	0	1	2	1	2	0	0	0	0
RasGAP-activating-like protein 1	Q9Z268	Rasal1	0	0	0	1	2	0	0	1	0	0	0	0	0	1	2	0	0	1	1	0	0	0	2	1
Axin-1	O35625	Axin1	1	0	0	0	0	0	0	0	0	0	0	0	0	0	1	0	0	0	0	0	0	0	0	0
Septin-11	Q8C1B7	Septin11	0	0	1	0	0	0	2	0	1	2	1	3	0	1	0	0	3	0	1	0	0	0	0	0
Tumor rejection antigen P815A	P19473	Trap1a	0	0	1	0	0	0	1	0	0	0	0	0	0	0	0	0	0	0	0	1	0	0	0	0
SET domain-containing protein 5	Q5XJV7	Setd5	0	0	0	0	0	1	0	3	0	0	0	0	0	0	0	0	0	0	0	0	0	1	0	0
Lrig2 protein	B2RRI5	Lrig2	0	0	0	0	2	3	1	3	0	0	0	0	2	3	2	2	0	0	0	0	1	1	3	3
Probable ATP-dependent RNA helicase DDX17	Q501J6	Ddx17	3	1	2	2	0	0	0	0	3	3	2	3	0	0	1	0	1	2	2	2	0	0	1	0
Ogdhl protein	B2RXT3	Ogdhl	2	0	1	1	0	0	0	0	1	1	0	2	0	0	0	0	0	1	0	0	0	0	0	1
Histone-lysine N-methyltransferase 2B	O08550	Kmt2b	2	0	0	0	1	0	1	0	0	0	0	0	0	0	0	0	0	0	0	1	1	0	1	0
Myosin Vb, isoform CRA_c	G5E8G6	Myo5b	3	3	0	1	0	1	0	0	0	0	2	0	0	0	0	0	2	3	3	1	1	1	0	0
DNA-directed RNA polymerase II subunit RPB1	P08775	Polr2a	0	0	0	0	1	0	0	2	0	0	0	0	0	0	0	0	0	0	1	0	1	0	0	0
Protein GREB1	Q3UHK3	Greb1	0	0	0	0	0	0	0	0	0	0	0	1	2	1	0	0	0	0	0	1	1	0	0	0
Protein Wnt-16	Q9QYS1	Wnt16	0	0	0	0	0	0	0	0	0	0	0	0	0	0	0	0	0	0	0	0	0	0	0	0
Forkhead-associated domain-containing protein 1	A6PWD2	Fhad1	0	0	0	0	0	0	0	0	0	0	0	0	2	0	0	0	0	0	0	0	0	0	0	1
A-kinase anchor protein 4	Q60662	Akap4	0	0	0	0	1	1	0	0	0	0	0	0	0	0	0	0	0	0	0	0	0	0	1	0
Zinc finger SWIM domain-containing protein 8	Q3UHH1	Zswim8	0	0	0	0	1	0	0	0	0	0	0	0	0	0	0	0	0	0	0	0	0	0	0	1
Mitogen-activated protein kinase 1	P63085	Mapk1	4	3	1	1	0	0	0	0	8	4	9	5	0	0	0	0	8	1	2	1	0	0	0	0
Pseudopodium-enriched atypical kinase 1	Q69Z38	Peak1	0	0	0	0	2	0	0	0	0	0	0	0	0	1	0	0	0	0	0	0	1	1	0	0
E3 SUMO-protein ligase RanBP2	Q9ERU9	Ranbp2	0	0	0	0	1	1	0	0	0	0	0	0	0	0	0	0	0	0	0	0	2	0	0	2
CUB and sushi domain-containing protein 3	Q80T79	Csmd3	1	0	0	0	3	0	0	0	2	1	0	0	0	0	1	0	0	2	0	2	2	4	0	0
Voltage-dependent P/Q-type calcium channel subunit alpha-1A	P97445	Cacna1a	0	0	0	0	0	0	0	0	0	0	0	0	1	0	2	0	0	0	0	0	1	1	0	0
Caspase recruitment domain-containing protein 11	Q8CIS0	Card11	0	0	1	0	1	0	0	0	0	0	0	0	0	0	1	0	0	0	0	0	1	0	0	0
Cytochrome P450 4B1	Q64462	Cyp4b1	0	0	0	0	0	1	1	0	0	0	1	0	0	0	0	0	0	0	0	1	0	0	0	0
RNA-binding protein 20	Q3UQS8	Rbm20	0	0	0	0	1	1	0	2	0	0	0	0	1	0	0	1	0	0	0	1	0	0	1	1
Ankyrin repeat domain 34A	B2RW11	Ankrd34a	2	3	1	2	0	0	0	0	6	1	5	3	0	0	0	0	1	2	0	0	0	0	0	0
Cyclin-dependent kinase 12	Q14AX6	Cdk12	1	1	0	1	1	1	0	0	1	1	1	1	0	0	0	0	1	1	0	1	1	1	0	0
Zinc finger homeobox protein 3	Q61329	Zfhx3	0	0	0	0	0	0	0	0	0	0	0	0	0	0	0	0	0	0	0	2	0	2	0	0
PH and SEC7 domain-containing protein 1	Q5DTT2	Psd	2	0	0	2	0	0	0	0	1	0	0	0	0	1	0	1	0	0	0	0	0	0	0	0
Ras GTPase-activating protein 3	Q60790	Rasa3	0	0	2	0	1	0	0	1	0	0	0	0	0	0	0	0	0	0	0	0	0	0	0	0
Synapsin-2	Q64332	Syn2	8	2	3	3	0	0	4	0	5	3	2	2	0	0	0	0	2	0	0	1	0	0	0	0
Septin-10	Q8C650	Septin10	1	2	1	0	0	0	0	0	0	0	0	0	2	0	0	0	2	0	0	0	2	0	0	0
Dihydrolipoyllysine-residue succinyltransferase component of 2-oxoglutarate dehydrogenase complex, mitochondrial	Q9D2G2	Dlst	2	2	0	5	0	0	0	0	4	1	1	1	0	1	0	0	2	2	1	3	0	0	0	0
Partitioning defective 3 homolog	Q99NH2	Pard3	0	0	0	0	0	0	0	0	1	0	1	0	0	1	1	0	0	0	0	0	0	0	0	0
Vacuolar protein sorting-associated protein 13C	Q8BX70	Vps13c	0	0	0	0	1	0	1	0	0	0	0	0	0	0	0	1	0	1	0	0	1	0	2	0
B cell antigen receptor	A2N1N1		0	0	0	0	1	0	3	4	1	3	0	0	8	4	3	4	0	0	0	0	2	3	4	3
Inversin	O89019	Invs	1	0	0	0	0	0	0	0	0	0	0	0	0	0	0	0	0	0	0	0	0	0	0	0
Elongator complex protein 4	Q9ER73	Elp4	0	0	0	0	1	1	2	1	0	0	0	0	0	6	0	0	0	0	0	0	1	1	3	0
Atrial natriuretic peptide-converting enzyme	Q9Z319	Corin	0	0	0	0	0	0	0	0	0	0	0	0	0	1	0	1	0	0	0	0	2	0	0	0
Kinesin-like protein KIF1A	P33173	Kif1a	0	2	4	1	0	0	0	0	1	1	5	2	0	0	0	0	0	0	4	3	0	0	0	1
DBF4-type zinc finger-containing protein 2 homolog	Q5SS00	Zdbf2	0	0	0	0	0	1	0	0	0	0	0	0	1	0	0	0	0	0	0	0	0	0	0	0
Septin-5	Q9Z2Q6	Septin5	3	2	2	1	0	0	1	0	4	2	3	2	0	0	0	0	2	1	0	1	0	0	0	0
Kinesin light chain 2	O88448	Klc2	1	1	1	2	0	0	0	0	1	2	2	5	0	0	0	0	0	0	0	0	0	0	0	0
Protein Zc3h13	E9Q784	Zc3h13	0	0	0	0	0	0	1	0	2	0	0	0	0	0	0	0	1	0	0	0	1	0	0	1
Zinc finger protein GLI2	Q0VGT2	Gli2	0	0	0	0	1	0	0	0	0	0	0	0	0	0	0	0	0	0	0	0	0	1	0	0
Protein Zfp429	Q7M6Y0	Zfp429	0	0	0	0	1	0	1	0	0	0	0	0	0	1	1	0	0	0	0	0	0	0	0	1
Novel KRAB box and zinc finger, C2H2 type domain containing protein	A2BG91	Gm14295	0	0	0	0	3	0	2	1	0	0	0	0	0	0	1	2	0	0	0	0	2	5	0	0
Large neutral amino acids transporter small subunit 1	Q9Z127	Slc7a5	0	0	0	0	0	1	0	1	0	0	0	0	2	0	1	4	0	0	0	0	0	1	2	1
Complement C4-B	P01029	C4b	0	0	0	0	1	0	1	1	1	1	1	0	1	1	1	1	0	0	0	0	2	1	0	0
UHRF1-binding protein 1-like	A2RSJ4	Bltp3b	1	0	0	0	0	0	0	0	2	6	7	4	0	0	0	0	1	1	1	0	0	0	0	0
Histone-lysine N-methyltransferase NSD3	Q6P2L6	Nsd3	0	0	0	0	0	0	0	0	0	0	0	0	0	1	0	0	0	0	0	0	4	0	1	0
Interleukin-18	P70380	Il18	0	0	0	0	0	0	1	2	0	1	1	0	0	0	0	0	0	0	0	0	0	0	1	0
Microtubule-associated serine/threonine-protein kinase 1	Q9R1L5	Mast1	0	0	0	0	0	0	1	2	6	0	8	0	0	0	0	0	1	0	1	2	0	0	0	0
Host cell factor 1	Q61191	Hcfc1	0	0	0	0	0	1	2	2	0	1	0	0	0	0	0	0	0	0	0	0	1	1	3	1
Beta-defensin 50	Q6TU36	Defb50	0	0	1	0	0	0	0	0	0	0	0	0	0	0	0	0	0	0	0	1	2	1	0	0
C21ORF83	Q8K3L2	Prdm15	0	0	0	0	2	1	1	3	0	0	0	0	1	2	2	0	0	0	0	0	2	5	2	3
Collagen alpha-4(IV) chain	Q9QZR9	Col4a4	0	0	0	0	0	1	0	1	0	0	0	0	0	0	0	0	2	0	0	0	0	0	0	1
DNA excision repair protein ERCC-6-like 2	Q9JIM3	Ercc6l2	0	1	0	0	0	0	0	2	0	0	2	0	0	2	0	1	1	5	1	0	0	0	1	1
Phosphatidylinositol 3,4,5-trisphosphate-dependent Rac exchanger 2 protein	Q3LAC4	Prex2	0	1	1	2	0	0	0	0	0	0	0	1	0	0	0	0	0	0	0	0	2	0	0	0
SWI/SNF complex subunit SMARCC1	P97496	Smarcc1	0	0	0	0	0	1	0	0	1	0	0	0	0	0	0	0	0	0	0	0	1	0	0	0
Protein LTV1 homolog	Q6NSQ7	Ltv1	0	1	0	0	0	2	0	1	0	0	0	1	0	0	0	1	0	0	2	1	0	0	0	0
Nuclear distribution protein nudE-like 1	Q9ERR1	Ndel1	4	3	3	3	0	0	0	0	2	6	3	6	0	0	1	0	3	3	0	0	0	0	0	0
Double zinc ribbon and ankyrin repeat-containing protein 1	Q8C008	Dzank1	1	0	1	1	1	2	0	0	4	0	4	0	0	0	1	1	0	1	1	1	0	1	1	0
Latent-transforming growth factor beta-binding protein 3	Q61810	Ltbp3	0	0	0	0	0	0	0	1	1	0	0	1	0	0	0	0	0	0	0	0	0	0	0	0
C2 domain-containing protein 3	Q52KB6	C2cd3	0	0	0	0	2	0	0	0	0	0	0	1	0	1	0	0	0	0	0	1	0	1	0	0
CREB-binding protein	P45481	Crebbp	0	0	0	0	0	1	0	0	0	0	0	0	0	0	0	0	0	0	0	0	2	0	0	0
Procollagen-lysine,2-oxoglutarate 5-dioxygenase 2	Q9R0B9	Plod2	0	0	0	0	0	0	0	0	0	0	0	0	0	0	0	0	0	0	0	0	0	0	0	0
Histone H3.3C	P02301	H3-5	2	0	0	1	0	0	1	0	0	0	0	0	1	0	0	0	0	0	1	3	0	0	0	0
Gamma-interferon-inducible lysosomal thiol reductase	Q9ESY9	Ifi30	0	0	0	0	0	0	1	1	0	0	0	0	0	0	0	0	0	0	0	0	1	1	3	1
Atxn7l2 protein	B7ZMR6	Atxn7l2	0	0	0	0	0	0	1	1	0	0	1	0	0	0	0	0	0	0	0	0	0	1	0	0
Protein HIRA	Q61666	Hira	0	0	0	1	0	0	0	0	0	0	0	0	1	0	0	0	0	0	0	1	0	1	0	0
Synaptopodin 2-like protein	Q8BWB1	Synpo2l	0	0	0	0	1	0	0	0	0	0	0	0	0	0	1	0	0	0	0	0	0	0	1	0
Protein Ddx60	E9PZQ1	Ddx60	0	0	0	0	0	0	0	0	0	0	0	0	0	2	0	0	0	0	0	0	0	0	0	0
Guanine nucleotide-binding protein G(I)/G(S)/G(T) subunit beta-2	E9QKR0	Gnb2	1	0	1	0	0	0	3	0	6	3	5	1	0	0	0	0	0	1	0	0	1	0	0	0
Protein Z-dependent protease inhibitor	Q8R121	Serpina10	0	0	0	0	2	2	3	1	0	0	0	0	0	3	1	0	0	0	0	0	3	2	0	3
Leucine-rich repeat-containing protein 75A	Q7TSF4	Lrrc75a	0	0	0	0	0	0	2	0	0	0	0	0	0	0	0	0	0	0	0	0	0	0	0	0
G-protein coupled receptor 98	Q8VHN7	Adgrv1	0	0	0	0	0	0	0	0	0	0	0	0	0	0	0	1	0	0	0	0	1	0	0	0
Dynein heavy chain 3, axonemal	Q8BW94	Dnah3	0	0	1	0	0	0	0	0	0	0	1	0	0	0	1	0	1	0	0	0	2	0	0	0
Transcription factor 20	Q9EPQ8	Tcf20	0	0	0	0	0	0	1	0	0	0	0	0	2	0	0	0	0	0	0	0	0	1	1	0
Kinesin-like protein KIF15	Q6P9L6	Kif15	0	0	1	0	0	0	0	0	0	0	0	0	0	0	0	0	0	0	0	0	1	0	0	0
Zinc finger protein 609	Q8BZ47	Znf609	0	0	0	0	0	1	1	1	0	0	0	0	0	0	1	0	0	0	0	1	0	0	2	0
5'-nucleotidase, cytosolic II, isoform CRA_b	G3X9J6	Nt5c2	0	0	0	0	0	0	0	0	0	0	0	0	0	0	0	0	0	0	0	0	0	0	0	0
Rho guanine nucleotide exchange factor 2	Q60875	Arhgef2	0	2	2	1	0	0	1	0	0	1	0	1	0	0	0	0	0	0	1	0	0	0	0	0
Matr3 protein	Q4FJT0	Matr3	0	0	1	0	0	0	0	0	0	0	0	1	0	0	1	0	0	0	1	0	0	0	0	0
Disks large homolog 2	Q91XM9	Dlg2	0	0	0	0	0	1	0	0	1	0	5	0	0	0	0	0	0	0	13	0	0	0	0	0
MAX gene-associated protein	A2AWL7	Mga	1	0	0	0	0	0	0	0	0	0	0	0	0	0	0	0	0	0	0	0	1	0	0	0
Myo18a protein	B2RRE2	Myo18a	0	0	1	0	0	0	0	0	0	0	4	0	0	0	0	0	0	0	3	0	0	0	0	0
RNA binding motif protein, X-linked-like-1	Q91VM5	Rbmxl1	0	0	0	0	0	0	0	0	0	0	0	0	0	0	0	0	0	0	1	3	0	0	0	0
Echinoderm microtubule-associated protein-like 5	Q8BQM8	Eml5	0	0	0	0	2	0	0	1	0	0	0	0	0	0	0	0	0	0	0	0	0	0	0	0
Protein Myo5c	E9Q1F5	Myo5c	2	0	0	0	0	0	0	0	0	0	2	1	0	2	0	0	2	2	2	1	0	0	0	0
Neuronal tyrosine-phosphorylated phosphoinositide-3-kinase adapter 2	Q8BM65	Nyap2	1	0	0	0	0	1	0	1	0	0	0	0	0	0	0	0	0	0	0	0	0	0	0	0
Isocitrate dehydrogenase [NAD] subunit alpha, mitochondrial	Q9D6R2	Idh3a	2	1	0	0	0	0	1	0	0	0	0	3	0	0	0	0	0	0	0	0	0	0	0	0
Protein Gpr179	E9PY61	Gpr179	0	0	0	0	0	0	1	1	0	0	0	0	1	0	0	0	0	0	0	0	0	1	1	2
Ral guanine nucleotide dissociation stimulator-like 2	Q61193	Rgl2	0	0	0	0	0	0	0	0	0	0	0	0	0	0	0	0	0	0	0	0	4	0	0	0
Protein Fryl	F8VQ05	Fryl	1	0	0	0	0	0	0	0	1	2	0	0	0	0	0	0	0	0	0	0	0	1	0	1
Glycogen phosphorylase, brain form	Q8CI94	Pygb	0	0	1	2	1	0	3	0	1	0	1	1	1	0	2	0	1	0	1	1	0	0	0	0
Dynein heavy chain 8, axonemal	Q91XQ0	Dnah8	0	0	0	0	0	0	0	0	0	0	0	0	0	0	1	1	0	0	0	0	3	0	0	0
Protein FAM179B	Q6A070	Togaram1	0	0	0	2	0	0	0	0	0	0	0	1	0	0	0	0	0	0	0	0	1	1	1	0
Structural maintenance of chromosomes protein 3	Q9CW03	Smc3	0	1	0	0	0	2	0	0	0	0	0	0	1	0	0	0	0	0	0	0	0	0	0	0
DNA (cytosine-5)-methyltransferase	Q7TSJ0	Dnmt1	0	0	0	0	2	1	0	1	0	0	0	0	0	0	1	2	0	0	0	0	0	1	1	0
V-type proton ATPase subunit E 1	P50518	Atp6v1e1	2	0	1	1	0	0	2	0	0	1	0	0	0	0	0	0	3	0	0	0	0	0	0	0
Neurogenic locus notch homolog protein 3	Q61982	Notch3	0	0	0	0	0	0	1	0	0	0	0	0	0	2	0	0	0	0	0	0	0	1	0	0
Apoptosis-stimulating of p53 protein 1	Q62415	Ppp1r13b	0	0	0	0	0	0	2	3	1	0	0	0	1	0	0	0	0	0	0	0	1	0	4	1
Myosin, heavy polypeptide 8, skeletal muscle, perinatal	B2RWW8	Myh8	0	0	0	0	0	0	0	0	0	0	1	0	0	0	0	0	0	0	0	0	0	0	0	0
Delphilin	Q0QWG9	Grid2ip	0	0	0	0	0	0	0	0	0	0	0	0	1	2	1	2	0	0	0	0	0	0	0	0
Hemoglobin subunit beta-1	P02088	Hbb-b1	8	2	2	0	0	0	3	0	2	4	0	5	0	0	0	0	2	2	0	0	0	0	0	0
E3 ubiquitin-protein ligase HECW2	Q6I6G8	Hecw2	1	0	1	2	0	0	0	0	1	1	1	2	0	1	0	0	0	0	0	0	1	0	0	1
Serine/threonine-protein kinase ATR	Q9JKK8	Atr	0	1	0	0	0	0	1	0	0	0	0	0	0	0	0	0	0	0	0	0	3	0	1	0
Rho guanine nucleotide exchange factor 10-like protein	A2AWP8	Arhgef10l	0	0	0	0	0	0	0	0	8	12	1	0	0	0	0	0	0	0	0	0	0	0	0	0
Potassium/sodium hyperpolarization-activated cyclic nucleotide-gated channel 1	O88704	Hcn1	0	0	0	0	0	1	0	0	2	0	4	3	1	0	0	0	0	0	0	0	0	1	0	0
DNA topoisomerase 2-alpha	Q01320	Top2a	0	0	0	1	0	0	0	0	0	0	0	0	0	0	0	0	0	0	0	0	0	0	0	0
Protein-tyrosine kinase 2-beta	Q9QVP9	Ptk2b	0	0	0	0	0	1	0	0	0	0	0	0	0	0	0	0	0	0	0	0	0	0	0	1
Protein Cfap43	E9Q7R9	Cfap43	0	0	0	0	0	0	0	0	0	0	0	0	0	0	0	2	0	0	0	0	0	0	0	0
Ephrin type-A receptor 6	Q62413	Epha6	0	0	0	0	0	0	0	0	0	0	0	0	0	0	3	0	0	0	0	0	0	0	1	0
Collagen alpha-2(IV) chain	P08122	Col4a2	0	0	0	0	1	0	0	0	0	0	0	0	0	0	2	0	0	0	0	0	0	0	0	1
Protein Fndc1	E9Q043	Fndc1	0	1	0	0	2	1	2	1	0	0	0	0	0	0	0	0	0	0	0	0	3	1	0	0
Conserved oligomeric Golgi complex subunit 1	Q9Z160	Cog1	0	0	0	0	2	0	1	2	0	0	0	0	1	0	1	2	0	0	0	0	0	5	3	2
Delta-like protein 1	Q61483	Dll1	0	0	0	0	0	0	1	0	0	0	0	0	0	0	0	0	0	0	0	0	1	1	0	2
Ras-related protein Rab-3A	P63011	Rab3a	3	3	4	2	0	0	0	0	4	0	3	2	0	0	0	0	3	1	5	2	0	0	0	0
Cyclin-Y	Q8BGU5	Ccny	3	4	2	0	0	0	0	0	8	5	1	3	0	0	0	0	2	2	2	0	0	0	0	0
Protein Adamtsl3	G3UXC7	Adamtsl3	0	0	0	0	0	0	0	0	0	0	0	0	0	1	0	1	0	0	0	0	0	0	0	0
Serine/arginine repetitive matrix protein 1	Q52KI8	Srrm1	0	0	0	0	2	0	2	0	1	0	0	0	0	0	0	0	0	0	0	0	0	0	1	0
Protein PRRC2C	Q3TLH4	Prrc2c	0	0	0	0	1	0	0	0	0	0	0	0	0	0	0	0	0	0	0	0	0	0	0	0
Latent-transforming growth factor beta-binding protein 4	Q8K4G1	Ltbp4	0	0	0	1	0	0	0	0	0	0	0	0	0	0	0	0	0	0	0	0	0	0	0	0
Adenylate cyclase type 10	Q8C0T9	Adcy10	1	0	0	4	0	0	0	0	0	0	0	1	0	1	0	0	0	0	0	0	0	0	0	0
Membrane-associated guanylate kinase, WW and PDZ domain-containing protein 3	Q9EQJ9	Magi3	0	0	1	0	1	2	0	1	0	0	0	0	0	0	0	1	0	0	0	0	2	1	1	0
Rho GTPase-activating protein 29	Q8CGF1	Arhgap29	0	0	0	1	0	0	0	0	0	0	1	0	0	0	1	0	0	0	0	0	0	0	0	0
Membrane-associated phosphatidylinositol transfer protein 3	Q3UHE1	Pitpnm3	0	0	0	1	0	0	0	0	1	2	1	0	0	0	0	0	0	0	0	1	0	0	0	0
Endonuclease 8-like 3	Q8K203	Neil3	1	0	0	0	0	1	0	2	0	0	0	0	0	0	0	0	0	0	0	0	0	0	0	1
Stabilin-2	Q8R4U0	Stab2	0	0	0	0	0	0	0	0	0	0	0	0	0	0	0	0	0	0	0	0	1	0	0	0
Pericentriolar material 1	B2RSW8	Pcm1	0	0	0	0	0	0	0	0	1	0	0	0	0	1	1	0	0	1	0	0	0	0	1	1
Kinesin-like protein KIF2A	P28740	Kif2a	1	2	4	2	0	0	0	0	1	1	1	2	0	0	0	0	0	0	1	1	0	0	0	0
RIMS-binding protein 2	Q80U40	Rimbp2	0	0	0	0	1	1	0	2	0	0	0	0	1	0	0	0	0	0	0	0	1	3	1	1
Ankyrin repeat and MYND domain-containing protein 1	Q8C0W1	Ankmy1	0	0	0	0	0	0	0	0	0	0	0	0	1	0	0	3	0	0	0	0	0	1	0	0
Plexin-A2	P70207	Plxna2	0	0	0	0	1	0	1	1	0	1	0	0	0	0	0	0	0	0	0	0	0	1	2	0
Alkyldihydroxyacetonephosphate synthase, peroxisomal	Q8C0I1	Agps	0	0	0	0	4	0	0	0	0	0	0	0	0	0	0	0	0	0	0	0	0	2	0	1
Testicular haploid expressed gene protein	Q9JMB1	Spmap2	0	0	0	0	0	0	0	0	0	0	0	0	0	1	1	3	0	1	0	0	0	0	0	0
Complement C3	P01027	C3	0	0	0	1	0	2	2	1	0	0	0	0	1	0	0	0	0	0	0	0	0	0	0	1
Fibrocystin-L	Q80ZA4	Pkhd1l1	0	0	0	0	0	2	0	0	0	0	0	0	0	0	0	0	0	0	0	0	0	1	0	0
Pre-mRNA-splicing factor SLU7	Q8BHJ9	Slu7	0	0	0	0	0	0	0	0	1	0	0	0	0	0	1	1	0	0	0	0	0	0	0	0
DBIRD complex subunit ZNF326	O88291	Znf326	0	0	0	0	1	0	0	0	0	0	0	0	0	0	0	0	0	0	1	0	1	1	0	1
Mitogen-activated protein kinase kinase kinase 6	Q9WTR2	Map3k6	0	0	0	0	1	1	0	1	1	1	0	0	0	0	0	0	1	0	0	0	1	1	0	1
Mucin-19	Q6PZE0	Muc19	0	0	0	0	0	0	2	0	0	0	0	0	0	0	0	0	0	0	0	0	1	0	0	0
Protein kinase C beta type	P68404	Prkcb	0	0	0	0	0	0	0	0	1	0	0	0	0	0	0	0	0	0	0	0	0	0	0	0
TBC1 domain family member 4	Q8BYJ6	Tbc1d4	0	0	0	0	0	0	1	0	0	0	0	0	0	0	1	0	2	0	0	0	0	1	0	0
Kinesin-like protein KIF13A	Q9EQW7	Kif13a	0	0	1	1	0	0	0	1	0	0	0	0	0	0	0	0	0	0	0	0	0	1	1	0
Non-POU domain-containing octamer-binding protein	Q99K48	Nono	0	0	0	0	0	0	0	0	0	0	0	0	0	0	1	0	0	0	0	1	0	2	0	1
Ig kappa chain V-V region MOPC 41	P01639	Igkv9-120	2	0	0	1	0	0	0	0	2	0	0	2	0	0	0	0	5	2	0	1	2	0	0	0
Zinc finger CCCH domain-containing protein 11A	Q6NZF1	Zc3h11a	0	0	1	0	0	0	1	0	0	1	0	0	1	2	0	0	0	1	0	0	0	0	0	0
Protein Fat1	F2Z4A3	Fat1	0	0	0	0	0	0	0	2	0	0	0	2	0	0	2	0	0	0	0	0	0	0	0	0
Serine/threonine-protein kinase B-raf	P28028	Braf	0	0	0	0	0	0	0	0	6	2	2	1	0	0	0	0	0	0	0	0	0	0	0	1
RNA polymerase-associated protein CTR9 homolog	Q62018	Ctr9	0	0	0	0	0	0	0	0	0	0	1	0	0	0	0	0	0	0	0	0	0	0	0	0
Ribosome biogenesis regulatory protein homolog	Q9CYH6	Rrs1	0	0	0	0	0	0	0	0	0	0	0	0	2	1	0	1	0	0	0	0	0	1	1	0
Synaptic vesicle glycoprotein 2A	Q9JIS5	Sv2a	2	2	1	0	0	0	0	0	2	2	1	2	0	0	0	0	1	0	1	1	0	0	0	0
Protein Gm1140	A2BH01	Gm14692	0	2	0	0	0	2	0	0	0	0	1	0	0	1	5	0	0	3	0	0	1	4	1	0
Ubiquitin carboxyl-terminal hydrolase 34	Q6ZQ93	Usp34	0	0	0	0	0	1	0	0	1	0	0	0	2	0	0	0	0	1	0	0	0	0	0	0
Keratin-associated protein 5-2	Q9D5Z7	Krtap5-2	0	0	0	0	0	0	0	0	0	0	0	0	0	1	0	0	0	0	0	0	1	0	0	0
SET-binding protein	Q9Z180	Setbp1	0	0	0	0	0	0	0	0	0	0	0	0	0	0	2	0	0	0	0	0	0	0	0	0
SLAIN motif-containing protein 2	Q8CI08	Slain2	1	0	0	0	1	0	0	1	2	0	1	0	0	0	0	0	1	0	0	0	2	1	0	0
SH3 and PX domain-containing protein 2B	A2AAY5	Sh3pxd2b	0	0	0	0	0	0	0	0	0	0	0	2	0	0	0	0	0	0	0	0	0	0	0	0
F-box/LRR-repeat protein 6	Q9QXW0	Fbxl6	0	0	0	0	0	0	0	2	0	0	0	0	0	1	0	0	0	0	1	0	2	2	0	0
Gab3 protein	B9EIZ0	Gab3	0	1	0	0	1	1	2	2	0	0	0	0	1	1	3	0	0	0	0	0	1	0	1	0
Acyl-coenzyme A thioesterase 13	Q9CQR4	Acot13	0	0	0	0	0	3	0	0	0	1	0	1	1	0	2	0	0	1	0	0	3	2	1	0
Centrosomal protein C10orf90 homolog	D2J0Y4	D7Ertd443e	0	0	0	0	1	2	1	1	0	0	0	1	2	3	2	5	0	0	0	0	0	0	0	2
Protein Gm17305	F6Z984		0	0	0	0	0	1	0	0	0	0	0	0	0	1	0	0	0	0	0	0	5	0	0	0
Lipopolysaccharide-responsive and beige-like anchor protein	Q9ESE1	Lrba	0	0	0	0	0	0	0	2	0	0	0	0	0	0	0	0	0	0	1	0	0	0	0	0
Dedicator of cytokinesis protein 5	B2RY04	Dock5	0	0	0	0	1	0	0	0	0	0	0	0	2	2	0	1	0	0	2	2	0	0	0	1
Protocadherin-8	Q7TSK3	Pcdh8	0	0	0	0	2	1	2	6	0	0	0	0	7	9	3	3	1	0	0	0	1	0	2	2
Heterogeneous nuclear ribonucleoprotein H2	P70333	Hnrnph2	1	1	1	3	0	0	0	0	2	1	0	1	0	0	0	0	1	0	1	1	0	0	0	0
A disintegrin and metalloproteinase with thrombospondin motifs 18	Q4VC17	Adamts18	0	0	0	0	0	0	0	0	0	0	0	0	0	0	0	0	0	0	0	0	0	0	0	1
Protein unc-45 homolog B	Q8CGY6	Unc45b	0	0	0	0	0	0	0	0	0	0	0	0	0	0	0	2	0	0	0	0	0	0	0	0
Polymerase delta-interacting protein 3	Q8BG81	Poldip3	0	0	0	0	0	2	0	1	0	0	0	0	0	0	0	1	0	0	0	0	0	0	1	0
E3 ubiquitin-protein ligase TRIM32	Q8CH72	Trim32	1	0	1	0	0	0	0	0	4	3	1	2	0	0	0	0	0	0	0	0	0	0	0	0
T-lymphoma invasion and metastasis-inducing protein 2	Q6ZPF3	Tiam2	1	0	0	0	0	0	0	0	2	0	2	1	0	0	2	0	0	1	0	0	0	0	0	0
Coiled-coil domain-containing protein 8 homolog	D3YZV8	Ccdc8	0	0	1	0	0	0	0	0	4	0	2	0	0	0	0	0	0	1	0	0	0	1	0	1
Argonaute 4 protein	Q8CGT8	Ago4	1	0	0	0	0	1	1	1	0	0	1	0	0	0	0	0	0	0	0	0	1	0	0	0
Protein Zfc3h1	B2RT41	Zfc3h1	0	0	0	0	0	0	0	3	0	0	0	0	2	3	1	1	0	0	0	0	1	0	0	0
Protein Chd3	E9Q614	Chd3	0	0	0	0	0	0	0	1	0	0	0	0	1	0	0	0	0	0	0	0	1	0	0	0
Dual specificity tyrosine-phosphorylation-regulated kinase 2	Q5U4C9	Dyrk2	0	0	1	0	3	0	0	1	0	0	0	0	2	2	3	1	0	0	0	0	0	2	6	2
Transcription elongation regulator 1	Q8CGF7	Tcerg1	0	0	0	0	2	0	0	0	0	0	0	0	0	1	0	0	0	0	0	0	1	0	0	0
Periplakin	Q9R269	Ppl	0	0	0	0	0	0	0	0	0	0	0	0	0	0	0	2	0	0	1	0	0	0	0	0
Myosin phosphatase Rho-interacting protein	P97434	Mprip	1	1	0	0	0	1	1	0	5	1	1	0	1	1	2	1	0	0	0	2	0	1	0	1
Slit homolog 2 protein	Q9R1B9	Slit2	0	0	0	0	0	0	1	0	0	0	0	0	0	0	0	0	1	0	0	0	0	1	1	0
Protein strawberry notch homolog 1	Q689Z5	Sbno1	0	0	0	0	0	2	1	1	0	0	0	0	1	0	0	0	0	0	0	0	0	0	2	0
Tyrosine-protein phosphatase non-receptor type 13	Q64512	Ptpn13	0	0	0	0	1	0	0	2	0	0	0	0	1	0	0	0	0	0	0	0	0	1	0	1
Alpha-tubulin N-acetyltransferase 1	Q8K341	Atat1	3	3	0	1	0	0	0	0	6	0	6	4	0	0	0	0	3	1	0	1	0	0	0	0
Calcium/calmodulin-dependent protein kinase kinase 2	Q8C078	Camkk2	0	0	0	0	0	0	0	0	0	0	0	0	0	0	0	0	0	0	0	0	0	0	0	0
Protein Cilp2	D3Z7H8	Cilp2	0	0	0	0	0	2	1	0	0	0	0	0	1	3	1	0	0	0	0	0	1	0	0	0
Phosphate carrier protein, mitochondrial	Q8VEM8	Slc25a3	3	1	3	2	0	0	1	0	4	2	8	2	0	0	0	0	0	1	4	1	0	0	0	0
PWWP domain-containing protein MUM1	Q6DID5	Pwwp3a	0	0	0	0	0	0	1	1	0	0	0	0	1	2	2	2	0	0	0	0	2	1	0	1
Protein Vezf1	Q5SXC4	Vezf1	0	0	0	0	0	0	1	0	0	0	0	0	0	1	1	0	0	0	0	0	0	0	0	0
Sorting nexin-30	Q8CE50	Snx30	2	1	2	0	0	0	0	0	3	2	2	1	0	0	0	0	0	0	0	0	1	0	0	0
DENN domain-containing protein 3	A2RT67	Dennd3	0	0	0	0	0	0	1	0	0	2	0	0	0	1	1	0	0	0	0	0	0	0	0	0
Thrombospondin 2	Q7TMT3	Thbs2	0	0	0	0	0	0	0	0	0	0	0	0	0	0	0	0	0	1	0	0	1	0	1	0
Exonuclease 3'-5' domain-containing protein 2	Q8VEG4	Exd2	0	0	0	0	0	0	0	1	0	0	0	0	0	4	0	0	0	0	0	0	0	0	0	1
MICOS complex subunit Mic60	Q8CAQ8	Immt	1	0	0	0	0	0	0	0	4	1	2	0	0	0	0	0	1	0	2	1	0	0	0	0
Tripartite motif-containing protein 26	Q99PN3	Trim26	0	1	0	0	1	1	0	0	0	0	0	0	2	0	0	0	0	0	0	0	0	0	0	1
Talin-1	P26039	Tln1	0	0	0	0	2	0	0	0	0	0	0	0	0	0	0	0	0	0	0	1	0	0	0	0
Alpha-mannosidase 2	P27046	Man2a1	0	0	1	0	0	2	0	0	0	1	0	1	0	1	0	0	0	0	0	0	0	0	0	0
ORF 1 protein	Q61392	ORF 1	0	0	0	0	0	0	0	0	0	0	0	0	2	0	0	0	0	0	0	0	1	0	0	0
Protein spire homolog 1	Q52KF3	Spire1	0	0	0	0	2	1	0	0	3	0	2	0	0	1	1	0	1	0	0	0	2	0	0	0
Chromatin target of PRMT1 protein	Q9CY57	Chtop	1	0	0	2	0	0	0	0	0	0	0	0	0	0	1	0	0	0	0	0	0	0	0	0
1-phosphatidylinositol 4,5-bisphosphate phosphodiesterase eta-1	Q4KWH5	Plch1	0	0	0	0	1	0	0	1	0	0	0	0	0	1	3	1	0	0	0	0	0	0	1	0
Kinesin-like protein KIF20B	Q80WE4	Kif20b	0	0	0	0	0	1	0	0	0	0	0	0	0	0	0	0	0	0	0	0	0	0	0	3
Endonuclease/exonuclease/phosphatase family domain-containing protein 1	Q3TGW2	Eepd1	0	0	0	0	0	0	0	2	0	0	0	0	2	3	0	0	0	0	0	0	1	0	2	0
ATP-dependent RNA helicase A	O70133	Dhx9	0	0	0	0	0	0	0	0	0	0	0	0	0	0	0	0	0	0	2	0	0	1	1	0
Latent-transforming growth factor beta-binding protein 2	O08999	Ltbp2	0	0	0	0	0	0	0	0	0	0	0	0	0	1	0	0	0	0	0	0	0	0	3	0
Sorting nexin-25	Q3ZT31	Snx25	0	0	0	0	3	0	0	0	0	0	0	0	1	1	0	1	0	0	0	0	0	1	2	0
Histone H2B	Q921L4	LOC665622	2	2	3	1	0	0	0	0	1	0	0	0	4	0	0	0	3	3	0	3	0	1	0	0
Voltage-dependent anion-selective channel protein 1	Q60932	Vdac1	4	0	2	1	0	0	0	0	2	0	0	0	0	0	0	0	5	0	1	0	0	0	0	0
Lysine-specific demethylase 2A	P59997	Kdm2a	0	0	0	0	0	0	0	1	0	0	0	2	0	0	0	0	0	0	0	0	0	0	1	0
BTB/POZ domain-containing protein 17	Q9DB72	Btbd17	1	0	1	1	1	0	0	0	0	1	0	0	0	0	0	0	2	2	0	0	0	0	0	0
Gamma-aminobutyric acid receptor subunit alpha-1	P62812	Gabra1	0	0	0	0	1	1	2	1	0	0	0	0	3	0	2	1	0	0	0	0	1	0	2	2
Histone acetyltransferase KAT6A	Q8BZ21	Kat6a	0	0	0	0	1	0	0	0	0	0	1	1	0	0	0	0	0	0	0	0	0	1	1	0
Probable ATP-dependent RNA helicase DDX46	Q569Z5	Ddx46	0	0	0	1	1	0	0	0	0	0	0	0	1	0	2	0	0	0	0	0	0	1	0	0
Protein Wnt-10a	P70701	Wnt10a	0	0	0	0	0	0	0	1	0	0	0	0	0	0	0	0	0	0	0	0	0	0	0	0
Odz2 protein	B9EJ72	Tenm2	0	0	0	0	0	0	0	0	0	0	0	0	1	0	0	0	0	0	0	0	0	0	3	0
Garnl1 protein	B7ZNA3	Ralgapa1	1	0	0	0	0	0	0	0	1	0	0	0	0	0	1	1	0	0	0	0	0	0	1	0
Unconventional myosin-Ia	O88329	Myo1a	0	0	0	0	2	0	0	0	0	0	0	0	0	0	0	0	0	0	0	0	2	0	0	0
Synaptopodin 2	B2RY03	Synpo2	0	0	0	0	1	0	1	1	0	0	0	0	0	0	1	0	0	0	0	0	0	5	2	0
HMG box-containing protein 1	Q8R316	Hbp1	0	0	0	0	2	1	2	1	0	0	0	0	1	2	2	0	0	0	0	0	1	0	1	0
Leucine-rich repeat-containing protein 63	A6H694	Lrrc63	0	0	0	0	0	0	3	1	0	0	0	0	1	0	1	0	0	0	0	0	0	0	0	0
Probable ubiquitin carboxyl-terminal hydrolase FAF-X	P70398	Usp9x	1	0	0	0	0	0	0	0	0	0	0	0	1	0	3	0	0	0	0	0	0	0	0	0
Aspartate--tRNA ligase, cytoplasmic	Q922B2	Dars1	1	1	2	1	1	3	2	1	0	0	1	1	1	2	1	2	0	0	1	1	2	0	2	1
Rho guanine nucleotide exchange factor 7	Q9ES28	Arhgef7	1	3	0	1	0	0	0	0	4	1	2	2	0	0	0	0	2	2	1	0	0	0	0	1
FACT complex subunit SPT16	Q920B9	Supt16h	0	0	0	0	3	0	1	0	0	0	0	0	0	0	0	0	0	0	0	0	0	0	0	0
Protein SMG8	Q8VE18	Smg8	0	0	0	1	0	0	0	1	0	0	0	0	1	5	1	2	0	0	0	0	1	0	0	0
Protein ECT2	Q07139	Ect2	0	0	0	0	0	0	0	0	0	0	0	0	0	0	0	0	0	0	0	0	2	0	0	0
Muscle, skeletal receptor tyrosine-protein kinase	Q61006	Musk	0	0	0	0	0	0	1	1	0	0	0	0	1	1	0	0	0	0	0	0	1	1	0	2
Synaptogyrin-3	Q8R191	Syngr3	2	0	4	1	0	0	0	0	1	4	2	4	1	0	0	0	1	0	2	1	0	0	0	0
Sodium channel and clathrin linker 1	G5E861	Sclt1	0	0	0	0	0	1	1	1	1	0	0	0	1	1	1	0	0	0	0	0	0	0	2	0
Protein Znf512b	B7ZCR6	Zfp512b	0	0	0	0	1	0	0	1	0	0	0	0	1	1	1	0	0	0	0	0	0	2	0	1
Centriole, cilia and spindle-associated protein	Q8QZT2	Ccsap	0	0	0	1	0	0	0	0	5	5	1	6	0	0	0	0	0	0	0	0	0	1	0	0
Sorbin and SH3 domain-containing protein 1	Q62417	Sorbs1	1	0	0	2	0	0	0	0	1	0	2	4	0	0	0	0	0	0	2	1	0	0	0	0
Sortilin-related receptor	O88307	Sorl1	0	0	0	0	0	0	0	0	0	0	0	0	0	0	0	0	0	0	0	0	2	0	1	0
Collagen alpha-1(VI) chain	Q04857	Col6a1	0	1	1	0	0	0	0	0	0	0	0	0	0	0	1	0	0	0	0	1	0	0	2	0
Diacylglycerol kinase beta	Q6NS52	Dgkb	0	1	0	0	0	0	0	0	0	0	0	0	1	0	0	2	0	0	0	0	0	1	0	0
Serine/threonine-protein kinase DCLK2	Q6PGN3	Dclk2	2	0	1	1	0	0	0	0	2	0	0	0	0	0	0	0	1	1	0	0	0	0	0	0
Liprin-alpha 2	B8QI34	Ppfia2	0	0	0	0	0	0	0	0	0	0	0	0	0	1	2	1	0	0	0	0	0	0	1	0
Programmed cell death protein 2	P46718	Pdcd2	0	0	0	0	1	2	0	0	0	0	0	0	0	0	0	1	0	0	0	0	0	0	2	0
Heterogeneous nuclear ribonucleoprotein U	Q8VEK3	Hnrnpu	2	2	4	3	0	0	0	0	1	0	0	0	0	0	0	0	1	0	2	1	0	0	0	0
RAF proto-oncogene serine/threonine-protein kinase	Q99N57	Raf1	0	0	0	1	0	0	0	0	5	1	2	1	0	0	0	0	0	1	0	0	1	1	0	0
DnaJ homolog subfamily A member 1	P63037	Dnaja1	0	0	0	0	0	0	0	0	0	0	0	0	0	0	0	0	0	0	0	0	0	0	0	0
Ras GTPase-activating protein-binding protein 2	P97379	G3bp2	0	0	0	0	1	1	1	1	0	0	0	0	0	0	2	0	0	0	0	0	2	2	1	2
Desmin	P31001	Des	0	0	0	0	0	1	0	2	0	0	0	0	2	0	1	0	1	0	0	0	0	1	3	1
Drebrin	Q9QXS6	Dbn1	1	0	6	0	0	0	0	0	0	0	12	0	0	0	0	0	2	2	10	0	0	0	0	0
Elongation factor G, mitochondrial	Q8K0D5	Gfm1	3	0	0	1	0	0	0	0	0	0	0	0	0	0	1	0	1	0	0	0	0	0	0	0
Glucocorticoid-induced transcript 1 protein	Q8K3I9	Glcci1	1	1	2	2	1	0	0	0	1	1	2	1	0	0	0	0	0	2	0	0	0	1	0	0
Microtubule cross-linking factor 1	Q3UHU5	Mtcl1	0	0	0	0	0	0	0	2	0	0	0	0	0	0	0	0	0	0	0	0	0	0	0	1
N-acetyl-beta-glucosaminyl-glycoprotein 4-beta-N-acetylgalactosaminyltransferase 1	Q766D5	B4galnt4	1	0	0	0	0	0	0	0	0	0	2	0	0	0	0	0	2	0	1	0	0	0	0	0
Fibronectin type-III domain-containing protein 3A	Q8BX90	Fndc3a	0	0	0	0	0	0	0	1	0	0	0	0	3	1	1	0	0	0	0	0	0	0	0	0
Coiled-coil domain-containing protein 77	Q9CZH8	Ccdc77	0	0	0	0	0	0	0	0	0	0	0	0	0	0	0	1	0	0	0	0	0	0	0	0
Peroxidasin homolog (Drosophila)	B2RX13	Pxdn	0	0	0	1	0	0	1	0	1	0	0	0	0	0	0	0	0	0	0	1	0	0	0	0
Protein Gm5936	A2BG95	Pwwp4d	0	0	0	0	1	0	2	0	0	0	0	0	0	0	0	0	0	0	0	0	1	0	0	0
Cohesin subunit SA-2	O35638	Stag2	0	0	2	1	1	0	2	0	0	0	0	0	3	1	1	0	0	0	0	0	1	0	0	2
NACHT, LRR and PYD domains-containing protein 14	Q6B966	Nlrp14	0	0	0	0	0	0	0	1	0	0	0	0	1	1	0	0	0	0	0	0	0	0	0	0
Iron-sulfur protein NUBPL	Q9CWD8	Nubpl	0	0	0	0	1	2	0	2	0	0	0	0	1	3	1	0	0	0	0	0	1	2	0	2
Rho GTPase-activating protein 32	Q811P8	Arhgap32	1	0	1	0	0	0	0	1	0	0	2	0	0	0	0	0	0	0	0	0	0	0	0	0
Protein unc-80 homolog	Q8BLN6	Unc80	0	0	0	0	0	0	0	0	0	0	0	0	0	0	0	0	0	0	0	0	2	0	0	0
Nuclear receptor corepressor 2	Q9WU42	Ncor2	0	0	0	0	0	0	0	0	1	0	0	0	0	0	0	0	0	0	0	0	0	0	0	0
Acyl-coenzyme A thioesterase 12	Q9DBK0	Acot12	0	0	0	0	0	0	1	1	0	1	0	0	0	1	0	0	0	0	0	0	1	0	0	0
Proline-rich transmembrane protein 3	Q6PE13	Prrt3	1	0	1	0	0	0	0	0	2	2	4	1	0	0	0	0	0	1	1	0	0	0	0	0
Histone-lysine N-methyltransferase EHMT1	Q5DW34	Ehmt1	0	0	0	0	0	0	0	0	0	0	0	0	0	0	0	0	0	0	0	0	2	0	0	0
ADAMTS-like protein 4	Q80T21	Adamtsl4	0	0	0	0	0	1	0	0	0	0	0	0	0	0	0	0	0	0	0	0	2	0	0	0
ADP-ribosylation factor-like protein 13B	Q640N2	Arl13b	0	0	0	2	0	0	0	0	0	0	0	0	0	1	0	0	0	0	0	0	2	0	0	0
Tumor necrosis factor receptor superfamily, member 13b	A5D8Y7	Tnfrsf13b	0	0	0	0	0	2	1	0	0	0	0	0	0	0	0	0	0	0	0	0	0	0	0	0
Minor histocompatibility protein HA-1	Q3TBD2	Arhgap45	0	0	0	0	0	0	0	0	0	0	0	0	0	0	0	0	0	0	0	0	4	0	1	0
Actinin alpha 2	Q8K3Q4	Actn2	0	0	0	0	0	0	0	0	0	0	13	0	0	0	0	0	1	0	13	0	0	0	0	0
SH3 and multiple ankyrin repeat domains protein 3	Q4ACU6	Shank3	0	0	0	0	0	0	0	1	1	0	3	0	0	0	0	1	0	0	1	0	0	0	0	0
Death-associated protein kinase 1	Q80YE7	Dapk1	0	0	0	0	0	0	0	1	0	0	0	0	0	0	2	0	0	0	0	0	0	0	0	0
Myosin-7B	A2AQP0	Myh7b	0	0	0	0	0	0	0	0	0	0	0	0	0	0	0	0	0	0	0	0	2	0	0	0
Neuroplastin	P97300	Nptn	1	1	0	1	0	0	0	0	6	4	2	2	0	0	0	0	2	1	0	0	1	0	0	0
Heat shock protein 105 kDa	Q61699	Hsph1	3	0	0	0	0	0	0	0	3	0	1	0	0	0	0	0	1	1	0	0	0	0	0	0
Zfp114 protein	B2RRA9	Zfp114	0	0	0	0	0	0	0	0	0	0	0	0	0	0	1	0	0	0	0	0	0	0	0	0
Splicing factor, suppressor of white-apricot homolog	Q3USH5	Sfswap	0	0	0	0	0	0	0	1	0	0	0	0	1	1	1	0	0	0	0	0	0	1	0	0
Keratin, type II cuticular Hb2	Q99M74	Krt82	0	0	0	0	1	0	0	0	0	0	0	0	14	0	0	0	0	0	1	0	0	0	0	0
Semaphorin-4F	Q9Z123	Sema4f	0	0	0	0	0	0	0	2	0	0	0	0	0	0	0	0	0	0	0	0	2	0	0	0
43 kDa receptor-associated protein of the synapse	P12672	Rapsn	0	0	0	0	1	0	0	0	0	0	0	0	0	0	0	0	0	0	0	0	2	0	0	0
Protein Fam98c	E9PYD1	Fam98c	0	0	0	0	0	0	0	0	0	0	0	0	1	0	1	0	0	1	0	0	1	0	0	0
Ribosomal protein S6 kinase alpha-4	Q9Z2B9	Rps6ka4	0	0	0	0	0	0	1	2	0	0	0	0	0	3	0	0	0	0	0	0	0	0	0	0
Arf-GAP with Rho-GAP domain, ANK repeat and PH domain-containing protein 1	Q4LDD4	Arap1	0	0	0	0	0	0	0	0	0	0	0	2	0	0	0	0	0	2	0	0	0	0	0	0
Notch gene homolog 4 (Drosophila)	B2RQR1	Notch4	0	0	0	0	0	0	0	0	0	0	0	0	0	0	0	0	0	0	0	0	2	1	0	0
DnaJ homolog subfamily C member 2	P54103	Dnajc2	0	0	0	0	0	0	2	0	0	0	0	0	0	1	0	1	0	0	0	0	0	0	0	0
ADAM6	Q8CGQ1	Adam6a	0	0	0	0	2	2	1	1	0	0	0	0	1	0	1	0	0	0	0	0	3	2	1	1
Creatine kinase M-type	P07310	Ckm	0	0	0	0	0	0	0	0	0	0	0	0	0	0	0	0	0	0	0	0	0	0	0	0
BCL-6 corepressor	Q8CGN4	Bcor	0	0	0	0	3	0	0	0	0	0	0	0	0	0	0	0	0	0	0	0	1	2	0	0
Histone deacetylase 4	Q6NZM9	Hdac4	0	2	0	1	0	0	0	0	0	0	3	1	0	0	0	0	0	0	0	0	0	0	1	0
Pleckstrin homology domain-containing family A member 6	Q7TQG1	Plekha6	0	0	0	0	0	0	0	0	0	0	0	0	0	0	0	0	0	0	0	0	0	0	0	2
SNW domain-containing protein 1	Q9CSN1	Snw1	0	0	0	0	0	0	0	0	0	0	0	0	0	0	0	0	0	0	0	0	0	0	0	0
Phosphorylase b kinase regulatory subunit beta	Q7TSH2	Phkb	0	0	0	0	0	0	0	0	0	0	0	0	0	0	0	0	0	0	0	0	0	0	0	0
DIS3-like exonuclease 1	Q8C0S1	Dis3l	0	0	0	0	0	0	0	1	0	0	0	0	0	0	0	0	0	0	0	0	1	0	0	0
RNA-binding protein FUS	P56959	Fus	0	0	0	0	0	0	0	0	0	0	0	1	0	0	0	0	0	0	0	0	0	0	0	0
FYVE, RhoGEF and PH domain-containing protein 6	Q69ZL1	Fgd6	0	0	0	0	0	0	0	0	0	0	0	0	0	0	0	0	0	0	0	0	0	0	0	0
F-actin-capping protein subunit beta	P47757	Capzb	1	1	5	0	0	0	0	0	1	0	7	2	0	1	0	0	1	1	10	0	1	1	0	0
Glutamate receptor ionotropic, NMDA 1	P35438	Grin1	0	1	1	0	0	0	0	0	0	1	5	0	0	0	1	0	0	1	5	0	0	0	0	0
E3 ubiquitin-protein ligase RNF103	Q9R1W3	Rnf103	0	0	0	1	0	0	0	0	0	0	0	0	0	0	0	1	0	0	0	0	0	0	0	0
Collagen alpha-2(I) chain	Q01149	Col1a2	0	0	0	0	0	0	0	0	0	0	0	0	0	0	0	0	0	0	0	0	0	0	0	0
Voltage-dependent anion-selective channel protein 2	Q60930	Vdac2	2	0	1	2	0	0	0	0	0	0	1	0	0	0	0	0	2	0	4	3	0	0	0	0
Cd7 protein	Q8R1M4	Cd7	0	0	0	0	0	1	0	2	0	0	0	0	1	0	0	0	0	0	0	0	0	0	1	0
Neural cell adhesion molecule 1	P13595	Ncam1	0	0	0	0	0	0	1	0	1	1	0	1	0	0	0	0	1	0	0	0	0	0	0	0
Zinc finger FYVE domain-containing protein 16	Q80U44	Zfyve16	0	0	0	1	0	1	0	0	0	0	0	0	0	0	0	0	1	0	0	0	1	0	0	0
Probable E3 ubiquitin-protein ligase makorin-3	Q60764	Mkrn3	0	0	0	0	0	0	0	0	0	0	0	0	0	0	0	0	0	0	0	0	0	0	0	1
Muscle-related coiled-coil protein	A2AMM0	Cavin4	0	0	0	0	1	1	0	0	0	0	0	0	1	0	0	0	1	0	0	0	2	1	0	1
Dual specificity mitogen-activated protein kinase kinase 1	P31938	Map2k1	2	1	0	1	0	0	0	0	6	3	3	2	0	0	0	0	0	2	0	1	0	0	0	0
Malate dehydrogenase, mitochondrial	P08249	Mdh2	3	0	0	0	0	0	10	0	1	0	0	2	0	0	0	0	3	0	0	0	0	0	0	0
Histone-lysine N-methyltransferase SETDB1	O88974	Setdb1	0	0	0	0	0	0	0	0	0	0	0	0	0	0	0	0	0	0	0	0	0	0	0	0
Protein Ccdc146	E9Q9F7	Ccdc146	0	0	0	0	0	0	0	0	0	0	0	0	1	0	0	0	0	1	0	0	0	0	0	0
Protein Akap11	E9Q777	Akap11	0	0	0	0	1	2	1	1	0	0	0	0	1	0	1	0	0	0	0	0	1	0	1	0
Band 4.1-like protein 1	Q9Z2H5	Epb41l1	0	0	1	2	0	0	0	1	0	3	1	1	0	0	0	0	0	0	1	1	0	0	0	0
Putative adenosylhomocysteinase 3	Q68FL4	Ahcyl2	0	0	0	0	0	0	0	0	3	2	4	1	0	0	0	0	3	0	0	0	0	0	0	0
Bifunctional glutamate/proline--tRNA ligase	Q8CGC7	Eprs1	0	0	0	0	0	0	0	0	0	0	0	0	0	0	0	0	0	0	0	0	2	0	0	0
Coiled-coil domain-containing protein 150	Q8CDI7	Ccdc150	0	0	0	0	0	0	0	0	0	0	0	0	1	0	0	2	0	0	0	0	0	0	0	0
Ig heavy chain V region MOPC 141	P01819		0	0	0	0	1	1	1	1	0	1	0	0	0	4	0	0	0	0	0	0	2	0	0	0
Testis-specific serine/threonine-protein kinase 5	Q8C1R0	Tssk5	0	0	0	0	0	7	0	1	0	0	0	0	0	0	0	0	0	0	0	0	1	0	0	0
Werner syndrome ATP-dependent helicase homolog	O09053	Wrn	0	0	0	0	1	0	1	0	0	0	0	0	0	0	0	0	0	0	0	0	1	0	0	0
Dystrobrevin alpha	Q9D2N4	Dtna	2	2	2	1	0	0	1	0	0	2	2	1	0	0	0	0	2	1	1	2	0	0	0	0
Elongation factor Tu, mitochondrial	Q8BFR5	Tufm	1	1	2	1	0	0	0	0	2	1	2	3	0	0	0	0	1	0	0	1	0	0	0	0
Tmem132e protein	B7ZN59	Tmem132e	0	0	0	0	0	0	2	0	0	0	0	0	1	1	0	0	0	0	0	0	1	1	2	0
Disco-interacting protein 2 homolog B	Q3UH60	Dip2b	0	0	0	0	0	0	0	0	0	0	0	0	0	4	0	0	0	0	0	1	1	0	0	0
Eukaryotic translation initiation factor 4 gamma 3	Q80XI3	Eif4g3	0	0	0	0	0	0	1	1	0	1	0	0	0	0	0	0	0	0	0	0	0	0	1	1
Zinc finger protein 513	Q6PD29	Znf513	0	0	0	0	1	0	0	0	0	0	0	0	0	0	0	1	0	0	0	0	2	0	0	0
Zinc finger protein 541	Q0GGX2	Znf541	0	0	0	0	0	0	0	0	0	0	0	0	0	0	1	0	0	0	0	0	1	0	0	0
39S ribosomal protein L44, mitochondrial	Q9CY73	Mrpl44	0	0	0	0	1	2	0	0	0	0	0	0	1	3	1	0	0	0	0	0	0	0	0	2
Ankyrin repeat domain-containing protein 32	Q8R3P9	Slf1	1	0	0	0	0	0	0	0	0	0	0	0	0	0	0	0	0	0	0	0	0	2	0	0
Protein Wdfy4	E9Q2M9	Wdfy4	0	0	0	0	0	0	0	0	0	0	0	0	0	0	0	0	0	0	0	0	2	0	0	0
Serine/arginine repetitive matrix protein 4	Q8BKA3	Srrm4	0	0	0	0	0	0	0	0	0	0	0	0	1	0	0	0	0	0	0	0	0	0	0	0
Protein Daple	Q6VGS5	Ccdc88c	0	0	0	0	1	0	0	0	0	0	0	0	0	0	0	1	0	0	0	0	1	0	0	0
Coatomer subunit alpha	Q8CIE6	Copa	0	0	0	0	0	0	2	1	0	0	0	0	0	0	0	0	0	0	0	0	0	0	0	0
RNA-binding protein 33	Q9CXK9	Rbm33	0	0	0	0	0	0	0	0	0	1	0	0	0	0	0	2	0	0	0	0	0	0	0	1
Histone H1.3	P43277	H1-3	0	0	0	0	0	0	0	1	0	1	0	0	0	0	0	0	0	0	0	0	0	2	0	2
Semaphorin-7A	Q9QUR8	Sema7a	0	0	0	0	2	0	0	1	0	0	0	0	1	1	2	2	0	0	0	0	0	2	1	0
LON peptidase N-terminal domain and RING finger protein 3	Q9D4H7	Lonrf3	0	0	0	0	0	0	0	1	0	0	0	0	0	0	0	0	0	0	0	0	0	0	0	1
Host cell factor C1 regulator 1	Q9CYQ5	Hcfc1r1	0	0	0	0	1	0	1	0	0	0	0	0	1	2	0	1	0	0	0	0	1	1	2	1
DNA topoisomerase 2-binding protein 1	Q6ZQF0	Topbp1	0	0	0	0	0	0	0	0	0	1	0	0	0	0	0	0	0	0	0	0	0	0	0	0
Protein Plekha5	E9Q6H8	Plekha5	1	1	0	0	0	0	0	0	1	0	1	0	0	0	0	0	0	0	0	0	0	0	0	0
FYVE, RhoGEF and PH domain-containing protein 1	P52734	Fgd1	1	0	0	0	1	0	0	0	0	1	0	0	0	0	0	0	0	0	0	0	0	0	1	0
Protein FAM178A	Q6P9P0	Slf2	0	0	0	0	0	0	0	1	0	0	0	0	0	0	0	0	0	0	0	0	0	0	0	0
AT-hook-containing transcription factor	Q80VW7	Akna	1	0	0	1	0	1	0	0	0	0	0	0	1	1	1	0	0	0	0	0	0	3	0	0
Tetratricopeptide repeat protein 21A	Q8C0S4	Ttc21a	0	0	0	0	0	0	0	0	0	0	0	0	0	0	0	0	0	0	0	0	0	0	0	0
Cullin-4B	A2A432	Cul4b	0	1	0	0	0	0	0	0	0	0	0	0	0	0	0	0	0	0	0	1	0	0	2	0
ZZ-type zinc finger-containing protein 3	Q6KAQ7	Zzz3	0	0	0	0	0	0	0	0	0	0	0	0	0	1	0	0	0	0	0	0	0	0	1	0
Protein Kank1	E9Q238	Kank1	0	0	0	0	0	0	0	0	0	0	0	0	0	0	0	0	0	0	1	4	0	1	0	0
Neurogenic locus notch homolog protein 2	O35516	Notch2	0	0	0	0	0	0	0	1	0	0	0	0	0	0	0	0	0	0	0	0	0	0	3	0
Protein Adam3	F8VQ03	Adam3	0	1	0	1	0	0	0	0	0	0	1	0	0	0	0	0	0	0	0	4	0	0	0	1
Voltage-dependent N-type calcium channel subunit alpha-1B	O55017	Cacna1b	1	0	1	0	0	0	0	0	0	0	0	0	0	0	0	1	0	0	0	0	0	0	0	1
Protein Adamts6	D3Z1A5	Adamts6	0	0	0	0	0	0	0	0	0	0	0	0	0	0	0	0	0	0	0	0	1	2	0	0
Truncated profilaggrin/filaggrin flaky tail mutant form	C1KG51	Flg	0	0	0	0	1	1	1	0	0	0	0	0	0	0	0	0	0	0	0	0	1	0	0	0
Nuclear receptor coactivator 6	Q9JL19	Ncoa6	0	0	0	0	0	5	0	1	0	0	0	0	0	0	0	0	1	0	0	0	0	0	1	0
Contactin-5	P68500	Cntn5	0	0	0	0	0	0	0	0	0	0	0	0	1	0	0	1	0	0	0	0	0	0	0	0
Secreted frizzled-related sequence protein 4	Q9Z1N6	Sfrp4	0	0	1	0	0	1	1	2	0	0	0	0	0	0	0	0	1	0	0	0	0	0	1	0
Protein Zfp790	Q80ZX2	Zfp790	1	0	0	0	1	0	0	0	0	0	1	0	0	1	0	0	0	0	0	0	0	2	1	1
Solute carrier family 12 member 5	Q91V14	Slc12a5	5	0	2	2	0	0	0	0	0	0	0	0	0	0	0	0	0	0	0	0	0	0	1	0
CD5 antigen-like	Q9QWK4	Cd5l	0	0	0	0	0	1	0	0	0	0	0	0	2	4	1	0	0	0	0	0	0	3	1	1
Leucine-rich PPR motif-containing protein, mitochondrial	Q6PB66	Lrpprc	0	0	0	0	0	0	0	0	0	0	0	0	0	1	0	0	0	0	0	0	0	0	0	0
Succinyl-CoA ligase [ADP-forming] subunit beta, mitochondrial	Q9Z2I9	Sucla2	1	0	0	2	0	0	0	0	0	0	0	0	0	0	0	0	0	0	1	0	0	1	0	0
WD repeat-containing protein 7	Q920I9	Wdr7	0	0	0	0	0	0	0	0	1	0	0	0	0	0	1	0	0	0	0	0	0	0	0	0
Prospero homeobox protein 1	P48437	Prox1	0	0	0	0	0	0	0	0	0	1	0	0	1	0	0	0	0	0	0	0	0	0	1	0
Disks large homolog 3	P70175	Dlg3	0	0	0	0	0	0	0	1	0	0	0	0	0	0	1	0	0	0	0	0	0	0	0	0
Calpain-6	O35646	Capn6	0	0	0	0	0	0	0	2	0	0	0	0	0	0	1	0	0	0	0	0	1	0	0	0
Contactin-2	Q61330	Cntn2	0	0	0	0	0	0	0	0	0	0	0	0	0	0	0	0	0	0	0	0	0	0	2	0
Calcium channel voltage-dependent alpha1c subunit	C7TQ62	Cacna1c	0	0	0	0	0	0	0	0	0	0	0	0	0	0	0	0	0	0	0	0	0	0	3	0
Cytosolic phospholipase A2	P47713	Pla2g4a	0	0	0	0	1	1	0	2	0	0	0	0	0	0	0	0	0	0	0	0	0	2	0	0
Membrane-associated phosphatidylinositol transfer protein 1	O35954	Pitpnm1	0	0	2	2	0	0	0	0	1	3	1	1	0	0	0	0	0	0	2	0	2	0	1	0
CCA tRNA nucleotidyltransferase 1, mitochondrial	Q8K1J6	Trnt1	0	0	0	0	1	1	0	0	0	0	0	0	0	0	0	0	0	0	0	0	0	0	1	2
Endoribonuclease Dicer	Q8R418	Dicer1	0	0	0	0	0	0	0	0	0	0	0	0	0	0	1	0	0	0	0	0	0	3	0	0
Tensin-like C1 domain-containing phosphatase	Q8CGB6	Tns2	0	0	0	0	0	0	0	0	0	0	0	0	0	0	0	0	0	0	0	0	0	0	0	0
Kinase suppressor of Ras 1	Q61097	Ksr1	0	0	0	0	0	0	0	0	1	0	1	0	0	0	0	0	2	0	0	1	0	0	0	0
Bone morphogenetic protein 8B	P55105	Bmp8b	0	0	0	0	0	0	0	0	0	1	0	0	0	0	0	0	0	1	0	0	0	0	0	0
OTU domain-containing protein 7A	Q8R554	Otud7a	0	0	0	0	0	0	0	1	0	0	1	0	0	0	0	0	0	0	0	0	0	0	0	1
Fer-1-like 5 protein	M1J7P7	Fer1l5	0	0	0	1	0	0	1	0	5	0	0	0	0	0	0	0	0	0	0	0	0	0	0	0
Brain-specific angiogenesis inhibitor 1-associated protein 2	Q8BKX1	Baiap2	0	0	0	0	0	0	0	0	0	1	5	0	0	0	0	0	0	0	1	0	0	0	0	0
N-alpha-acetyltransferase 15, NatA auxiliary subunit	Q80UM3	Naa15	0	0	0	0	0	0	0	1	0	0	0	0	3	0	0	0	0	0	0	0	1	1	0	0
Protein Gm17252	E9Q658	Pate1	0	0	0	0	0	1	1	0	0	0	0	0	0	0	0	0	0	0	0	0	0	0	0	0
Centrosomal protein of 72 kDa	Q9D3R3	Cep72	0	0	0	0	0	0	0	0	0	0	0	0	1	3	1	0	0	0	0	0	0	0	0	0
Protein FAM76A	Q922G2	Fam76a	0	0	0	0	0	0	0	0	2	2	0	1	0	0	0	0	1	2	0	0	0	0	0	0
Dynein heavy chain 12, axonemal	Q3V0Q1	Dnah12	0	0	0	0	0	0	0	0	0	0	0	0	0	0	0	0	0	0	0	0	2	0	0	0
OTU domain-containing protein 4	B2RRE7	Otud4	0	0	0	0	0	0	0	0	0	0	0	0	0	0	1	0	0	0	0	0	0	0	0	0
Voltage-dependent anion channel 3	Q5EBQ0	Vdac3	1	0	0	0	0	0	0	0	1	2	0	1	0	0	0	0	0	0	0	0	0	0	0	0
Cell division cycle 5-like protein	Q6A068	Cdc5l	0	0	0	0	0	0	0	0	0	0	0	0	0	0	3	2	0	0	0	0	2	0	1	0
Pleckstrin homology domain-containing family M member 3	Q8BM47	Plekhm3	0	0	0	0	1	0	0	2	0	0	0	0	0	0	0	0	0	0	0	0	0	0	0	2
Cytochrome b-c1 complex subunit 2, mitochondrial	Q9DB77	Uqcrc2	1	1	2	1	0	0	0	0	0	1	0	0	0	1	0	0	0	0	0	1	0	0	0	0
F-actin-capping protein subunit alpha-2	P47754	Capza2	3	2	6	0	0	0	0	0	0	0	6	0	0	0	0	0	3	1	6	1	0	0	1	0
Cyclin-dependent kinase 18	Q04899	Cdk18	0	2	0	1	0	0	0	0	6	3	3	2	0	0	0	0	2	0	0	1	0	0	0	0
Protein LOC102636531	F7CD45	Gm8334	0	0	0	0	1	0	2	0	0	0	0	0	0	0	0	0	0	0	0	0	0	0	2	0
Protein Psg20	E9Q9B4	Psg20	0	0	0	0	0	0	0	0	0	0	0	0	0	0	0	0	0	0	0	0	0	0	0	0
Voltage-dependent T-type calcium channel subunit alpha-1H	O88427	Cacna1h	0	0	0	0	0	0	0	1	0	0	0	0	0	0	0	0	0	0	0	1	0	0	1	0
Protein TANC2	A2A690	Tanc2	0	0	0	0	0	0	0	0	1	0	0	2	0	0	0	0	0	1	0	0	0	0	0	1
Laminin subunit alpha-1	P19137	Lama1	0	0	0	0	0	0	0	0	0	0	0	0	0	0	0	0	0	0	0	0	1	0	0	0
SH3 domain-binding protein 5-like	Q99LH9	Sh3bp5l	2	0	2	2	0	0	0	0	1	2	1	1	0	0	0	0	0	0	0	1	0	0	0	0
Periaxin	O55103	Prx	0	0	0	0	3	0	0	0	0	0	0	0	0	0	0	0	0	0	0	0	0	0	1	1
Nuclear mitotic apparatus protein 1	Q80Y35	Numa1	0	0	0	0	0	0	0	0	0	1	1	0	0	0	0	0	0	0	0	0	0	0	1	1
Protein CASC3	Q8K3W3	Casc3	0	0	0	0	0	0	1	1	0	0	0	0	0	0	0	0	0	0	0	0	1	0	1	3
Myelin transcription factor 1	Q8CFC2	Myt1	0	0	0	1	0	1	0	0	0	0	0	0	0	1	0	2	0	0	0	0	1	0	0	0
Zfp192 protein	B2RX01	Zkscan8	0	0	2	3	0	0	1	0	0	0	0	0	0	0	0	0	0	0	0	0	0	0	0	1
Lrrc7 protein	B9EHV0	Lrrc7	0	0	0	0	0	1	1	0	1	0	3	0	0	0	1	0	0	0	5	0	0	0	0	0
Zinc finger CCCH domain-containing protein 3	Q8CHP0	Zc3h3	0	0	0	1	0	2	1	0	0	0	0	0	0	0	0	0	0	0	0	0	0	0	0	0
Ankyrin repeat and sterile alpha motif domain-containing protein 1B	Q8BIZ1	Anks1b	1	0	0	0	1	1	1	0	0	0	2	0	0	0	0	0	0	0	0	0	0	0	0	0
E3 ubiquitin-protein ligase RNF216	P58283	Rnf216	0	0	0	0	0	0	0	0	0	0	0	0	1	0	0	0	0	0	0	0	3	0	0	0
Lysine-specific demethylase 4A	Q8BW72	Kdm4a	0	0	0	0	0	0	1	0	0	0	0	0	1	0	0	0	0	0	0	1	0	1	0	0
Guanine nucleotide-binding protein-like 3-like protein	Q6PGG6	Gnl3l	0	0	0	0	1	2	2	1	1	0	0	0	1	1	1	0	0	0	0	0	1	1	0	1
Protein Wnt-7a	P24383	Wnt7a	0	0	0	0	0	0	1	0	0	0	0	0	1	0	0	0	0	0	0	0	0	0	0	0
Dimethylglycine dehydrogenase	Q5EBH4	Dmgdh	0	0	0	0	0	0	0	0	0	0	0	0	0	0	1	1	0	0	0	0	2	1	0	0
Casein kinase II subunit alpha	Q60737	Csnk2a1	1	0	0	0	0	0	0	0	2	2	2	0	0	0	0	0	0	1	0	0	0	0	0	0
Free fatty acid receptor 4	Q7TMA4	Ffar4	0	0	0	0	0	0	0	0	0	0	0	0	0	0	0	0	0	0	0	0	0	0	0	0
Profilin-2	Q9JJV2	Pfn2	3	1	1	3	0	0	0	0	1	1	1	1	0	0	0	0	1	1	1	2	0	0	0	0
Fas-binding factor 1	A2A870	Fbf1	0	0	0	0	1	0	0	0	1	0	0	0	0	1	0	0	0	0	0	0	0	0	0	0
Centrosomal protein 250	B2RWX5	Cep250	0	1	0	0	0	0	0	0	0	0	0	0	0	0	0	0	0	0	0	0	0	0	0	0
N6-adenosine-methyltransferase subunit METTL3	Q8C3P7	Mettl3	0	0	0	0	0	1	0	0	0	0	0	0	0	0	1	2	0	0	0	0	0	0	1	0
Ccdc60 protein	B7ZWG5	Ccdc60	0	0	0	0	0	2	0	0	0	0	0	0	0	0	0	0	0	0	0	0	1	0	0	0
Zinc finger protein 28	P10078	Zfp28	0	0	0	0	0	1	0	0	0	0	0	0	0	0	2	0	0	0	0	1	0	0	0	0
Exosome component 10	P56960	Exosc10	0	0	0	0	1	0	0	0	0	0	0	0	0	0	0	0	0	0	0	0	0	0	0	0
Otoferlin	Q9ESF1	Otof	0	0	0	0	0	0	0	0	0	0	0	0	0	0	0	0	0	0	0	0	0	0	0	0
Kinesin-like protein KIF27	Q7M6Z4	Kif27	0	0	0	0	0	0	1	0	0	0	0	0	0	0	0	0	0	0	0	0	0	0	0	1
Junction plakoglobin	Q02257	Jup	0	1	0	0	0	0	0	0	0	0	0	0	1	0	8	0	0	0	0	0	0	0	0	0
Ig kappa chain V-VI region NQ6-8.3.1	P04943		0	0	0	0	0	0	2	0	0	1	1	1	0	0	1	0	0	0	0	0	0	0	1	2
MORC family CW-type zinc finger protein 2A	Q69ZX6	Morc2a	0	0	0	1	1	0	0	0	0	0	0	0	0	0	0	0	0	0	0	0	0	0	0	0
Complement component C8 beta chain	Q8BH35	C8b	0	0	0	0	1	0	0	0	0	0	0	0	0	2	1	0	0	0	0	0	2	0	0	2
Vacuolar protein sorting-associated protein 53 homolog	Q8CCB4	Vps53	0	0	0	0	0	3	0	1	0	0	0	0	0	0	0	0	0	0	1	0	1	0	0	3
Potassium/sodium hyperpolarization-activated cyclic nucleotide-gated channel 3	O88705	Hcn3	1	0	0	0	0	1	0	0	0	0	0	1	0	0	0	0	0	0	0	0	0	0	1	0
Matrix metallopeptidase 14 (Membrane-inserted)	Q6DFU5	Mmp14	0	0	0	0	0	0	1	0	1	0	0	0	0	2	0	1	0	0	0	0	0	0	0	0
Putative SMEK homolog 3	Q3V0Y1	Ppp4r3c	0	0	0	0	0	1	0	0	0	0	0	0	0	0	2	7	0	0	0	0	0	1	0	2
Protein phosphatase Slingshot homolog 2	Q5SW75	Ssh2	0	0	0	0	0	0	0	1	0	0	0	0	0	0	0	0	0	0	0	0	0	1	2	0
Zinc finger SWIM domain-containing protein 4	Q8C7B8	Zswim4	0	0	0	0	0	0	0	2	0	0	0	0	0	1	0	0	0	0	0	0	0	0	0	2
Lethal(3)malignant brain tumor-like protein 2	P59178	L3mbtl2	0	0	0	0	0	0	0	0	0	0	0	0	0	0	0	0	0	0	0	0	2	0	0	1
Angiopoietin-related protein 6	Q8R0Z6	Angptl6	0	0	1	1	0	0	0	0	0	0	0	0	0	0	0	0	0	0	0	1	0	0	0	0
Regulator of G-protein signaling 14	P97492	Rgs14	0	1	0	0	0	0	0	0	3	4	0	0	0	0	0	0	0	0	0	0	0	0	0	0
Cytochrome c oxidase subunit 2	P00405	Mtco2	3	4	1	1	0	0	0	0	0	2	0	0	0	0	0	0	4	0	3	1	0	0	0	0
Myeloid cell nuclear differentiation antigen-like protein	D0QMC3	Mndal	0	0	0	0	0	0	0	0	0	0	0	0	0	0	0	0	0	0	0	0	0	0	4	2
Kinase suppressor of Ras 2	Q3UVC0	Ksr2	0	0	1	0	0	0	0	0	0	0	0	0	0	0	2	0	0	0	0	1	0	0	0	0
Zinc finger protein 445	Q8R2V3	Znf445	0	0	0	0	0	1	0	0	0	0	0	0	2	0	0	2	0	0	0	0	0	0	0	0
Polycystic kidney disease and receptor for egg jelly-related protein	Q9Z0T6	Pkdrej	0	0	0	0	0	0	1	0	0	0	0	0	0	0	0	0	0	0	0	0	0	1	0	1
Interferon regulatory factor 2-binding protein-like	Q8K3X4	Irf2bpl	0	0	0	0	2	2	0	0	0	0	0	0	0	0	0	0	0	0	0	0	2	0	0	1
Magnesium transporter MRS2 homolog, mitochondrial	Q5NCE8	Mrs2	0	0	0	0	0	0	0	0	0	0	0	0	0	0	0	1	0	0	0	0	2	0	0	0
Myosin VI	B2RWR8	Myo6	0	0	0	0	0	0	0	0	0	0	0	0	0	2	1	0	0	0	0	0	1	0	0	0
Brevican core protein	Q61361	Bcan	1	0	1	0	0	0	0	0	0	1	3	0	0	0	0	1	0	0	0	1	0	0	0	0
Ankyrin repeat domain-containing protein SOWAHA	Q8BLS7	Sowaha	0	0	0	0	0	0	0	0	0	0	0	0	0	0	0	0	0	0	0	2	0	0	0	1
CREB/ATF bZIP transcription factor	Q91ZR3	Crebzf	0	0	0	1	1	0	0	0	0	0	0	0	0	1	0	0	0	0	0	0	0	0	3	0
Neurogenic locus notch homolog protein 1	Q01705	Notch1	0	0	1	0	0	0	0	0	0	0	3	0	1	0	0	0	0	0	1	0	0	0	0	0
Histone-lysine N-methyltransferase EHMT2	Q9Z148	Ehmt2	0	0	0	0	0	0	0	0	0	0	0	0	1	2	0	0	0	0	0	0	0	0	0	0
Protein phosphatase 1E	Q80TL0	Ppm1e	0	1	2	0	0	0	0	0	3	1	0	0	0	0	0	0	0	0	1	0	0	0	1	1
Zinc finger CCCH-type antiviral protein 1	D3Z5I1	Zc3hav1	0	0	0	0	0	0	0	0	0	0	1	0	0	0	1	0	0	0	0	0	0	2	0	0
Acyl-coenzyme A oxidase-like protein	Q9DBS4	Acoxl	0	0	0	0	0	0	0	0	0	0	0	0	0	0	0	1	0	0	0	0	1	0	0	0
Symplekin	Q80X82	Sympk	0	0	0	0	0	0	1	0	0	0	0	0	0	0	0	0	0	0	0	0	0	0	0	0
Mitogen-activated protein kinase kinase kinase 19	E9Q3S4	Map3k19	0	0	0	0	1	0	0	0	0	0	0	0	0	0	0	0	0	0	1	0	0	0	1	0
Leucine-rich repeat-containing protein 45	Q8CIM1	Lrrc45	0	0	0	0	0	0	0	0	0	0	0	0	0	2	0	0	0	0	0	0	0	1	0	0
Fibulin-1	Q08879	Fbln1	0	0	0	0	0	0	0	0	0	0	0	0	0	0	0	0	0	0	0	0	0	0	0	0
Limbic system-associated membrane protein	Q8BLK3	Lsamp	2	0	1	3	0	0	0	0	0	0	0	0	0	0	0	0	0	0	0	0	0	0	0	0
Protein Gm8206	L7N295	Gm8206	0	0	0	0	0	0	0	0	0	0	0	0	0	0	0	0	0	0	0	0	2	2	0	0
Centaurin beta 2	D4AFX6	Acap2	0	1	0	0	1	0	0	0	1	0	0	0	0	0	0	0	0	0	0	0	1	0	0	0
AP-3 complex subunit beta-2	Q9JME5	Ap3b2	0	0	0	0	1	0	0	0	0	1	0	0	0	0	0	0	0	0	0	0	0	0	1	0
Intestinal GLUT8 transporter MSP2	Q2TK26	Slc2a8	0	0	0	0	0	0	1	2	0	0	0	0	1	0	1	1	0	0	0	1	0	0	0	1
RAS-related C3 botulinum substrate 1, isoform CRA_a	Q3TLP8	Rac1	3	0	2	5	0	0	0	0	0	0	1	0	0	0	0	0	0	1	3	6	0	0	0	0
RNA-binding protein 4B	Q8VE92	Rbm4b	0	0	0	0	0	1	0	0	0	0	0	0	1	0	0	0	1	0	0	0	0	1	1	0
Dedicator of cytokinesis protein 1	Q8BUR4	Dock1	0	0	0	0	0	0	2	0	0	0	0	0	0	0	0	0	0	1	0	0	0	0	0	0
Ig lambda-1 chain C region	P01843		1	1	1	0	0	0	0	0	3	4	2	0	1	1	1	0	1	1	1	0	0	0	0	0
Leukemia inhibitory factor receptor	P42703	Lifr	0	0	0	0	0	0	0	0	0	2	0	0	0	0	0	0	0	0	0	0	0	0	0	0
Glutamate receptor, metabotropic 4	G3XA00	Grm4	0	0	0	0	0	0	0	0	0	0	0	0	0	0	1	1	0	0	0	0	0	0	3	1
V-set and immunoglobulin domain-containing protein 10-like	D3YZF7	Vsig10l	0	0	1	0	1	1	0	0	0	0	0	0	0	0	0	0	0	0	0	0	0	2	0	0
Unconventional myosin-Id	Q5SYD0	Myo1d	1	0	0	0	0	0	0	0	0	0	4	0	0	0	0	0	0	0	0	0	0	0	0	1
Isocitrate dehydrogenase [NAD] subunit, mitochondrial	Q91VA7	Idh3b	2	1	0	0	0	0	0	0	2	3	1	1	0	0	0	0	1	0	0	0	0	0	0	0
Polypirimidine tract binding protein	Q8R509	Ptbp1	0	0	0	0	2	0	1	1	0	1	0	0	0	1	0	0	0	0	0	0	1	0	1	2
Insulin receptor substrate 2	P81122	Irs2	0	1	0	1	0	0	0	0	1	0	2	0	0	0	0	0	0	0	0	1	0	0	0	0
Zinc finger CCCH domain-containing protein 18	Q0P678	Zc3h18	0	0	0	0	0	0	1	0	0	0	1	0	1	0	0	0	0	0	0	0	0	0	0	0
Peroxin 2, isoform CRA_d	F8SLP8	Pex5l	1	1	0	0	0	0	0	0	0	1	1	1	0	0	0	0	1	1	0	0	0	0	0	0
BRCA1-associated RING domain protein 1	O70445	Bard1	1	0	0	0	0	0	0	0	0	0	0	0	0	0	0	0	0	0	0	0	0	0	0	0
Integrin beta-2-like protein	Q3UV74	Itgb2l	0	0	0	0	0	0	0	0	0	1	0	0	0	0	0	0	0	0	0	0	2	0	0	0
Protein Gm340	F6RGI3	Lcor	0	0	0	0	0	2	1	1	0	0	0	0	0	1	0	0	0	0	0	0	0	0	0	1
Epidermal growth factor receptor	Q01279	Egfr	0	0	0	0	0	0	0	0	0	0	0	0	0	0	0	0	0	0	0	0	2	0	0	0
snRNA-activating protein complex subunit 1	Q8K0S9	Snapc1	0	0	0	0	0	1	0	0	0	0	1	0	0	0	2	0	0	0	0	0	0	0	1	0
Homeobox protein SIX5	P70178	Six5	0	0	0	0	0	1	0	2	0	0	0	0	0	1	0	1	0	0	0	0	0	0	1	0
Dipeptidyl peptidase 1	P97821	Ctsc	0	0	0	0	1	1	0	3	0	0	0	0	0	0	0	0	0	0	0	0	1	0	1	0
Zinc finger autosomal protein	P23607	Zfa	0	0	0	0	0	0	0	0	0	0	0	0	0	0	0	0	0	0	0	0	1	0	0	0
Teashirt homolog 2	Q68FE9	Tshz2	0	0	1	0	1	0	0	1	0	0	0	0	0	0	0	0	0	0	0	0	0	1	1	0
Dynamin-like 120 kDa protein, mitochondrial	P58281	Opa1	0	0	0	0	0	0	0	0	0	1	0	1	0	0	0	0	0	0	0	0	0	0	0	1
Protein Haus6	Q6NV99	Haus6	0	0	0	0	0	2	0	0	0	0	0	0	1	0	0	0	0	0	0	0	0	0	0	0
Pfpl protein	Q5RKV8	Pfpl	0	0	0	0	0	0	0	0	0	0	1	0	1	1	0	1	0	0	0	0	0	0	0	0
E3 ubiquitin-protein ligase NEDD4-like	Q8CFI0	Nedd4l	0	0	0	0	0	0	2	1	1	0	0	0	0	0	0	0	0	0	0	0	0	0	0	0
Paraneoplastic antigen Ma1 homolog	Q8C1C8	Pnma1	0	0	0	0	0	2	0	0	0	0	0	0	0	0	0	0	0	0	1	0	1	0	1	0
Protein Gpr137c	E9Q343	Gpr137c	0	0	0	0	0	2	0	3	0	0	0	0	1	0	0	0	0	0	0	0	1	0	0	1
Alpha globin 1	Q91VB8	Hba-a1	4	0	0	0	0	0	1	0	1	1	0	0	0	0	0	1	0	0	0	0	0	0	0	0
Histone-binding protein RBBP7	Q60973	Rbbp7	0	1	0	0	0	1	1	3	0	0	0	0	0	0	0	0	0	0	0	0	0	0	0	0
WD repeat-containing protein 64	Q9D565	Wdr64	0	0	0	1	0	0	0	0	0	0	0	0	0	0	1	1	0	0	0	0	1	0	0	0
Receptor-type tyrosine-protein phosphatase S	B0V2N1	Ptprs	0	0	0	0	0	0	0	0	0	0	2	0	0	0	0	0	1	0	0	0	0	0	0	1
Probable G-protein coupled receptor 112	B7ZCC9	Adgrg4	0	0	0	0	0	0	0	0	0	0	0	0	0	0	0	0	0	0	0	0	1	0	0	0
Ubiquitin carboxyl-terminal hydrolase 20	Q8C6M1	Usp20	0	0	0	0	2	2	1	1	0	0	0	0	1	3	1	1	0	0	0	0	1	2	1	4
Gamma-aminobutyric acid (GABA-A) receptor, subunit alpha 3	Q8CAB3	Gabra3	0	0	0	0	0	0	0	0	0	0	0	0	1	2	0	0	0	0	0	0	0	0	0	0
Protein Qser1	A2BIE1	Qser1	0	0	0	0	0	0	1	0	0	2	0	0	0	0	0	0	0	0	0	0	1	0	0	0
Zinc finger, MYM-type 6	B2RU44	Zmym6	0	0	0	0	0	0	0	0	0	0	1	0	0	0	0	1	0	0	0	0	1	1	0	0
Mitochondrial glutamate carrier 2	Q9DB41	Slc25a18	1	0	3	1	0	0	0	0	2	0	2	1	0	0	0	0	1	0	1	1	0	1	0	0
Lysophosphatidylcholine acyltransferase 1	Q3TFD2	Lpcat1	0	0	0	0	0	0	0	0	0	0	0	0	0	0	4	0	0	0	0	0	0	0	0	0
Protein bicaudal C homolog 1	Q99MQ1	Bicc1	0	0	0	0	0	0	0	0	0	0	0	0	0	0	0	0	0	0	0	0	0	0	0	1
Disintegrin and metalloproteinase domain-containing protein 25	Q9R159	Adam25	0	0	0	0	0	0	0	0	0	0	0	0	0	0	0	0	0	0	0	0	0	0	1	3
Sulfotransferase family cytosolic 2B member 1	O35400	Sult2b1	1	1	0	1	0	0	0	0	0	0	0	0	0	0	1	0	1	2	0	1	0	0	0	0
Protein Gm10369	Q3UQI0	Gm10369	0	0	0	0	0	1	0	0	0	0	0	0	0	0	1	0	0	0	0	0	0	1	0	2
28 kDa heat- and acid-stable phosphoprotein	Q3UHX2	Pdap1	0	0	0	0	0	0	0	0	0	0	0	0	0	1	0	0	0	0	0	0	0	0	0	0
Zinc finger protein 518B	B2RRE4	Znf518b	0	0	0	0	0	0	2	0	0	0	1	0	0	0	0	0	0	0	0	0	0	0	0	0
B-cell CLL/lymphoma 9-like protein	Q67FY2	Bcl9l	0	0	0	1	0	0	0	0	0	0	0	0	0	0	0	0	0	0	0	0	0	0	0	1
Protein prune homolog 2	Q52KR3	Prune2	0	0	0	0	0	2	0	0	0	0	0	0	0	1	1	0	0	0	0	1	1	0	0	0
Nth (Endonuclease III)-like 1 (E.coli)	B2RSG2	Nthl1	0	0	0	2	0	0	0	0	0	0	0	0	0	0	0	0	0	0	0	0	0	0	0	0
Protein Zfp366	Q6NS86	Znf366	0	0	0	0	0	0	0	0	0	2	0	0	0	0	0	0	0	0	0	0	0	0	0	1
Endoplasmin	P08113	Hsp90b1	0	0	0	0	0	0	0	0	0	0	0	1	0	0	0	0	0	0	0	0	0	0	0	0
Peptidyl-prolyl cis-trans isomerase A	P17742	Ppia	3	0	1	0	0	1	4	0	0	0	0	0	0	0	0	0	1	0	0	0	0	0	1	0
Pleckstrin homology domain-containing family G member 6	Q8R0J1	Plekhg6	0	0	0	0	1	1	0	4	0	0	0	0	1	2	0	0	0	0	0	0	0	2	1	2
General transcription factor 3C polypeptide 2	Q8BL74	Gtf3c2	0	0	0	0	0	0	0	0	0	0	0	0	1	1	4	0	0	0	0	0	0	1	0	0
Peroxiredoxin-2	Q61171	Prdx2	1	0	0	0	0	0	0	0	1	1	2	2	0	0	0	0	2	0	0	0	0	0	0	0
F-box only protein 41	Q6NS60	Fbxo41	0	0	0	0	0	0	0	0	0	0	0	0	0	0	0	1	0	0	1	0	0	0	0	0
Ankyrin repeat domain-containing protein 63	A2ARS0	Ankrd63	1	2	0	0	0	0	0	0	2	1	1	2	0	0	0	0	0	1	0	1	0	0	0	0
Zinc finger protein 335	A2A5K6	Znf335	0	0	0	0	1	0	0	0	0	0	0	0	0	0	0	0	0	0	0	0	0	0	0	0
Erythrocyte protein band 4.1-like 3 isoform B	D0VYV6	Epb41l3	2	0	2	1	0	0	0	0	4	0	0	1	0	0	0	0	0	1	0	1	0	0	0	0
DNA repair protein REV1	Q920Q2	Rev1	0	0	0	0	1	1	0	0	0	0	0	0	0	0	0	2	0	0	0	0	0	0	0	0
Gamma-aminobutyric acid type B receptor subunit 1	Q9WV18	Gabbr1	1	1	0	0	0	0	0	0	1	1	1	3	0	0	0	0	2	0	0	0	0	0	0	0
Zinc finger MYND domain-containing protein 11	Q8R5C8	Zmynd11	0	0	0	0	0	0	0	0	0	0	0	0	0	0	0	0	0	0	0	0	0	2	0	0
Choline transporter-like protein 5	Q5RJI2	Slc44a5	0	0	0	2	0	0	0	0	0	0	0	0	0	0	0	0	0	1	0	0	1	0	0	0
Gag-pro-pol polyprotein	Q1KYM2		0	0	0	0	1	3	0	0	0	0	0	0	0	0	0	0	0	1	0	0	1	1	0	0
Tail-anchored protein insertion receptor WRB	Q8K0D7	Get1	0	0	0	1	0	0	0	0	1	0	0	1	0	0	1	0	0	0	1	0	0	0	0	0
Aspartate aminotransferase, mitochondrial	P05202	Got2	5	0	0	0	0	0	8	0	0	0	0	8	0	0	0	0	5	0	0	0	0	0	0	0
Neuronal-specific septin-3	Q9Z1S5	Septin3	0	1	3	0	0	0	0	0	1	2	1	0	0	0	0	0	1	1	0	2	0	0	0	0
Mediator of RNA polymerase II transcription subunit 1	Q925J9	Med1	0	0	0	0	0	0	0	0	0	0	0	0	0	0	1	0	0	0	0	0	0	0	0	1
Rho GTPase-activating protein 35	Q91YM2	Arhgap35	0	0	0	0	0	0	1	0	0	0	0	0	1	0	0	0	0	0	0	0	2	0	0	0
ATP-dependent DNA helicase Q1	Q9Z129	Recql	0	0	0	0	1	2	0	0	0	0	0	0	0	0	0	0	0	0	0	0	0	0	1	1
RIMS-binding protein 3	Q3V0F0	Rimbp3	0	0	0	0	1	0	0	0	0	0	0	0	0	0	0	0	0	0	0	0	0	0	0	2
Triosephosphate isomerase	P17751	Tpi1	1	0	3	1	0	0	4	0	1	2	1	2	0	0	0	0	0	0	0	0	0	0	0	0
tRNA wybutosine-synthesizing protein 4	Q8BYR1	Lcmt2	0	2	1	0	0	0	1	2	0	0	1	0	0	0	0	0	0	0	0	0	0	0	0	0
Transcription factor Sp3	O70494	Sp3	0	0	0	0	0	0	0	0	0	0	0	0	0	0	0	0	0	0	0	0	1	0	2	0
ATP sulfurylase/APS kinase isoform SK2	Q9QYS0		0	0	0	0	0	0	0	0	0	0	0	0	2	0	0	0	0	0	0	0	0	0	0	0
Sperm acrosome membrane-associated protein 3	Q9D9X8	Spaca3	0	0	0	0	0	0	0	2	0	0	0	0	0	0	0	0	0	0	0	0	0	0	0	0
Protein Gm16427	J3QN52		0	0	0	0	0	0	0	2	0	0	0	0	0	0	0	0	0	0	0	0	0	0	0	0
Terminal uridylyltransferase 4	B2RX14	Tut4	0	0	0	0	0	0	0	0	0	0	0	0	0	0	0	0	0	0	0	0	2	0	0	0
U3 small nucleolar RNA-associated protein 14 homolog A	Q640M1	Utp14a	0	0	0	0	0	2	0	0	0	0	0	0	0	0	0	0	0	0	0	0	1	0	0	1
Histone deacetylase 5	Q9Z2V6	Hdac5	0	1	1	0	0	0	0	0	0	0	0	1	0	0	0	1	0	0	0	0	0	0	0	0
Actin filament-associated protein 1	Q80YS6	Afap1	0	1	1	2	0	0	0	0	0	0	0	0	0	0	0	0	0	0	2	2	1	0	0	0
SWI/SNF-related matrix-associated actin-dependent regulator of chromatin subfamily A member 5	Q91ZW3	Smarca5	0	0	0	0	0	1	0	0	0	0	0	0	0	0	0	0	0	0	0	0	0	0	0	0
OTU domain-containing protein 7B	B2RUR8	Otud7b	0	0	0	0	0	0	0	0	0	0	0	0	0	0	0	0	0	0	0	0	0	0	0	0
Protein PRRC2B	Q7TPM1	Prrc2b	1	0	0	0	0	0	3	0	0	0	0	0	0	0	0	0	0	0	0	0	0	0	0	1
Ubiquitin carboxyl-terminal hydrolase 48	Q3V0C5	Usp48	0	2	0	0	0	0	0	0	0	0	0	0	0	0	0	0	0	0	0	0	0	0	0	0
Protein Ptar1	E9QAB6	Ptar1	0	0	0	0	1	1	0	1	0	0	0	0	0	1	1	3	0	0	0	0	1	1	2	0
Transcription elongation factor B polypeptide 3	Q8CB77	Eloa	0	0	0	0	0	0	0	0	0	0	0	0	0	0	0	0	0	0	0	0	2	0	0	0
60S ribosomal protein L6	P47911	Rpl6	2	2	0	1	0	0	0	0	2	1	0	0	0	0	0	0	2	2	1	1	0	0	0	0
Glycerol-3-phosphate dehydrogenase, mitochondrial	Q64521	Gpd2	0	1	0	1	0	0	0	0	1	4	0	1	0	0	0	0	0	0	0	0	0	0	0	0
Rap guanine nucleotide exchange factor 4	Q9EQZ6	Rapgef4	0	0	0	0	0	0	0	0	0	0	0	0	0	0	0	0	1	0	0	0	0	0	0	1
Pleckstrin homology domain-containing family G member 3	Q4VAC9	Plekhg3	0	0	0	0	0	0	1	0	0	0	0	0	0	0	0	1	0	0	0	0	0	0	0	0
Alpha-protein kinase 3	Q924C5	Alpk3	0	0	0	0	0	0	0	0	0	0	0	0	0	1	0	1	0	0	0	0	0	0	0	0
Nodal modulator 1	Q6GQT9	Nomo1	0	0	0	1	1	0	0	0	0	0	0	0	0	0	0	0	1	0	2	0	0	1	0	0
Sphingomyelin phosphodiesterase 3	Q9JJY3	Smpd3	0	0	0	0	0	0	0	0	0	0	0	0	0	0	0	0	0	0	0	0	2	1	0	0
Cysteine protease ATG4D	Q8BGV9	Atg4d	0	0	0	0	0	0	0	0	0	0	0	0	0	0	0	0	0	0	0	0	0	2	0	0
Platelet-derived growth factor D	Q925I7	Pdgfd	0	0	0	0	0	0	1	2	0	0	0	0	0	0	0	0	0	0	0	0	0	0	0	0
Alpha-ketoglutarate-dependent dioxygenase alkB homolog 6	Q8K2U2	Alkbh6	0	0	0	0	0	1	0	0	0	0	0	0	0	1	0	0	0	0	0	0	0	0	0	0
Dedicator of cytokinesis protein 7	Q8R1A4	Dock7	0	0	0	0	0	0	0	0	2	1	0	0	0	0	0	0	0	0	0	0	0	0	1	1
Hamartin	Q9EP53	Tsc1	0	0	0	0	0	0	0	0	3	0	1	0	0	0	0	0	0	0	0	0	0	0	0	0
Protein naked cuticle homolog 1	Q99MH6	Nkd1	0	0	0	0	0	2	0	0	0	0	0	0	0	0	0	0	0	0	0	0	0	0	0	0
Gephyrin	Q8BUV3	Gphn	0	0	0	0	0	0	0	0	0	0	0	1	0	1	0	0	0	0	0	0	1	0	0	0
Glycine amidinotransferase, mitochondrial	Q9D964	Gatm	2	0	0	0	0	0	0	0	0	0	0	0	0	0	0	0	0	0	0	0	0	0	0	0
Rho guanine nucleotide exchange factor 28	P97433	Arhgef28	0	0	0	0	0	0	0	0	0	0	0	0	0	0	0	0	0	0	0	0	0	0	0	0
Baculoviral IAP repeat-containing protein 1b	Q9QUK4	Naip2	0	0	0	0	1	0	0	0	0	0	0	0	0	0	0	0	0	0	0	0	0	0	0	0
Zinc finger protein SNAI1	Q02085	Snai1	0	0	0	1	0	0	0	1	0	0	0	0	0	0	0	0	0	0	0	0	0	1	0	0
Coenzyme Q-binding protein COQ10 homolog B, mitochondrial	Q3THF9	Coq10b	0	0	0	0	1	0	0	0	0	0	0	0	0	4	0	1	0	0	0	0	0	0	2	1
Transmembrane protein 176A	Q9DCS1	Tmem176a	0	0	0	0	0	0	0	0	0	1	0	1	0	0	0	0	1	0	0	0	0	0	0	0
Plasminogen	P20918	Plg	0	0	0	0	0	0	1	1	0	0	0	0	0	0	0	0	0	0	0	0	0	0	0	0
Fibulin-2	P37889	Fbln2	2	0	1	0	1	0	0	0	0	0	0	0	0	0	0	0	0	0	0	0	2	0	0	0
DNA topoisomerase 1	Q04750	Top1	0	0	0	0	0	1	0	0	0	0	0	0	0	0	0	0	0	0	0	0	0	0	1	0
Methionine--tRNA ligase, cytoplasmic	Q68FL6	Mars1	0	0	0	0	0	0	0	0	0	0	0	0	0	1	1	0	0	0	0	0	0	0	0	0
1-phosphatidylinositol 4,5-bisphosphate phosphodiesterase gamma-1	Q62077	Plcg1	0	0	0	0	0	0	0	0	0	0	0	0	0	0	0	0	0	0	0	0	2	1	0	0
Heterogeneous nuclear ribonucleoprotein A3	Q8BG05	Hnrnpa3	1	0	0	0	0	0	0	0	2	1	1	0	0	0	0	0	0	0	0	0	0	0	0	0
Elongation factor 1-gamma	Q9D8N0	Eef1g	2	1	0	1	0	0	0	0	0	0	0	1	0	0	0	0	1	1	0	1	0	0	0	0
Citrate synthase, mitochondrial	Q9CZU6	Cs	3	0	1	0	0	0	3	0	0	0	0	3	0	0	0	0	1	0	0	0	0	0	0	0
Putative gag-pol protein	Q1W5W7	gag-pol	0	0	0	0	0	2	0	0	0	0	0	0	3	2	0	0	0	0	0	0	0	0	0	0
Ankyrin repeat domain-containing protein 23	Q812A3	Ankrd23	0	0	0	0	0	0	0	0	0	0	0	0	0	0	0	0	0	0	0	0	0	0	1	0
Aldehyde oxidase homolog-1	Q9ESH4	Aox3	0	0	0	0	0	0	0	0	0	0	0	0	0	0	0	0	0	0	0	0	2	0	0	0
Neuronal tyrosine-phosphorylated phosphoinositide-3-kinase adapter 1	Q6PFX7	Nyap1	0	0	0	0	2	0	0	0	0	0	0	0	0	0	0	0	0	0	0	0	0	0	0	0
Transcriptional intermediary factor 1 delta	Q5SEK5	Trim66	0	0	0	0	0	0	0	0	0	0	0	0	0	0	0	0	0	0	0	0	1	0	0	0
Crooked neck-like protein 1	P63154	Crnkl1	1	0	2	1	0	0	0	0	0	0	0	0	0	0	0	0	1	0	2	0	0	0	1	0
Folliculin-interacting protein 2	Q80TD3	Fnip2	0	0	0	0	0	1	0	0	0	0	0	0	4	4	2	0	0	0	0	0	2	0	0	0
Sodium- and chloride-dependent GABA transporter 3	P31650	Slc6a11	1	0	1	2	0	0	0	0	1	1	1	2	0	0	0	0	1	0	1	1	0	0	0	0
H/ACA ribonucleoprotein complex subunit 1	Q9CY66	Gar1	0	0	0	0	0	0	0	0	0	0	0	0	0	0	0	0	0	0	0	0	0	0	0	0
CD2-associated protein	Q9JLQ0	Cd2ap	0	0	0	0	1	0	0	0	0	0	0	0	0	0	0	1	1	0	0	0	0	0	0	1
Zinc finger protein 37	P17141	Zfp37	0	0	0	0	0	0	0	0	0	0	0	0	1	0	1	0	0	0	0	0	0	0	1	0
Transmembrane protein 132D	Q76HP3	Tmem132d	0	0	0	0	0	2	0	0	0	0	0	0	0	0	1	1	0	0	0	0	0	1	0	0
60S ribosomal protein L18a	P62717	Rpl18a	0	0	0	0	0	0	0	0	0	0	0	0	0	0	0	0	0	0	0	0	0	0	0	0
Elongation factor 2	P58252	Eef2	3	0	1	0	0	0	0	0	1	0	0	0	0	0	0	0	0	0	0	0	0	0	1	0
Stim2 protein	B2RQE3	Stim2	0	0	0	1	1	0	0	0	0	0	0	0	0	0	1	0	0	0	0	0	0	0	0	0
Extended synaptotagmin-2	Q3TZZ7	Esyt2	0	0	1	0	0	0	0	0	0	0	0	0	0	1	0	0	0	0	0	0	0	0	0	0
Kinesin-like protein KIF11	Q6P9P6	Kif11	0	0	0	0	0	0	0	0	0	0	0	0	0	0	0	1	1	0	0	0	0	0	0	0
Succinate dehydrogenase [ubiquinone] flavoprotein subunit, mitochondrial	Q8K2B3	Sdha	0	0	0	0	0	0	0	0	3	1	1	0	0	0	0	1	0	0	0	0	0	0	0	0
Protein Tbc1d22b	Q80VE5	Tbc1d22b	2	2	0	1	0	0	0	0	0	1	1	2	0	0	0	0	0	1	0	0	0	0	0	0
Flap endonuclease GEN homolog 1	Q8BMI4	Gen1	0	0	0	0	0	0	0	0	0	0	0	0	0	0	0	1	0	0	0	0	0	0	0	0
Collectin-12	Q8K4Q8	Colec12	0	0	0	0	1	0	0	0	0	0	0	0	1	1	1	1	0	0	0	0	3	0	0	1
EMILIN-2	Q8K482	Emilin2	0	0	0	0	0	1	0	0	0	0	0	0	0	0	0	0	0	0	0	0	2	1	0	0
Ral guanine nucleotide dissociation stimulator-like 1	Q60695	Rgl1	0	0	0	1	0	0	0	0	0	0	0	0	0	0	0	0	0	0	0	0	1	0	0	1
Inactive heparanase-2	B2RY83	Hpse2	0	0	0	0	0	1	0	0	0	0	0	0	0	0	1	0	0	0	0	0	0	0	0	2
Dysferlin	Q9ESD7	Dysf	0	0	0	0	0	0	0	0	0	0	0	0	1	0	0	0	0	0	0	0	1	2	0	0
Succinyl-CoA ligase [ADP/GDP-forming] subunit alpha, mitochondrial	Q9WUM5	Suclg1	0	0	1	0	0	0	0	0	2	2	0	0	0	0	0	0	0	0	1	0	0	0	0	0
Vitamin K-dependent protein C	P33587	Proc	0	0	0	0	0	0	0	0	0	0	0	0	0	1	0	0	0	0	0	0	0	2	0	0
CAAX prenyl protease 2	P57791	Rce1	0	0	0	0	0	1	1	2	0	0	0	0	1	1	0	1	0	0	0	0	0	0	0	1
Protocadherin-15	Q99PJ1	Pcdh15	0	0	0	0	1	0	0	0	0	0	0	0	1	0	0	0	0	0	0	0	2	0	0	0
Polymerase (DNA directed), gamma 2, accessory subunit	Q0VES3	Polg2	0	0	0	0	0	0	0	0	0	0	0	0	1	0	0	0	0	0	0	0	0	0	0	0
WD repeat-containing protein 55	Q9CX97	Wdr55	0	0	0	0	0	0	0	0	0	0	0	0	0	0	0	0	0	0	0	0	0	0	0	0
Dynactin subunit 1	O08788	Dctn1	1	0	0	0	0	0	0	0	0	0	0	1	0	0	0	0	0	0	0	0	0	0	0	1
Cyclin-dependent kinase-like 3	Q8BLF2	Cdkl3	1	0	0	0	0	0	1	0	0	1	0	2	0	0	0	0	0	0	0	1	0	0	0	0
Rapamycin-insensitive companion of mTOR	Q6QI06	Rictor	0	0	0	0	0	0	0	0	0	0	0	0	0	0	0	0	0	0	0	0	0	0	0	0
Heterogeneous nuclear ribonucleoprotein L	Q8R081	Hnrnpl	0	0	0	0	0	0	0	0	1	0	0	0	0	0	0	0	0	0	0	0	0	0	0	0
General transcription factor 3C polypeptide 4	Q8BMQ2	Gtf3c4	1	0	0	0	0	0	0	0	0	0	0	0	0	0	0	0	0	0	0	0	0	0	0	1
Serine/threonine-protein kinase BRSK2	Q69Z98	Brsk2	0	0	0	0	0	0	0	0	1	0	0	1	0	0	0	0	0	0	0	0	0	0	0	0
Phosphatidylinositol 3,4,5-trisphosphate 5-phosphatase 1	Q9ES52	Inpp5d	0	0	0	1	0	0	0	0	0	0	0	0	0	0	0	0	0	0	0	0	2	0	0	0
Fanconi anemia, complementation group M	B2RX10	Fancm	1	2	0	0	0	0	0	0	0	0	0	0	0	0	0	0	0	0	0	0	1	0	0	0
Protein Zfp946	Q8K3B4		0	0	0	0	0	2	0	0	0	1	0	0	0	0	0	0	0	0	0	0	0	0	1	0
DNA ligase 1	P37913	Lig1	0	0	0	0	2	0	1	0	0	0	0	0	0	0	1	0	0	0	2	0	0	0	0	0
Guanylyl cyclase GC-E	P52785	Gucy2e	0	0	0	0	0	0	0	0	0	0	0	0	0	0	0	0	0	0	0	0	2	1	0	0
Cyclin-L2	Q9JJA7	Ccnl2	0	0	0	0	0	0	0	0	0	0	0	0	0	0	3	1	0	0	0	0	0	0	3	0
Acyl-CoA synthetase family member 2, mitochondrial	Q8VCW8	Acsf2	0	0	0	0	1	0	1	2	0	0	0	0	0	0	0	0	0	0	0	0	0	0	1	0
Alpha-N-acetylgalactosaminide alpha-2,6-sialyltransferase 5	Q9QYJ1	St6galnac5	0	0	0	0	0	0	0	0	0	0	0	0	1	1	3	0	0	0	0	0	0	0	0	0
Disheveled-associated activator of morphogenesis 1	Q8BPM0	Daam1	0	0	0	1	0	0	2	0	0	0	0	0	0	0	0	1	0	0	0	0	0	0	0	0
Targeting protein for Xklp2	A2APB8	Tpx2	0	0	0	0	0	0	0	0	0	0	0	0	0	0	0	0	0	0	0	0	0	0	0	0
Neurogenic differentiation factor 6	P48986	Neurod6	0	0	1	0	0	0	0	0	0	0	0	0	0	0	0	0	0	0	0	0	0	0	0	0
Cadherin-2	P15116	Cdh2	0	1	0	0	0	0	0	0	0	0	0	0	0	0	0	0	1	1	0	0	0	0	0	0
Protein AW551984	Q8BGF0	AW551984	0	0	0	0	2	0	0	0	0	0	0	0	0	0	0	0	0	0	0	0	1	0	0	0
Protein Gm572	B1ARY8	Gm572	0	0	0	0	1	0	0	0	0	0	0	0	0	0	0	0	0	0	0	0	0	1	0	0
Elongation factor Tu GTP binding domain containing 2	Q7TMX4	Eftud2	1	0	0	0	0	0	0	0	0	0	0	0	0	0	0	0	0	0	0	0	2	0	0	0
Pleckstrin homology domain-containing family G member 5	Q66T02	Plekhg5	1	1	1	0	0	0	0	0	0	0	0	1	0	0	0	0	0	0	2	0	0	0	0	1
Leucine zipper protein 1	Q8R4U7	Luzp1	0	0	0	0	0	0	0	0	0	0	0	0	0	0	0	0	0	0	0	0	0	0	0	0
Ephrin type-B receptor 2	P54763	Ephb2	0	0	0	0	0	0	0	0	0	0	0	0	0	0	0	0	0	0	0	0	1	0	0	0
Platelet endothelial aggregation receptor 1	Q8VIK5	Pear1	0	2	0	0	0	0	0	0	0	0	0	0	0	0	0	0	0	0	0	0	0	0	0	0
Neurotrypsin	O08762	Prss12	0	0	0	0	0	0	0	1	0	0	0	0	0	0	0	0	0	0	0	0	0	0	0	0
UV-stimulated scaffold protein A	Q9D479	Uvssa	0	0	0	0	0	0	0	0	0	0	0	0	0	0	0	0	0	0	0	2	1	0	0	0
Phospholipid-transporting ATPase FetA	A3FIN4	Atp8b5	0	0	0	0	0	0	0	0	0	0	0	0	0	0	1	2	0	0	0	0	0	0	0	0
Glucose-fructose oxidoreductase domain-containing protein 1	Q3UHD2	Gfod1	0	0	0	0	0	0	0	0	1	1	0	0	0	1	1	0	0	0	0	0	0	0	0	0
Leukemia-associated protein MLLT1	Q8CJ76	Mllt1	0	0	0	0	1	0	0	0	0	0	0	0	0	0	0	0	0	0	0	0	0	1	0	0
SUN domain-containing ossification factor	Q8C341	Suco	0	0	0	0	0	0	0	0	2	0	0	0	0	0	0	0	0	0	0	0	0	0	0	0
Non-specific serine/threonine protein kinase	Q8BVB0	Pak5	0	0	0	0	0	0	0	0	0	1	3	0	0	0	0	0	0	0	0	0	0	0	0	0
RAC-gamma serine/threonine-protein kinase	Q9WUA6	Akt3	0	0	0	0	0	0	0	0	0	0	0	0	0	2	0	0	0	0	0	0	1	0	1	0
Glutamate decarboxylase 1	P48318	Gad1	0	0	0	0	0	0	0	0	2	0	0	1	0	0	0	0	1	0	0	0	0	0	0	0
Vitamin D 25-hydroxylase	Q6VVW9	Cyp2r1	0	0	0	0	0	0	0	1	0	0	0	0	0	0	0	0	0	0	0	0	0	0	1	2
Ankyrin repeat domain-containing protein 17	Q99NH0	Ankrd17	0	0	0	0	0	0	0	0	0	0	0	0	0	0	0	0	0	0	0	1	0	0	0	2
Zinc finger protein 512	Q69Z99	Znf512	0	0	0	0	0	0	0	0	0	0	0	0	0	0	2	0	0	1	0	0	0	0	1	0
WD repeat-containing protein 27	Q8C5V5	Wdr27	0	0	0	0	0	0	0	0	0	0	0	0	0	0	0	0	0	0	0	0	0	0	0	0
Envelope	Q91Y75	env	0	0	0	0	0	0	0	0	0	0	0	0	2	2	0	0	0	0	0	0	0	0	0	0
Collagen alpha-1(I) chain	P11087	Col1a1	0	0	0	0	0	0	0	0	0	0	0	0	0	0	0	0	0	0	0	0	0	0	0	0
Potassium channel subfamily K member 13	Q8R1P5	Kcnk13	0	0	0	0	2	1	0	0	0	0	0	0	0	0	0	0	0	0	0	0	0	0	0	1
Serine/threonine-protein kinase TAO2	Q6ZQ29	Taok2	0	0	0	0	0	0	0	0	0	0	0	0	0	0	0	0	0	0	0	0	0	0	0	0
60 kDa SS-A/Ro ribonucleoprotein	O08848	RO60	0	0	0	0	0	1	0	0	0	0	0	0	0	0	0	0	0	0	0	0	2	0	0	0
60S ribosomal protein L7	P14148	Rpl7	0	0	0	0	0	0	0	1	0	0	0	0	0	0	0	0	0	0	0	0	0	0	0	0
TNF receptor-associated factor 4	Q61382	Traf4	1	0	0	0	0	0	0	0	1	0	1	1	0	0	0	0	0	0	0	0	1	0	0	0
Protein timeless homolog	Q9R1X4	Timeless	0	0	0	0	0	1	0	0	0	0	0	0	0	0	0	0	0	0	0	0	0	0	2	0
Synaptopodin	Q8CC35	Synpo	0	0	0	1	0	0	0	0	1	0	2	1	0	0	0	0	0	0	0	0	0	0	0	0
DEAD (Asp-Glu-Ala-Asp) box polypeptide 21	Q6PCP0	Ddx21	0	0	0	0	2	0	0	0	0	0	0	0	0	0	0	0	0	0	0	0	1	0	0	0
SUMO-specific isopeptidase USPL1	Q3ULM6	Uspl1	0	0	0	0	0	0	0	0	0	0	0	0	1	1	1	0	0	0	0	0	0	0	0	0
Nuclear receptor subfamily 0 group B member 1	Q61066	Nr0b1	0	0	0	0	0	0	0	1	0	0	0	0	0	0	0	0	0	0	0	0	0	0	0	0
Receptor-type tyrosine-protein phosphatase T	Q99M80	Ptprt	0	0	0	0	0	0	0	0	0	0	0	0	0	0	0	0	0	0	0	0	0	0	0	0
Dystrophia myotonica WD repeat-containing protein	Q08274	Dmwd	0	0	0	0	0	0	0	2	0	0	0	0	0	0	0	0	0	0	0	0	0	0	1	2
Fructose-bisphosphate aldolase C	P05063	Aldoc	3	0	0	0	0	1	5	0	0	0	0	1	0	0	0	0	3	0	0	0	0	0	0	0
rRNA/tRNA 2'-O-methyltransferase fibrillarin-like protein 1	Q80WS3	Fbll1	0	0	1	1	0	0	0	0	0	0	0	0	0	0	0	0	0	0	0	0	0	0	0	0
Platelet-activating factor acetylhydrolase IB subunit alpha	P63005	Pafah1b1	1	0	0	1	0	0	0	0	1	2	1	1	0	0	0	0	0	0	0	0	0	0	0	0
Ig-like V-type domain-containing protein FAM187A	Q9D3R5	Fam187a	0	0	0	0	0	0	0	0	0	0	0	0	0	0	0	0	0	0	0	0	0	0	0	0
General transcription factor II-I repeat domain-containing protein 1	Q9JI57	Gtf2ird1	0	0	0	0	0	0	0	0	0	0	0	0	0	0	0	0	0	0	0	0	1	0	0	0
RNA polymerase-associated protein LEO1	Q5XJE5	Leo1	0	0	0	0	0	0	0	0	0	0	0	0	0	0	0	0	0	0	0	0	0	0	0	0
TRAF3-interacting protein 1	Q149C2	Traf3ip1	0	0	0	0	0	0	0	0	0	0	0	1	0	0	0	0	0	0	0	0	0	1	0	0
Semaphorin-3E	P70275	Sema3e	0	0	0	0	0	0	0	0	0	0	0	0	0	0	0	0	0	0	0	0	0	2	0	0
CD151 antigen	O35566	Cd151	0	0	0	0	0	0	0	0	0	0	0	0	0	0	0	0	0	0	0	0	0	0	0	0
Semaphorin-3D	Q8BH34	Sema3d	0	0	0	0	0	0	0	0	2	0	0	0	0	0	0	0	0	0	0	0	0	0	0	0
Semaphorin-3A	O08665	Sema3a	0	0	0	0	0	0	0	0	0	0	0	0	0	0	2	0	0	0	0	0	0	0	0	0
Ornithine carbamoyltransferase, mitochondrial	P11725	Otc	0	0	0	0	0	0	0	0	0	0	0	0	1	1	0	0	0	0	0	0	0	0	0	0
Bcl-2-like protein	Q9DAQ3	1700003F12Rik	0	0	0	0	0	0	0	1	0	0	0	0	0	0	0	0	0	0	0	0	0	0	0	1
ATP-binding cassette sub-family G member 5	Q99PE8	Abcg5	0	0	0	0	0	1	0	0	0	0	0	0	0	0	0	0	0	0	0	0	0	0	0	0
Vacuolar protein sorting-associated protein 35	Q9EQH3	Vps35	0	1	1	1	0	0	0	0	4	0	2	0	0	0	0	0	0	0	0	0	0	0	0	0
Aspartate aminotransferase, cytoplasmic	P05201	Got1	3	0	0	0	0	0	5	0	0	0	0	2	0	0	0	0	3	0	0	0	0	0	0	1
Adducin 1 (Alpha)	Q8K232	Add1	0	0	1	0	0	0	0	0	0	0	1	0	0	1	0	0	0	0	0	0	0	0	0	0
Slc8a2 protein	Q68EG0	Slc8a2	2	0	1	1	0	0	0	0	1	2	0	0	0	0	0	0	0	0	0	0	0	0	0	0
B-cell linker protein	Q9QUN3	Blnk	0	0	0	0	1	0	0	1	0	0	0	0	0	0	0	0	0	0	0	0	0	0	0	1
Serine/threonine-protein kinase SIK1	Q60670	Sik1	0	0	0	0	0	0	0	1	0	0	0	0	0	0	0	0	0	0	0	0	0	0	0	0
Ankyrin repeat domain 33, isoform CRA_c	D5G1T0	Ankrd33	0	0	0	0	0	0	1	0	0	0	0	0	0	0	0	0	0	0	0	0	0	0	0	1
Hornerin	Q8VHD8	Hrnr	0	0	0	0	0	0	1	0	0	0	0	0	0	0	0	0	0	0	0	0	0	0	0	0
CaM kinase-like vesicle-associated protein	Q3UHL1	Camkv	0	0	1	0	0	0	0	0	2	0	1	0	0	0	0	0	0	0	1	0	0	0	0	0
M-phase phosphoprotein 8	Q3TYA6	Mphosph8	0	0	0	0	0	0	0	0	0	0	0	0	1	0	2	1	0	0	0	0	0	0	0	0
Krev interaction trapped protein 1	Q6S5J6	Krit1	0	2	0	0	0	0	0	0	1	0	0	0	0	0	0	0	0	1	0	1	0	0	0	0
Proline-rich protein 14	Q7TPN9	Prr14	0	0	0	0	0	0	0	0	0	0	0	0	0	0	0	0	0	0	0	0	0	0	0	0
Transcription termination factor 3, mitochondrial	Q8R3J4	Mterf3	0	0	0	0	0	1	0	0	0	0	0	0	0	1	0	0	0	0	0	0	0	0	0	1
Triml1 protein	B7ZNZ0	Triml1	0	0	0	0	0	0	1	0	0	0	0	0	0	0	0	0	0	0	0	0	3	0	1	0
Apolipoprotein N, isoform CRA_a	G3X9D6	Apon	0	0	0	0	0	1	0	0	0	0	0	0	0	0	0	0	0	0	0	0	0	0	0	0
E3 ubiquitin-protein ligase AMFR	Q9R049	Amfr	0	0	0	0	0	0	0	0	0	2	0	0	0	0	0	0	0	0	0	0	0	0	0	0
Cytochrome P450 2C54	Q6XVG2	Cyp2c54	0	0	0	0	0	0	0	0	0	0	0	0	0	0	0	0	0	0	0	0	0	0	0	0
Serine/threonine-protein phosphatase 4 regulatory subunit 4	Q8C0Y0	Ppp4r4	0	0	1	0	0	0	0	0	0	0	0	0	0	0	0	0	0	0	0	0	0	0	0	0
Glutamate receptor ionotropic, NMDA 2B	Q01097	Grin2b	0	0	0	0	0	0	0	0	0	0	0	0	0	0	0	0	0	0	3	0	0	0	0	0
Mitogen-activated protein kinase kinase kinase 5	O35099	Map3k5	0	0	0	0	0	0	0	0	1	2	1	0	0	0	0	0	0	0	0	0	0	0	0	0
60S ribosomal protein L10a	P53026	Rpl10a	0	0	1	0	0	0	0	0	1	1	1	1	0	0	0	0	0	0	3	0	0	1	0	0
Ribosomal protein S14	O70569	rps14	0	0	0	0	0	0	0	0	1	0	2	0	0	0	0	0	0	0	0	0	0	0	0	0
Vomeronasal type 1 receptor E3	F6MBF1	V1re3	0	0	0	0	1	0	0	0	0	0	0	0	1	1	1	1	0	0	0	0	1	2	0	1
Ena/VASP-like protein	P70429	Evl	0	0	0	2	0	0	0	0	1	0	0	0	0	0	0	0	0	0	0	0	0	0	0	0
Protein kinase, cAMP dependent regulatory, type I beta	Q921L9	Prkar1b	0	0	0	1	0	0	0	0	2	0	1	0	0	0	0	0	0	0	0	0	0	0	0	0
Malate dehydrogenase, cytoplasmic	P14152	Mdh1	2	0	0	0	0	0	4	0	0	0	0	1	0	0	0	0	2	0	0	0	0	0	0	0
Protein Gm15056	E9Q8Z3	Gm15056	0	0	0	0	0	0	0	0	1	0	0	0	0	0	0	0	0	0	0	0	2	0	0	0
RelA-associated inhibitor	Q5I1X5	Ppp1r13l	0	0	0	0	0	0	0	0	0	0	0	0	0	0	0	0	0	0	0	0	0	0	2	0
Phosphoglycerate kinase 1	P09411	Pgk1	4	0	0	0	0	0	3	0	0	0	0	4	0	0	0	0	2	0	0	0	0	0	0	0
Peroxiredoxin 6	Q6GT24	Prdx6	0	0	0	0	0	0	0	0	0	1	0	0	0	0	0	0	0	0	0	0	0	0	0	0
Bcl-2-associated transcription factor 1	Q8K019	Bclaf1	0	0	0	0	0	0	0	0	0	0	0	0	0	0	0	0	0	0	0	0	1	0	0	0
LanC-like protein 2	Q9JJK2	Lancl2	0	0	0	0	0	0	0	0	3	2	1	1	0	0	0	0	0	0	0	0	0	0	0	0
Fascin	Q61553	Fscn1	0	0	0	1	0	0	0	0	0	0	0	1	0	0	0	0	0	0	0	1	0	0	0	0
Putative Polycomb group protein ASXL1	P59598	Asxl1	0	0	0	0	0	0	0	0	0	0	0	0	0	0	0	0	0	0	0	0	0	0	0	2
Peroxiredoxin-5, mitochondrial	P99029	Prdx5	4	0	0	2	0	0	0	0	1	0	0	0	0	0	0	0	0	0	1	2	0	0	0	0
Zinc finger SWIM domain-containing protein 3	Q8CFL8	Zswim3	0	0	0	0	1	0	0	0	0	0	0	0	0	0	0	0	0	0	0	0	0	0	0	0
Acyl-CoA dehydrogenase family member 9, mitochondrial	Q8JZN5	Acad9	0	0	0	0	2	0	0	0	0	0	0	0	0	0	0	0	0	0	0	0	0	0	0	0
Beta-centractin	Q8R5C5	Actr1b	2	0	1	0	0	0	0	0	0	2	0	1	0	0	0	0	0	0	0	0	0	0	0	0
Synapsin III	Q3KN99	Syn3	1	0	1	0	0	0	0	0	2	0	1	1	0	0	0	0	0	0	0	1	0	0	0	0
Dimethylaniline monooxygenase [N-oxide-forming] 3	P97501	Fmo3	0	0	0	0	0	0	0	2	0	0	0	0	0	0	0	0	0	0	0	0	0	0	0	1
Interferon lambda-3	Q8CGK6	Ifnl3	0	0	0	0	0	0	0	0	0	0	0	0	0	0	0	0	0	0	0	0	0	2	0	0
Protein Zfp236	S4R299	Zfp236	0	0	0	0	0	0	0	0	0	0	0	0	0	1	0	0	0	0	0	0	2	0	0	0
Endophilin-A2	Q62419	Sh3gl1	1	1	0	1	0	0	4	0	0	0	0	0	0	0	0	0	1	0	0	1	0	0	0	0
DEAD (Asp-Glu-Ala-Asp) box polypeptide 1	Q922B8	Ddx1	0	0	0	0	0	0	0	0	0	0	0	0	0	0	0	0	0	0	0	0	0	0	0	0
T-complex protein 1 subunit theta	P42932	Cct8	0	0	0	0	0	0	0	0	0	0	0	0	0	0	0	0	0	0	0	0	0	0	0	0
Putative helicase MOV-10	P23249	Mov10	0	0	0	0	0	0	1	0	0	0	0	0	0	0	0	0	0	0	0	0	0	0	2	0
Gamma-aminobutyric acid receptor subunit beta-1	P50571	Gabrb1	0	0	0	0	0	0	0	0	0	0	0	0	0	0	0	0	0	0	0	0	0	0	0	0
Voltage-dependent L-type calcium channel subunit beta-4	Q8R0S4	Cacnb4	0	0	0	0	0	0	0	0	0	1	0	0	0	0	0	0	0	1	0	0	0	0	0	0
Peroxiredoxin-1	P35700	Prdx1	0	1	0	0	0	0	0	0	0	1	0	0	0	0	0	0	0	1	1	3	0	0	0	0
ATPase family AAA domain-containing protein 3	Q925I1	Atad3	0	0	0	0	0	0	0	0	0	0	0	0	0	0	0	0	0	0	0	0	0	0	2	0
Clathrin coat assembly protein AP180	Q61548	Snap91	1	0	0	0	0	0	2	0	0	0	0	0	0	0	0	0	0	0	0	0	0	0	0	1
Abl-interactor 1, isoform CRA_a	Q3TJR5	Abi1	2	1	0	0	0	0	0	0	0	0	1	1	0	0	0	0	1	1	0	0	0	0	0	0
CMRF35-like molecule 2	Q8K249	Cd300e	0	0	0	0	0	0	0	0	0	0	0	0	1	1	2	0	0	0	0	0	0	1	1	0
Type 2 lactosamine alpha-2,3-sialyltransferase	Q8VIB3	St3gal6	0	0	0	0	0	0	0	0	0	0	1	0	0	0	0	0	0	0	0	0	3	0	0	0
Protein FAM212A	Q9CX62	Inka1	0	0	0	0	0	0	0	0	0	0	0	0	0	0	0	0	0	0	0	0	2	0	0	0
Transducin-like enhancer protein 3	Q08122	Tle3	0	0	0	0	0	0	0	0	0	0	0	0	0	1	0	0	0	0	0	0	0	0	0	0
MAGI1c	Q4H4B4	Magi1	0	0	0	0	0	0	0	0	0	0	0	0	0	0	1	2	0	0	0	0	0	0	0	1
Casein kinase I isoform epsilon	Q9JMK2	Csnk1e	1	0	0	0	0	0	0	0	2	2	1	0	0	0	0	0	0	0	0	0	0	0	0	0
DNA helicase MCM8	Q9CWV1	Mcm8	0	0	0	0	0	0	0	0	0	0	0	0	0	0	0	0	0	0	0	0	2	0	0	0
Atxn7 protein	B2RQB7	Atxn7	0	0	0	0	0	0	0	1	0	0	0	0	0	0	0	2	0	0	0	0	0	0	0	0
Myotubularin	Q9Z2C5	Mtm1	0	0	0	0	0	0	0	0	0	0	0	0	0	0	0	0	0	0	0	0	0	0	0	0
Suppressor of cytokine signaling 1	O35716	Socs1	0	0	1	0	0	0	0	0	0	1	0	1	0	0	0	0	1	0	0	0	0	0	0	0
Cat eye syndrome critical region protein 6 homolog	Q99MX7	Tmem121b	0	0	0	0	0	0	0	0	0	0	0	0	0	0	0	0	0	0	0	0	2	0	0	0
LRP2-binding protein	Q9D4C6	Lrp2bp	0	0	0	0	0	0	0	0	0	0	0	0	0	0	0	0	0	0	0	0	0	0	0	0
Regulator of G-protein signaling 6	Q9Z2H2	Rgs6	1	0	0	0	0	0	0	0	0	1	0	1	0	0	0	0	1	1	0	0	0	0	0	0
Protein SERAC1	Q3U213	Serac1	0	0	0	0	0	0	0	0	0	0	0	0	0	0	0	0	0	0	0	0	0	0	0	0
V-type proton ATPase subunit C 1	Q9Z1G3	Atp6v1c1	0	0	1	0	0	0	0	0	0	0	0	0	0	0	0	0	1	0	0	1	0	0	0	0
Cartilage oligomeric matrix protein	Q9R0G6	Comp	0	0	0	0	1	0	0	0	0	0	0	0	0	0	0	0	0	0	0	0	0	0	0	0
Probable ATP-dependent RNA helicase DDX28	Q9CWT6	Ddx28	0	0	0	0	0	0	0	0	0	0	0	0	0	0	0	0	0	0	0	0	0	0	0	0
Protein Gm14399	E9QA51	Gm14399	0	0	1	0	0	0	0	0	0	0	0	0	0	0	0	0	0	0	0	0	0	2	0	0
M-phase inducer phosphatase 2	P30306	Cdc25b	0	0	0	0	1	0	0	0	0	0	0	0	2	0	0	0	0	0	0	0	0	0	0	0
Cytochrome P450 2C70	Q91W64	Cyp2c70	0	0	1	0	0	0	0	0	0	0	0	0	0	0	0	0	0	0	0	0	2	0	0	0
Myc box-dependent-interacting protein 1	O08539	Bin1	2	0	0	0	0	0	0	0	1	2	0	0	0	0	0	0	1	0	0	0	0	0	0	0
Highly divergent homeobox	Q14B70	Hdx	0	0	0	0	0	0	0	0	0	0	0	0	0	0	0	0	0	0	0	0	1	0	0	2
Heterogeneous nuclear ribonucleoproteins C1/C2	Q9Z204	Hnrnpc	0	0	0	0	0	0	0	0	0	2	0	0	0	0	0	0	0	0	0	0	0	0	0	0
Pyruvate dehydrogenase E1 component subunit alpha	Q9D9X9	Pdha2	1	0	0	0	1	0	1	0	0	0	0	0	0	0	0	0	1	0	0	0	2	0	0	0
Tyrosine-protein kinase ZAP-70	P43404	Zap70	0	0	0	0	0	0	0	0	0	0	0	0	0	0	0	0	0	0	0	0	2	1	0	0
Cytochrome c oxidase subunit 4 isoform 1, mitochondrial	P19783	Cox4i1	2	0	0	0	0	0	0	0	0	0	0	0	0	0	0	0	1	0	0	0	0	0	0	0
Neutrophil elastase	Q3UP87	Elane	0	0	0	0	1	0	2	0	0	0	0	0	0	0	1	0	0	0	0	0	0	0	0	0
Solute carrier family 2 (Facilitated glucose transporter), member 9	B7ZNE4	Slc2a9	0	0	0	0	0	0	0	0	0	0	0	0	0	0	0	0	0	0	0	0	0	0	0	2
L-lactate dehydrogenase B chain	P16125	Ldhb	2	0	0	0	0	0	2	0	0	0	0	2	0	0	0	0	0	0	0	0	0	0	0	0
XK-related protein 4	Q5GH67	Xkr4	0	0	0	0	0	0	0	0	0	0	0	0	0	0	0	1	0	0	0	0	0	0	0	0
Protein Ighv6-5	J3QK03	Ighv6-5	0	0	0	0	0	0	0	0	0	5	0	0	0	3	1	0	0	1	0	0	0	0	0	0
Heterogeneous nuclear ribonucleoprotein K	Q8BT23	Hnrnpk	0	0	2	0	0	0	0	0	0	0	0	0	0	0	0	0	0	0	0	0	0	0	0	0
Vitamin K-dependent gamma-carboxylase	Q9QYC7	Ggcx	0	0	0	0	1	0	0	0	0	1	0	0	0	0	0	0	0	0	0	0	0	0	0	0
Protein FAM35A	Q3UEN2	Shld2	0	0	0	0	0	0	0	0	1	0	0	0	0	0	0	0	0	0	0	0	0	0	0	0
Dual specificity protein phosphatase 8	O09112	Dusp8	0	0	0	0	0	0	0	0	1	0	0	0	0	0	1	0	0	0	0	0	0	0	0	0
Glutathione S-transferase P 1	P19157	Gstp1	3	0	1	0	0	0	0	0	0	0	0	0	0	0	0	0	1	0	0	0	0	0	0	0
Abi2 protein	Q6AXH6	Abi2	1	1	0	0	0	0	0	0	1	0	0	0	0	0	0	0	1	0	0	0	0	0	0	0
cGMP-specific 3',5'-cyclic phosphodiesterase	Q8CG03	Pde5a	0	0	0	0	0	0	0	0	2	1	0	0	0	0	0	0	1	0	0	0	0	0	0	0
Glyoxylate reductase/hydroxypyruvate reductase	Q91Z53	Grhpr	0	0	0	0	1	0	0	0	0	0	0	0	0	0	0	0	0	0	0	0	1	0	0	0
SPRY domain-containing protein 7	Q3TFQ1	Spryd7	0	0	0	0	0	0	0	2	0	0	0	0	1	0	0	0	0	0	0	0	0	0	0	0
Protein FAM110C	Q8VE94	Fam110c	0	0	0	0	0	0	0	0	0	0	0	0	0	0	0	0	0	0	0	0	0	0	2	0
Ig kappa chain V-II region 7S34.1	P01630		1	1	0	0	0	0	0	0	9	0	0	0	0	0	0	0	0	0	0	0	0	0	0	0
ADP-ribosylation factor-like protein 1	P61211	Arl1	0	0	0	0	0	0	0	0	0	0	0	0	0	0	0	0	0	0	0	2	0	0	0	0
Protein Gm6588	E9Q3K0	Ccdc121rt2	0	0	0	0	0	0	0	0	0	0	0	0	0	0	0	0	0	0	0	0	0	0	0	0
Neto2 protein	B2RXQ6	Neto2	0	0	0	0	0	0	0	0	0	0	0	0	0	0	0	0	0	0	0	0	0	2	0	0
SH2 domain-containing protein 5	Q8JZW5	Sh2d5	1	0	0	0	0	0	0	0	1	0	1	0	0	0	0	0	1	1	0	0	0	0	0	0
Potassium channel subfamily K member 4	O88454	Kcnk4	0	0	0	0	0	0	0	0	0	0	0	0	0	0	4	0	0	0	0	0	0	0	0	0
Potassium voltage-gated channel subfamily C member 3	Q63959	Kcnc3	0	0	0	0	0	0	0	0	1	0	0	0	0	0	0	0	0	0	0	0	0	0	0	0
cAMP-dependent protein kinase catalytic subunit beta	P68181	Prkacb	0	0	0	0	0	0	0	0	2	0	0	0	0	0	0	0	1	0	0	0	0	0	0	0
PWWP domain-containing protein 2A	Q69Z61	Pwwp2a	0	1	0	0	0	0	0	0	0	0	0	0	0	0	0	0	0	0	0	0	0	0	0	0
Kunitz-type protease inhibitor 2	Q9WU03	Spint2	0	0	0	0	0	0	0	0	0	0	0	0	0	0	1	0	0	0	0	0	0	0	0	0
ATPase, H+ transporting, lysosomal V0 subunit D1	Q921S5	Atp6v0d1	1	1	0	0	0	0	0	0	0	0	1	0	0	0	0	0	2	1	0	0	0	0	0	0
Probable G-protein coupled receptor 162	Q3UN16	Gpr162	0	0	0	0	0	0	0	0	0	1	1	1	0	0	0	0	0	0	0	0	1	0	0	0
Gamma-aminobutyric acid receptor-associated protein	B1AR50	Gabarap	0	0	0	0	0	0	0	0	0	0	0	0	0	0	0	0	0	0	0	0	0	0	0	0
Protein Zfp651	E9PZ11	Zfp651	0	0	0	0	0	0	0	0	0	0	0	0	0	0	0	0	0	0	0	0	0	1	0	0
Canalicular multispecific organic anion transporter 1	Q8VI47	Abcc2	1	0	0	0	0	0	0	0	0	0	0	0	0	0	0	0	0	0	0	0	0	0	0	0
DDB1- and CUL4-associated factor 5	Q80T85	Dcaf5	1	0	0	0	0	0	0	0	0	0	0	0	0	0	0	0	0	0	0	0	2	0	1	0
Ly6/PLAUR domain-containing protein 3	Q91YK8	Lypd3	0	0	0	0	0	0	0	0	0	0	0	0	0	0	0	0	0	0	0	0	0	0	0	0
SUMO-activating enzyme subunit 2	Q9Z1F9	Uba2	0	0	0	0	0	0	0	0	0	0	0	0	0	0	0	0	0	0	0	0	0	0	0	2
Serine/threonine-protein phosphatase 2A 55 kDa regulatory subunit B gamma isoform	Q8BG02	Ppp2r2c	0	0	0	0	0	0	0	0	0	0	0	0	0	0	0	0	0	0	0	0	2	0	0	0
Sn1-specific diacylglycerol lipase alpha	Q6WQJ1	Dagla	0	0	0	0	2	0	0	0	0	0	0	0	0	0	0	0	0	0	0	0	0	0	0	0
Homer protein homolog 1	Q9Z2Y3	Homer1	0	0	0	0	0	0	0	0	0	0	4	0	0	0	0	0	0	0	0	0	0	0	0	0
Retrotransposon gag domain-containing protein 4	Q5DTT4	Rtl5	0	0	0	0	0	0	0	0	0	0	0	0	0	0	0	0	0	0	0	0	0	0	0	0
Solute carrier family 39 (Zinc transporter), member 2	Q2HIZ9	Slc39a2	0	0	0	0	0	0	0	0	0	0	0	0	0	0	0	0	0	0	0	0	0	0	1	0
Phosphoglycerate mutase 1	Q9DBJ1	Pgam1	0	1	1	0	0	0	3	0	0	0	0	0	0	0	0	0	0	0	0	0	0	0	0	0
Sodium/potassium-transporting ATPase subunit beta-2	P14231	Atp1b2	1	1	0	0	0	0	0	0	1	1	1	0	0	0	0	0	2	0	0	0	0	0	0	0
Probable ATP-dependent RNA helicase DDX11	Q6AXC6	Ddx11	1	0	0	0	0	0	0	0	0	0	0	0	0	0	0	0	0	0	0	0	0	0	0	0
Wiskott-Aldrich syndrome-like (Human)	Q7TPN5	Wasl	0	0	0	0	0	0	2	0	0	0	0	0	0	0	0	0	0	0	0	0	0	0	0	0
Protein Gm3194	J3QQ59		0	0	0	0	0	0	0	0	0	0	0	0	0	0	0	0	0	0	0	0	2	0	0	0
Myotubularin-related protein 1	Q9Z2C4	Mtmr1	0	0	0	0	0	0	0	0	1	0	0	0	0	0	0	0	0	0	0	0	0	0	0	0
RNA-binding protein 42	Q91V81	Rbm42	0	0	0	0	0	0	0	1	0	0	0	2	0	0	0	0	0	0	0	0	0	0	0	0
Small RNA 2'-O-methyltransferase	Q8CAE2	Henmt1	0	0	0	0	0	0	0	0	0	0	0	0	0	0	0	0	0	0	0	0	2	0	0	0
Paired box protein Pax-1	P09084	Pax1	0	0	0	0	0	0	0	0	0	0	0	0	0	1	0	0	0	0	0	0	0	0	0	0
Caspase-3	P70677	Casp3	0	0	0	0	0	0	0	0	0	0	0	0	0	0	0	0	0	0	0	0	0	0	0	0
Immunity-related GTPase family member b10	U5NFV2	Irgb10	0	0	0	0	0	0	0	0	0	0	0	0	0	1	0	0	0	0	0	0	2	0	0	0
E3 ubiquitin-protein ligase TRIM23	Q8BGX0	Trim23	0	0	0	0	0	0	0	0	0	0	0	0	0	0	0	0	0	0	0	0	1	2	0	0
Cyclin T2a	K4N2S3	Ccnt2	0	0	0	0	0	0	0	0	0	0	0	0	0	0	0	0	0	1	0	0	0	0	0	0
Epidermal growth factor receptor kinase substrate 8	Q08509	Eps8	0	0	0	0	0	0	0	0	0	0	0	0	0	0	0	0	0	0	0	0	0	0	0	0
Alanyl-tRNA editing protein Aarsd1	Q3THG9	Aarsd1	0	0	0	0	1	0	0	0	0	0	0	0	0	0	0	0	0	0	0	0	0	1	0	1
Protein KHNYN	Q80U38	Khnyn	0	0	0	0	0	0	0	0	0	0	0	0	0	0	0	0	0	0	0	0	0	0	0	0
Protein Gm10419	Q3URA8	Gm10419	0	0	0	0	0	0	0	0	0	0	0	0	0	0	0	0	0	0	0	0	0	1	0	0
THAP domain-containing protein 1	Q8CHW1	Thap1	0	0	0	0	0	0	0	0	0	0	0	0	0	0	0	0	0	0	0	0	0	1	0	0
Inter-alpha-trypsin inhibitor heavy chain H2	Q61703	Itih2	0	0	0	0	0	0	0	0	0	0	0	0	0	0	0	0	0	0	0	0	1	0	2	0
Intracellular hyaluronan-binding protein 4	Q9JKS5	Habp4	0	0	0	0	0	0	0	0	0	0	0	0	0	0	0	0	0	0	0	0	0	2	0	0
Lnx2 protein	Q148W7	Lnx2	0	0	0	0	0	0	0	0	0	0	0	0	0	0	0	0	0	0	0	0	0	0	0	0
Spermatogenesis- and oogenesis-specific basic helix-loop-helix-containing protein 2	Q9D489	Sohlh2	0	0	0	0	0	0	1	0	0	0	0	0	0	1	1	0	0	0	0	0	0	0	0	0
Osteopetrosis-associated transmembrane protein 1	Q8BGT0	Ostm1	0	0	0	0	0	0	1	0	0	0	0	0	0	0	0	0	0	0	0	0	1	0	0	1
Connector enhancer of kinase suppressor of ras 2	Q80YA9	Cnksr2	0	0	0	1	0	0	0	0	0	0	1	0	0	0	0	0	0	0	0	0	0	0	0	0
Tyrosine-protein phosphatase non-receptor type 14	Q62130	Ptpn14	0	0	0	0	0	0	0	0	0	0	0	0	0	0	0	0	0	0	0	0	0	0	0	0
Tryptophan 5-hydroxylase 2	Q8CGV2	Tph2	0	0	0	0	0	0	0	0	1	1	0	0	0	0	0	0	0	0	0	0	0	0	0	0
Putative glycerol kinase 5	Q8BX05	Gk5	0	0	0	0	0	0	0	0	0	0	0	0	0	0	0	0	0	0	0	0	0	0	0	0
Tumor protein p53-inducible nuclear protein 1	Q9QXE4	Trp53inp1	0	0	0	0	0	0	0	0	0	0	0	0	0	0	0	0	0	0	0	0	1	0	1	0
Spindle and centriole-associated protein 1	Q8C804	Spice1	0	0	0	0	0	0	0	0	0	0	0	0	0	0	0	0	0	0	0	0	0	0	0	0
Contactin-4	Q69Z26	Cntn4	0	0	0	0	1	1	0	0	0	0	0	0	0	0	0	0	0	0	0	0	0	2	0	0
Allergin-1	Q3TB92	Milr1	0	0	0	0	0	0	2	0	0	0	0	0	0	0	0	0	0	0	0	0	1	0	0	1
Cardiolipin synthase (CMP-forming)	Q80ZM8	Crls1	0	0	0	0	0	0	0	0	0	0	0	0	0	0	0	0	0	0	0	0	2	0	0	0
Inactive ubiquitin thioesterase FAM105A	Q3TVP5	Otulinl	0	0	0	0	0	0	2	0	0	0	0	0	0	0	0	0	0	0	0	0	0	0	0	0
Dual specificity protein phosphatase CDC14A	Q6GQT0	Cdc14a	0	0	0	0	0	0	0	0	0	0	0	0	0	0	0	0	0	0	0	0	0	0	2	0
Cocaine- and amphetamine-regulated transcript protein	P56388	Cartpt	0	0	0	0	0	0	0	0	0	0	0	0	0	0	0	0	0	0	0	0	0	0	0	0
Actin-related protein T2	Q9D9L5	Actrt2	0	0	0	0	0	0	0	0	0	0	0	0	0	0	0	0	0	0	0	0	0	0	0	0
Cytochrome b-c1 complex subunit 6, mitochondrial	P99028	Uqcrh	0	0	0	0	0	0	0	0	0	0	0	0	0	0	0	0	0	0	0	0	0	0	0	0
Carbonic anhydrase 2	P00920	Ca2	0	0	1	0	0	0	1	0	0	0	0	3	0	0	0	0	1	0	0	0	0	0	0	0
Guanylyl cyclase-activating protein 2	Q8VBV8	Guca1b	0	0	0	0	0	0	0	0	0	0	0	0	0	0	0	0	0	0	0	0	0	0	0	0
Cytochrome P450 2F2	P33267	Cyp2f2	0	0	0	0	0	0	0	0	0	0	0	0	0	3	0	0	0	0	0	0	0	0	0	0
Ig heavy chain V region 36-65	P01747		1	0	0	0	0	0	0	0	1	0	0	0	0	0	0	0	0	0	0	0	0	0	0	0
E3 ubiquitin-protein ligase RNF38	Q8BI21	Rnf38	0	0	0	0	0	0	0	0	0	1	0	0	0	0	0	0	0	0	0	0	0	0	0	0
Aspartoacylase	Q8R3P0	Aspa	0	0	0	0	0	0	0	0	0	0	0	0	0	0	0	0	0	0	0	0	0	0	0	2
Protein FAM111A	Q9D2L9	Fam111a	0	0	0	0	0	0	0	0	0	0	0	0	0	0	0	0	0	0	0	0	0	0	0	0
Fermitin family homolog 1	P59113	Fermt1	0	0	0	0	0	0	0	0	0	0	0	0	0	0	0	0	0	0	0	0	2	0	0	0
Cyclin-dependent kinase-like 1	Q8CEQ0	Cdkl1	0	0	0	0	0	0	0	0	0	0	0	0	0	0	0	0	0	0	0	0	0	1	0	0
Multivesicular body subunit 12B	Q6KAU4	Mvb12b	0	0	0	0	0	0	0	0	0	0	0	0	0	0	0	0	0	0	0	0	0	0	0	0
Very-long-chain 3-oxoacyl-CoA reductase	O70503	Hsd17b12	0	0	0	0	0	0	0	0	0	0	0	0	0	0	0	0	0	0	0	0	0	0	0	0
14-3-3 protein	A8C8N6	Gm7977	0	0	0	0	0	0	0	0	0	10	0	0	0	0	0	0	1	0	0	0	0	0	0	0
Regulator of microtubule dynamics protein 3	Q3UJU9	Rmdn3	0	0	0	0	0	0	0	0	2	0	0	0	0	0	0	0	0	0	0	0	0	0	0	0
Isocitrate dehydrogenase [NADP]	Q8C338	Idh1	0	0	0	0	0	2	0	0	0	0	0	0	0	0	0	0	0	0	0	0	0	0	0	0
Protein HEG homolog 1	E9Q7X6	Heg1	0	0	0	0	0	0	0	0	0	0	0	0	0	0	0	0	0	0	0	0	2	0	0	0
Neurotrimin	Q99PJ0	Ntm	0	0	0	0	0	0	0	0	0	0	0	0	0	0	0	0	0	0	0	0	0	0	0	0
Death effector domain-containing protein	Q9Z1L3	Dedd	0	0	0	0	0	0	2	0	0	0	0	0	0	0	0	0	0	0	0	0	0	0	0	0
Cytochrome c oxidase subunit 1	Q9MD68	mt-Co1	0	0	0	0	2	0	0	0	0	0	0	0	0	0	0	0	0	0	0	0	0	0	0	0
72 kDa inositol polyphosphate 5-phosphatase	Q9JII1	Inpp5e	0	0	0	0	0	0	0	0	0	0	0	0	0	0	0	0	0	0	0	0	0	0	0	0
Resistin-like molecule beta	Q8K425	Retnlb	0	0	0	0	0	0	0	0	0	0	0	2	0	0	0	0	0	0	0	0	0	0	0	0
CB1 cannabinoid receptor-interacting protein 1	Q5M8N0	Cnrip1	0	0	0	0	0	0	0	0	0	0	0	0	0	0	0	0	1	0	0	0	0	0	0	0
Brachyury protein	P20293	Tbxt	0	0	0	0	0	0	2	0	0	0	0	0	0	0	0	0	0	0	0	0	0	0	0	0

## Sheet: Proteins Pass all Filters
This table encompasses all proteins that passed our IgG filter as well as our non-zero Filter
UniProt IDs	Acc#	Gene	A Cre 14-3-3 f1	A Cre 14-3-3 f2	A Cre 14-3-3 f3	A Cre 14-3-3 f4	D Cre M 14-3-3 1	D Cre M 14-3-3 2	D Cre M 14-3-3 3	D Cre M 14-3-3 4	D Cre M 14-3-3 1.1	D Cre M 14-3-3 2.1	D Cre M 14-3-3 3.1	D Cre M 14-3-3 4.1	Mean Spectral Count
14-3-3 protein theta	P68254	Ywhaq	461	557	411	222	585	621	558	558	522	546	354	387	481.833
14-3-3 protein zeta/delta	P63101	Ywhaz	317	340	319	186	494	445	413	421	352	324	290	294	349.583
14-3-3 protein beta/alpha	Q9CQV8	Ywhab	198	269	212	107	351	291	217	269	297	260	181	193	237.083
SRC kinase-signaling inhibitor 1	B1AQX9	Srcin1	139	198	160	169	137	111	215	178	100	149	164	108	152.333
Spna2 protein	B9EKJ1	Sptan1	141	122	161	91	78	72	173	71	99	114	211	85	118.167
Calcium/calmodulin-dependent protein kinase type II subunit alpha	P11798	Camk2a	107	103	115	142	80	131	133	105	83	150	118	96	113.583
ATPase, Na+/K+ transporting, alpha 3 polypeptide	Q8VCE0	Atp1a3	105	78	106	109	83	103	97	101	62	41	98	88	89.25
A-X actin	Q61276	Actb	134	86	269	84	57	45	160	61	126	120	160	85	115.583
Tubulin beta-3 chain	Q9ERD7	Tubb3	114	83	116	121	99	102	86	79	101	71	74	85	94.25
14-3-3 protein eta	P68510	Ywhah	86	142	111	64	133	124	89	100	151	142	82	79	108.583
Myelin basic protein	P04370	Mbp	67	53	51	19	37	53	50	54	48	64	44	28	47.3333
Tubulin beta-6 chain	Q922F4	Tubb6	94	72	92	96	83	83	79	74	86	61	53	68	78.4167
Ighg protein	Q91Z05	Ighg	62	42	56	58	78	53	56	48	71	89	38	42	57.75
Tubulin alpha-1C chain	P68373	Tuba1c	103	74	74	67	68	69	73	75	83	58	36	50	69.1667
Sodium/potassium-transporting ATPase subunit alpha-2	Q6PIE5	Atp1a2	71	46	75	69	69	85	80	89	47	26	63	50	64.1667
Smooth muscle gamma-actin	Q61852	ACTG2	81	58	151	56	36	42	83	45	59	80	91	58	70
Spectrin beta chain, non-erythrocytic 1	Q62261	Sptbn1	82	62	92	49	25	27	94	35	66	55	124	41	62.6667
Sodium/potassium-transporting ATPase subunit alpha-1	Q8VDN2	Atp1a1	63	50	66	68	58	79	69	66	48	27	56	52	58.5
Heat shock cognate 71 kDa protein	P63017	Hspa8	66	64	78	85	67	56	70	79	44	42	71	67	65.75
Beta-actin-like protein 2	Q8BFZ3	Actbl2	68	52	135	49	23	27	81	35	63	64	86	51	61.1667
Calcium/calmodulin-dependent protein kinase II, beta, isoform CRA_b	Q5SVJ0	Camk2b	51	50	64	85	47	71	81	49	56	78	74	53	63.25
Myosin-10	Q61879	Myh10	124	96	220	29	1	2	144	3	87	96	237	76	92.9167
Complement C1q subcomponent subunit C	Q02105	C1qc	43	46	44	18	57	55	66	68	47	50	32	26	46
Clathrin heavy chain 1	Q68FD5	Cltc	39	61	42	43	40	45	35	47	22	31	48	40	41.0833
Dihydropyrimidinase-related protein 2	O08553	Dpysl2	63	43	63	52	77	64	70	75	35	32	51	38	55.25
Calcium/calmodulin-dependent protein kinase type II subunit delta	Q8CCM0	Camk2d	42	44	65	72	43	60	65	40	36	82	64	57	55.8333
Glyceraldehyde-3-phosphate dehydrogenase	P16858	Gapdh	41	29	55	31	53	34	47	43	38	19	21	27	36.5
Calcium/calmodulin-dependent protein kinase type II subunit gamma	Q923T9	Camk2g	40	35	59	55	35	48	58	30	46	0	57	0	38.5833
14-3-3 protein epsilon	D6REF3	Ywhae	32	77	57	38	68	56	47	50	77	75	47	45	55.75
Neurofilament light polypeptide	P08551	Nefl	25	19	41	46	36	23	36	25	29	23	38	25	30.5
Ras/Rap GTPase-activating protein SynGAP	F6SEU4	Syngap1	25	37	32	37	21	12	59	28	15	22	55	12	29.5833
Alpha-internexin	P46660	Ina	37	27	43	36	24	27	25	22	32	30	31	29	30.25
Disintegrin and metalloproteinase domain-containing protein 22	Q9R1V6	Adam22	29	48	37	33	68	65	59	51	32	40	41	18	43.4167
Ig gamma-1 chain C region secreted form	P01868	Ighg1	19	14	31	20	36	13	14	12	20	29	14	20	20.1667
Protein Herc1	E9PZP8	Herc1	26	25	13	10	72	43	43	36	11	20	15	14	27.3333
Ig gamma-3 chain C region	P03987		11	10	8	6	19	44	20	5	24	40	18	0	17.0833
MAP/microtubule affinity-regulating kinase	C9K101	Mark1	32	30	20	19	52	41	54	44	20	16	24	16	30.6667
Leucine-rich glioma-inactivated protein 1	Q9JIA1	Lgi1	34	19	32	24	64	65	51	52	30	40	23	14	37.3333
Neurofilament medium polypeptide	P08553	Nefm	21	13	26	15	24	18	39	18	21	14	35	19	21.9167
2',3'-cyclic-nucleotide 3'-phosphodiesterase	P16330	Cnp	27	15	29	18	40	35	40	26	27	18	5	16	24.6667
Protein Scaf4	Q7TSH6	Scaf4	3	9	1	14	0	10	0	1	6	8	3	9	5.33333
Protein Sptbn2	Q68FG2	Sptbn2	32	36	44	19	14	13	41	10	27	30	55	16	28.0833
Microtubule-associated protein 2	P20357	Map2	13	13	16	23	19	23	22	36	9	7	15	13	17.4167
Plasma membrane calcium-transporting ATPase 1	G5E829	Atp2b1	25	17	11	27	26	18	28	32	13	12	13	16	19.8333
Alpha-enolase	P17182	Eno1	18	11	12	10	21	16	19	14	14	6	2	8	12.5833
WD repeat-containing protein 37	Q8CBE3	Wdr37	12	16	17	17	19	31	25	21	20	10	3	13	17
Rho GTPase-activating protein 23	Q69ZH9	Arhgap23	20	12	12	19	13	5	25	13	14	8	8	10	13.25
Plasma membrane calcium-transporting ATPase 2	Q9R0K7	Atp2b2	19	21	10	20	23	15	17	24	12	7	17	14	16.5833
Cyclin-dependent kinase 17	Q8K0D0	Cdk17	8	2	7	10	8	13	11	20	2	7	9	6	8.58333
B9-scFv	A2NN81	Igh-V7183	19	21	17	22	16	16	13	18	8	21	10	18	16.5833
Excitatory amino acid transporter 2	P43006	Slc1a2	25	25	15	16	7	19	9	15	13	8	14	11	14.75
ATP synthase subunit alpha, mitochondrial	Q03265	Atp5f1a	22	11	20	19	17	15	17	20	16	11	12	11	15.9167
Ankyrin-2	Q8C8R3	Ank2	10	11	18	15	3	6	12	5	6	8	21	10	10.4167
Hyperpolarization-activated cation channel 2	C9K0Z8	Hcn2	13	20	18	19	11	17	15	20	14	16	14	7	15.3333
Dynamin-1	P39053	Dnm1	11	9	18	17	12	12	9	15	6	4	19	13	12.0833
Cytoplasmic FMR1-interacting protein 2	Q5SQX6	Cyfip2	16	11	12	13	32	10	27	21	11	9	15	9	15.5
IQ motif and SEC7 domain-containing protein 1	Q8R0S2	Iqsec1	13	9	12	14	26	19	33	24	9	3	9	6	14.75
Myosin-9	Q8VDD5	Myh9	28	16	54	6	0	1	24	0	21	17	53	12	19.3333
Kinesin heavy chain isoform 5C	P28738	Kif5c	12	12	16	17	22	19	14	16	7	6	12	16	14.0833
Phosphofurin acidic cluster sorting protein 1	Q8K212	Pacs1	12	11	18	16	21	7	18	8	15	11	13	11	13.4167
NCK-interacting protein with SH3 domain	Q9ESJ4	Nckipsd	22	17	14	20	13	12	13	14	15	12	16	13	15.0833
Plectin	Q9QXS1	Plec	6	3	5	2	7	2	23	0	7	5	16	1	6.41667
Catenin alpha-2	Q61301	Ctnna2	7	9	7	4	9	4	12	10	12	7	6	2	7.41667
Catenin beta-1	Q02248	Ctnnb1	12	18	10	9	8	9	18	16	6	19	16	6	12.25
MAP/microtubule affinity-regulating kinase 3	Q03141	Mark3	8	12	6	7	19	27	29	23	5	6	8	7	13.0833
Multiple epidermal growth factor-like domains protein 8	P60882	Megf8	1	3	3	5	1	0	0	1	2	2	11	8	3.08333
AP-2 complex subunit alpha-1	P17426	Ap2a1	6	14	18	19	18	20	3	6	7	2	18	8	11.5833
Serine/threonine-protein kinase DCLK1	Q9JLM8	Dclk1	13	9	5	11	25	19	26	17	3	3	9	3	11.9167
E3 ubiquitin-protein ligase TRIM56	Q80VI1	Trim56	7	4	13	12	5	11	7	11	4	8	4	6	7.66667
Myelin proteolipid	Q62079	Plp1	19	9	14	14	19	21	17	19	15	10	11	4	14.3333
Dihydropyrimidinase-related protein 1	P97427	Crmp1	14	6	15	14	12	12	12	18	8	7	11	8	11.4167
Heat shock protein HSP 90-beta	P11499	Hsp90ab1	10	6	10	11	15	8	13	18	10	4	8	9	10.1667
Adaptor protein complex AP-2, alpha 2 subunit	Q6PEE6	Ap2a2	5	14	14	18	15	16	5	9	6	1	17	9	10.75
SLIT-ROBO Rho GTPase-activating protein 2	Q91Z67	Srgap2	13	11	14	13	14	8	10	8	2	7	8	6	9.5
Meiosis-specific nuclear structural protein 1	Q61884	Mns1	9	11	21	37	7	15	6	11	15	13	10	15	14.1667
SLIT-ROBO Rho GTPase-activating protein 3	Q812A2	Srgap3	15	6	6	8	17	4	11	11	5	3	6	1	7.75
Vesicle-fusing ATPase	P46460	Nsf	6	5	9	9	7	6	8	9	7	0	6	2	6.16667
PH and SEC7 domain-containing protein 3	Q2PFD7	Psd3	14	3	6	9	15	17	17	14	11	7	1	2	9.66667
Catenin delta-2	O35927	Ctnnd2	6	7	5	8	12	18	19	13	5	3	5	3	8.66667
Regulating synaptic membrane exocytosis protein 1	Q99NE5	Rims1	6	7	9	11	7	7	17	15	3	6	6	6	8.33333
Ubiquitin-40S ribosomal protein S27a	P62983	Rps27a	9	6	7	4	12	6	9	9	6	7	5	4	7
Microtubule-associated protein 1A	Q9QYR6	Map1a	9	7	8	11	5	2	3	0	5	2	9	9	5.83333
Contactin-1	P12960	Cntn1	14	9	14	10	0	7	7	1	4	2	9	7	7
Lymphoid-restricted membrane protein	Q60664	Irag2	8	2	8	8	1	12	9	12	3	6	5	4	6.5
Dyslexia-associated protein KIAA0319 homolog	Q5SZV5	Kiaa0319	10	18	22	18	0	0	0	1	21	12	14	19	11.25
Guanine nucleotide-binding protein G(o) subunit alpha	P18872	Gnao1	11	12	21	5	12	12	11	10	11	8	7	8	10.6667
Striated muscle-specific serine/threonine-protein kinase	Q62407	Speg	11	4	7	7	8	3	7	10	2	4	3	3	5.75
Plakophilin-4	Q68FH0	Pkp4	7	5	5	5	12	7	12	9	5	2	4	2	6.25
ELKS/Rab6-interacting/CAST family member 1	Q99MI1	Erc1	5	7	7	4	18	11	14	10	4	1	4	6	7.58333
Alpha actinin 1a	A1BN54	Actn1	12	3	18	4	0	0	63	3	9	10	65	2	15.75
BTB/POZ domain-containing protein KCTD16	Q5DTY9	Kctd16	8	6	6	8	19	14	11	9	8	10	6	4	9.08333
Protein bassoon	O88737	Bsn	3	0	1	11	9	9	13	5	0	1	6	0	4.83333
Protein Gm15800	E9Q2E4	Hectd4	11	10	5	2	10	12	8	7	13	4	3	5	7.5
Sodium/potassium-transporting ATPase subunit beta-1	P14094	Atp1b1	10	11	7	15	8	16	12	11	14	9	9	7	10.75
Nck-associated protein 1	P28660	Nckap1	6	10	4	5	11	5	8	11	5	4	10	2	6.75
ADP/ATP translocase 2	P51881	Slc25a5	16	10	9	10	14	17	12	17	12	7	10	6	11.6667
ERC protein 2	Q6PH08	Erc2	6	3	7	6	12	13	12	8	2	1	8	4	6.83333
Girdin	Q5SNZ0	Ccdc88a	15	12	5	6	16	0	11	9	7	7	4	6	8.16667
Protein Rasal2	E9PW37	Rasal2	2	6	2	3	1	3	6	6	3	3	2	2	3.25
ADP/ATP translocase 1	P48962	Slc25a4	17	8	6	8	15	18	11	17	12	8	7	4	10.9167
Breakpoint cluster region protein	Q6PAJ1	Bcr	11	10	5	9	11	4	14	7	7	8	6	3	7.91667
MANSC domain-containing protein 1	Q9CR33	Mansc1	1	24	10	2	0	0	0	1	6	6	2	4	4.66667
Protein kinase C gamma type	P63318	Prkcg	4	5	6	11	8	13	24	9	4	4	9	6	8.58333
Heat shock protein HSP 90-alpha	P07901	Hsp90aa1	5	4	7	8	12	6	6	16	9	2	5	5	7.08333
Disks large-associated protein 3	Q6PFD5	Dlgap3	12	7	10	8	6	9	17	8	7	9	7	4	8.66667
Unconventional myosin-Va	Q99104	Myo5a	10	4	19	4	0	0	42	1	11	11	37	4	11.9167
Liprin-alpha 3	B8QI35	Ppfia3	5	5	8	8	17	15	11	10	6	1	2	3	7.58333
Jouberin	Q8K3E5	Ahi1	12	4	4	5	5	4	7	4	5	0	2	9	5.08333
Neogenin	P97798	Neo1	2	4	11	9	1	1	28	9	3	7	2	0	6.41667
Disks large homolog 4	Q62108	Dlg4	5	4	9	3	13	6	33	8	4	4	40	4	11.0833
ATP-dependent 6-phosphofructokinase, muscle type	P47857	Pfkm	4	5	13	5	13	11	3	10	3	4	10	6	7.25
AP-2 complex subunit beta	Q9DBG3	Ap2b1	5	6	4	8	3	11	4	7	6	4	6	0	5.33333
Cytoplasmic dynein 1 heavy chain 1	Q9JHU4	Dync1h1	3	4	5	4	6	1	5	0	1	1	2	4	3
Sarcoplasmic/endoplasmic reticulum calcium ATPase 2	O55143	Atp2a2	8	5	5	4	9	1	4	6	7	3	1	0	4.41667
Glutamine synthetase	P15105	Glul	7	6	0	0	12	18	7	18	6	4	1	2	6.75
V-type proton ATPase 116 kDa subunit a isoform 1	Q9Z1G4	Atp6v0a1	8	13	11	9	1	5	2	0	8	1	6	10	6.16667
DnaJ homolog subfamily C member 1	Q61712	Dnajc1	6	10	16	10	3	13	5	10	13	11	5	8	9.16667
Aconitate hydratase, mitochondrial	Q99KI0	Aco2	10	2	6	3	11	9	7	20	6	0	4	1	6.58333
Rho GTPase-activating protein 21	Q6DFV3	Arhgap21	5	5	7	8	3	4	12	0	6	5	4	8	5.58333
Kinesin-1 heavy chain	Q61768	Kif5b	7	5	7	0	13	7	9	9	4	0	7	10	6.5
Hexokinase-1	P17710	Hk1	5	2	4	3	10	7	5	13	7	0	3	0	4.91667
Serine/threonine-protein kinase MARK2	Q05512	Mark2	4	5	1	3	12	11	10	10	4	1	3	1	5.41667
Immunoglobulin-like and fibronectin type III domain-containing protein 1	Q3KNY0	Igfn1	3	2	3	2	0	0	0	4	7	4	3	3	2.58333
Glial fibrillary acidic protein	P03995	Gfap	3	6	3	2	6	2	14	8	5	4	3	3	4.91667
78 kDa glucose-regulated protein	P20029	Hspa5	4	2	10	11	5	0	4	11	5	6	6	6	5.83333
Gamma-enolase	P17183	Eno2	8	1	5	5	2	4	5	9	5	3	0	4	4.25
MAP7 domain-containing protein 1	A2AJI0	Map7d1	6	0	2	5	7	8	5	7	0	1	4	0	3.75
Creatine kinase B-type	Q04447	Ckb	8	1	3	1	3	1	1	11	10	0	1	0	3.33333
Sorbin and SH3 domain-containing protein 2	Q3UTJ2	Sorbs2	3	4	7	4	9	0	18	3	2	0	9	2	5.08333
Calcium-binding mitochondrial carrier protein Aralar1	Q8BH59	Slc25a12	5	5	5	7	12	12	9	6	5	2	9	3	6.66667
AP-2 complex subunit mu	Q3TWV4	Ap2m1	6	7	3	7	4	9	2	3	2	3	0	3	4.08333
Excitatory amino acid transporter 1	P56564	Slc1a3	7	9	4	3	3	8	10	12	10	5	6	2	6.58333
60 kDa heat shock protein, mitochondrial	P63038	Hspd1	5	3	6	6	1	1	0	1	6	3	0	0	2.66667
Tenascin-R	Q8BYI9	Tnr	2	3	1	2	10	3	5	7	2	6	1	3	3.75
V-type proton ATPase subunit B, brain isoform	P62814	Atp6v1b2	10	5	6	6	0	2	3	5	10	2	0	3	4.33333
Elongation factor 1-alpha 1	P10126	Eef1a1	4	1	6	8	8	6	5	5	4	1	5	4	4.75
ATP-dependent 6-phosphofructokinase, liver type	P12382	Pfkl	3	4	13	5	8	8	4	0	0	3	9	7	5.33333
Elongation factor 1-alpha 2	P62631	Eef1a2	4	1	5	8	9	7	5	5	4	1	5	0	4.5
Guanine deaminase	Q9R111	Gda	7	2	2	6	5	9	9	6	4	6	1	2	4.91667
ATP-dependent 6-phosphofructokinase, platelet type	Q9WUA3	Pfkp	3	4	9	4	3	6	3	7	3	4	7	6	4.91667
Septin-7	O55131	Septin7	5	3	1	3	4	7	3	7	4	2	0	1	3.33333
Potassium voltage-gated channel subfamily H member 7	Q9ER47	Kcnh7	7	4	3	1	1	3	5	1	4	2	3	0	2.83333
Microtubule-associated protein 6	Q7TSJ2	Map6	4	1	9	14	4	0	5	0	1	3	4	2	3.91667
Tuberin	Q61037	Tsc2	1	3	1	1	11	7	12	8	3	1	1	0	4.08333
Microtubule-associated protein tau	P10637	Mapt	6	3	2	4	2	2	4	3	7	4	0	4	3.41667
Synaptojanin-1	Q8CHC4	Synj1	3	4	4	4	9	4	7	4	3	1	4	3	4.16667
Gamma-aminobutyric acid type B receptor subunit 2	Q80T41	Gabbr2	13	2	3	2	5	5	5	4	2	2	4	0	3.91667
ARF GTPase-activating protein GIT1	Q68FF6	Git1	6	2	6	7	5	2	6	8	2	2	2	2	4.16667
Ig kappa chain V-III region PC 6684	P01670		3	3	3	1	3	4	4	3	4	3	9	6	3.83333
Dematin	Q9WV69	Dmtn	2	2	3	4	8	9	7	6	3	5	0	2	4.25
Membrane-associated phosphatidylinositol transfer protein 2	Q6ZPQ6	Pitpnm2	3	1	2	7	5	5	2	5	1	1	3	1	3
Hisppd2a protein	B9EHS3	Ppip5k1	2	2	1	1	9	12	3	7	2	1	1	0	3.41667
Huntingtin-associated protein 1	O35668	Hap1	2	6	2	3	5	0	7	0	1	0	2	4	2.66667
MAP kinase-activating death domain protein	Q80U28	Madd	4	2	5	3	2	3	2	3	0	3	3	0	2.5
Try10-like trypsinogen	Q7M754	Gm5409	1	2	2	0	9	6	5	5	2	0	2	4	3.16667
ATP synthase subunit beta, mitochondrial	P56480	Atp5f1b	11	3	3	2	2	3	2	7	9	1	0	1	3.66667
Disks large homolog 1	Q811D0	Dlg1	3	1	2	2	5	5	8	2	1	2	11	1	3.58333
Interleukin-1 receptor-associated kinase 4	Q8R4K2	Irak4	6	6	2	2	11	6	5	10	5	7	2	2	5.33333
Tubulin polymerization-promoting protein	Q7TQD2	Tppp	1	1	2	5	4	6	8	7	3	3	4	3	3.91667
Pyruvate dehydrogenase E1 component subunit alpha, somatic form, mitochondrial	P35486	Pdha1	2	2	2	1	8	5	7	4	3	2	0	2	3.16667
Probable ATP-dependent RNA helicase DDX5	Q61656	Ddx5	2	3	3	1	5	4	7	4	2	3	4	4	3.5
Protein NDRG2	Q9QYG0	Ndrg2	5	2	1	0	5	4	7	4	4	1	1	2	3
Histone H2A.J	Q8R1M2	H2aj	3	2	2	6	5	3	2	3	2	2	4	2	3
Ig heavy chain V region 1-62-3	P01754	Ighv1-62-3	3	3	2	1	7	3	3	4	3	4	4	2	3.25
ATP synthase subunit gamma, mitochondrial	Q91VR2	Atp5f1c	7	1	5	3	3	3	2	3	3	2	7	4	3.58333
Heat shock 70 kDa protein 12A	Q8K0U4	Hspa12a	3	3	4	1	5	4	3	3	3	0	2	2	2.75
Brain acid soluble protein 1	Q91XV3	Basp1	7	5	7	4	0	1	3	0	4	3	4	3	3.41667
Leucine-rich repeat and fibronectin type-III domain-containing protein 4	Q80XU8	Lrfn4	0	1	2	1	8	5	5	4	0	2	4	0	2.66667
ATP synthase subunit O, mitochondrial	Q9DB20	Atp5po	3	2	5	4	2	2	3	4	1	3	6	2	3.08333
Mitogen-activated protein kinase 1	P63085	Mapk1	4	3	1	1	8	4	9	5	8	1	2	1	3.91667
Synapsin-2	Q64332	Syn2	8	2	3	3	5	3	2	2	2	0	0	1	2.58333
Nuclear distribution protein nudE-like 1	Q9ERR1	Ndel1	4	3	3	3	2	6	3	6	3	3	0	0	3
Cyclin-Y	Q8BGU5	Ccny	3	4	2	0	8	5	1	3	2	2	2	0	2.66667
Alpha-tubulin N-acetyltransferase 1	Q8K341	Atat1	3	3	0	1	6	0	6	4	3	1	0	1	2.33333
F-actin-capping protein subunit beta	P47757	Capzb	1	1	5	0	1	0	7	2	1	1	10	0	2.41667

## Sheet: Normalized Values
This table encompasses all proteins that passed our filters. These are normalized values
UniProt IDs	Acc#	Gene	A Cre 14-3-3 f1	A Cre 14-3-3 f2	A Cre 14-3-3 f3	A Cre 14-3-3 f4	D Cre M 14-3-3 1	D Cre M 14-3-3 2	D Cre M 14-3-3 3	D Cre M 14-3-3 4	D Cre M 14-3-3 1.1	D Cre M 14-3-3 2.1	D Cre M 14-3-3 3.1	D Cre M 14-3-3 4.1	Mean Spectral Count
14-3-3 protein theta	P68254	Ywhaq	481.833	481.833	481.833	481.833	481.833	481.833	481.833	481.833	481.833	481.833	481.833	481.833	481.833
14-3-3 protein zeta/delta	P63101	Ywhaz	331.326	294.117	373.978	403.698	406.881	345.275	356.626	363.534	324.914	285.923	394.722	366.044	353.586
14-3-3 protein beta/alpha	Q9CQV8	Ywhab	206.948	232.699	248.537	232.235	289.1	225.787	187.38	232.282	274.147	229.444	246.361	240.294	237.1
SRC kinase-signaling inhibitor 1	B1AQX9	Srcin1	145.282	171.28	187.575	366.801	112.84	86.1248	185.653	153.703	92.3052	131.489	223.222	134.465	164.852
Spna2 protein	B9EKJ1	Sptan1	147.372	105.536	188.747	197.508	64.2444	55.8647	149.386	61.3085	91.3822	100.603	287.194	105.829	128.703
Calcium/calmodulin-dependent protein kinase type II subunit alpha	P11798	Camk2a	111.836	89.1002	134.82	308.2	65.8917	101.643	114.846	90.6676	76.6133	132.372	160.611	119.525	124.593
ATPase, Na+/K+ transporting, alpha 3 polypeptide	Q8VCE0	Atp1a3	109.745	67.474	124.268	236.576	68.3627	79.9176	83.7596	87.2136	57.2292	36.1816	133.389	109.564	98.687
A-X actin	Q61276	Actb	140.056	74.3944	315.361	182.315	46.9479	34.9155	138.16	52.6735	116.305	105.897	217.778	105.829	126.632
Tubulin beta-3 chain	Q9ERD7	Tubb3	119.152	71.7992	135.992	262.621	81.541	79.1417	74.2611	68.2165	93.2283	62.656	100.722	105.829	103.801
14-3-3 protein eta	P68510	Ywhah	89.8865	122.837	130.13	138.907	109.545	96.2115	76.8516	86.3501	139.381	125.312	111.611	98.3587	110.305
Myelin basic protein	P04370	Mbp	70.0278	45.8477	59.7895	41.238	30.4749	41.1227	43.175	46.629	44.3065	56.4786	59.8889	34.8613	47.7826
Tubulin beta-6 chain	Q922F4	Tubb6	98.248	62.2837	107.856	208.36	68.3627	64.3996	68.2165	63.899	79.3825	53.8312	72.1389	84.6632	85.3891
Ighg protein	Q91Z05	Ighg	64.8019	36.3321	65.6513	125.884	64.2444	41.1227	48.356	41.448	65.5367	78.5406	51.7222	52.292	61.0525
Tubulin alpha-1C chain	P68373	Tuba1c	107.655	64.0138	86.7534	145.418	56.008	53.537	63.0355	64.7625	76.6133	51.1838	49	62.2524	73.0307
Sodium/potassium-transporting ATPase subunit alpha-2	Q6PIE5	Atp1a2	74.2086	39.7923	87.9258	149.759	56.8316	65.9514	69.08	76.8516	43.3835	22.9444	85.75	62.2524	69.1459
Smooth muscle gamma-actin	Q61852	ACTG2	84.6605	50.173	177.024	121.544	29.6513	32.5878	71.6705	38.8575	54.4601	70.5983	123.861	72.2127	76.7154
Spectrin beta chain, non-erythrocytic 1	Q62261	Sptbn1	85.7057	53.6332	107.856	106.351	20.5912	20.9493	81.1691	30.2225	60.9215	48.5363	168.778	51.0469	69.1097
Sodium/potassium-transporting ATPase subunit alpha-1	Q8VDN2	Atp1a1	65.8471	43.2525	77.3747	147.589	47.7715	61.296	59.5815	56.991	44.3065	23.8269	76.2222	64.7425	63.6385
Heat shock cognate 71 kDa protein	P63017	Hspa8	68.9826	55.3633	91.4428	184.486	55.1843	43.4503	60.445	68.2165	40.6143	37.0641	96.6389	83.4182	73.1582
Beta-actin-like protein 2	Q8BFZ3	Actbl2	71.073	44.9826	158.266	106.351	18.9439	20.9493	69.9435	30.2225	58.1523	56.4786	117.056	63.4974	67.4679
Calcium/calmodulin-dependent protein kinase II, beta, isoform CRA_b	Q5SVJ0	Camk2b	53.3048	43.2525	75.03	184.486	38.7114	55.0888	69.9435	42.3115	51.6909	68.8333	100.722	65.9875	70.201
Myosin-10	Q61879	Myh10	129.604	83.0449	257.916	62.9422	0.823647	1.5518	124.344	2.5905	80.3056	84.7179	322.583	94.6236	102.92
Complement C1q subcomponent subunit C	Q02105	C1qc	44.9432	39.7923	51.5831	39.0676	46.9479	42.6744	56.991	58.718	43.3835	44.1239	43.5556	32.3712	45.3963
Clathrin heavy chain 1	Q68FD5	Cltc	40.7625	52.7681	49.2384	93.3281	32.9459	34.9155	30.2225	40.5845	20.3072	27.3568	65.3333	49.8019	44.5114
Dihydropyrimidinase-related protein 2	O08553	Dpysl2	65.8471	37.1972	73.8577	112.862	63.4208	49.6575	60.445	64.7625	32.3068	28.2393	69.4167	47.3118	58.5057
Calcium/calmodulin-dependent protein kinase type II subunit delta	Q8CCM0	Camk2d	43.898	38.0622	76.2024	156.27	35.4168	46.5539	56.1275	34.54	33.2299	72.3632	87.1111	70.9677	62.0443
Glyceraldehyde-3-phosphate dehydrogenase	P16858	Gapdh	42.8529	25.0865	64.4789	67.283	43.6533	26.3806	40.5845	37.1305	35.076	16.7671	28.5833	33.6163	38.3071
Calcium/calmodulin-dependent protein kinase type II subunit gamma	Q923T9	Camk2g	41.8077	30.2768	69.1683	119.373	28.8276	37.2432	50.083	25.905	42.4604		77.5833		51.0283
14-3-3 protein epsilon	D6REF3	Ywhae	33.4461	66.6089	66.8236	82.476	56.008	43.4503	40.5845	43.175	71.075	66.1859	63.9722	56.0271	57.3525
Neurofilament light polypeptide	P08551	Nefl	26.1298	16.436	48.0661	99.8393	29.6513	17.8457	31.086	21.5875	26.7685	20.297	51.7222	31.1262	34.6966
Ras/Rap GTPase-activating protein SynGAP	F6SEU4	Syngap1	26.1298	32.0069	37.515	80.3056	17.2966	9.31079	50.9465	24.178	13.8458	19.4145	74.8611	14.9406	33.1027
Alpha-internexin	P46660	Ina	38.6721	23.3564	50.4108	78.1351	19.7675	20.9493	21.5875	18.997	29.5377	26.4744	42.1944	36.1064	33.5722
Disintegrin and metalloproteinase domain-containing protein 22	Q9R1V6	Adam22	30.3106	41.5224	43.3767	71.6239	56.008	50.4334	50.9465	44.0385	29.5377	35.2991	55.8056	22.4109	44.21
Ig gamma-1 chain C region secreted form	P01868	Ighg1	19.8586	12.1107	36.3427	43.4084	29.6513	10.0867	12.089	10.362	18.461	25.5919	19.0556	24.9009	21.6989
Protein Herc1	E9PZP8	Herc1	27.175	21.6263	15.2405	21.7042	59.3026	33.3637	37.1305	31.086	10.1536	17.6496	20.4167	17.4307	26.124
Ig gamma-3 chain C region	P03987		11.4971	8.65051	9.37875	13.0225	15.6493	34.1396	17.27	4.3175	22.1533	35.2991	24.5		17.7467
MAP/microtubule affinity-regulating kinase	C9K101	Mark1	33.4461	25.9515	23.4469	41.238	42.8296	31.8119	46.629	37.994	18.461	14.1197	32.6667	19.9208	30.7063
Leucine-rich glioma-inactivated protein 1	Q9JIA1	Lgi1	35.5365	16.436	37.515	52.0901	52.7134	50.4334	44.0385	44.902	27.6916	35.2991	31.3056	17.4307	37.1327
Neurofilament medium polypeptide	P08553	Nefm	21.949	11.2457	30.4809	32.5563	19.7675	13.9662	33.6765	15.543	19.3841	12.3547	47.6389	23.6559	23.395
2',3'-cyclic-nucleotide 3'-phosphodiesterase	P16330	Cnp	28.2202	12.9758	33.998	39.0676	32.9459	27.1565	34.54	22.451	24.9224	15.8846	6.80556	19.9208	24.8888
Protein Scaf4	Q7TSH6	Scaf4	3.13557	7.78546	1.17234	30.3859		7.75899		0.863501	5.53831	7.05983	4.08333	11.2054	7.66564
Protein Sptbn2	Q68FG2	Sptbn2	33.4461	31.1418	51.5831	41.238	11.5311	10.0867	35.4035	8.63501	24.9224	26.4744	74.8611	19.9208	30.5636
Microtubule-associated protein 2	P20357	Map2	13.5875	11.2457	18.7575	49.9197	15.6493	17.8457	18.997	31.086	8.30747	6.17735	20.4167	16.1856	18.8917
Plasma membrane calcium-transporting ATPase 1	G5E829	Atp2b1	26.1298	14.7059	12.8958	58.6014	21.4148	13.9662	24.178	27.632	11.9997	10.5897	17.6944	19.9208	21.5048
Alpha-enolase	P17182	Eno1	18.8134	9.51556	14.0681	21.7042	17.2966	12.4144	16.4065	12.089	12.9227	5.29487	2.72222	9.96038	12.7532
WD repeat-containing protein 37	Q8CBE3	Wdr37	12.5423	13.8408	19.9298	36.8971	15.6493	24.0529	21.5875	18.1335	18.461	8.82479	4.08333	16.1856	17.476
Rho GTPase-activating protein 23	Q69ZH9	Arhgap23	20.9038	10.3806	14.0681	41.238	10.7074	3.8795	21.5875	11.2255	12.9227	7.05983	10.8889	12.4505	14.6586
Plasma membrane calcium-transporting ATPase 2	Q9R0K7	Atp2b2	19.8586	18.1661	11.7234	43.4084	18.9439	11.6385	14.6795	20.724	11.0766	6.17735	23.1389	17.4307	17.9653
Cyclin-dependent kinase 17	Q8K0D0	Cdk17	8.36153	1.7301	8.20641	21.7042	6.58917	10.0867	9.49851	17.27	1.8461	6.17735	12.25	7.47028	9.21336
B9-scFv	A2NN81	Igh-V7183	19.8586	18.1661	19.9298	47.7492	13.1783	12.4144	11.2255	15.543	7.38442	18.5321	13.6111	22.4109	18.199
Excitatory amino acid transporter 2	P43006	Slc1a2	26.1298	21.6263	17.5852	34.7267	5.76553	14.7421	7.77151	12.9525	11.9997	7.05983	19.0556	13.6955	15.9892
ATP synthase subunit alpha, mitochondrial	Q03265	Atp5f1a	22.9942	9.51556	23.4469	41.238	14.002	11.6385	14.6795	17.27	14.7688	9.70726	16.3333	13.6955	17.3236
Ankyrin-2	Q8C8R3	Ank2	10.4519	9.51556	21.1022	32.5563	2.47094	4.65539	10.362	4.3175	5.53831	7.05983	28.5833	12.4505	12.2677
Hyperpolarization-activated cation channel 2	C9K0Z8	Hcn2	13.5875	17.301	21.1022	41.238	9.06011	13.1903	12.9525	17.27	12.9227	14.1197	19.0556	8.71533	16.6037
Dynamin-1	P39053	Dnm1	11.4971	7.78546	21.1022	36.8971	9.88376	9.31079	7.77151	12.9525	5.53831	3.52991	25.8611	16.1856	13.8768
Cytoplasmic FMR1-interacting protein 2	Q5SQX6	Cyfip2	16.7231	9.51556	14.0681	28.2155	26.3567	7.75899	23.3145	18.1335	10.1536	7.94231	20.4167	11.2054	16.1003
IQ motif and SEC7 domain-containing protein 1	Q8R0S2	Iqsec1	13.5875	7.78546	14.0681	30.3859	21.4148	14.7421	28.4955	20.724	8.30747	2.64744	12.25	7.47028	15.1253
Myosin-9	Q8VDD5	Myh9	29.2654	13.8408	63.3066	13.0225		0.775899	20.724		19.3841	15.0021	72.1389	14.9406	25.6122
Kinesin heavy chain isoform 5C	P28738	Kif5c	12.5423	10.3806	18.7575	36.8971	18.1202	14.7421	12.089	13.816	6.46137	5.29487	16.3333	19.9208	15.3414
Phosphofurin acidic cluster sorting protein 1	Q8K212	Pacs1	12.5423	9.51556	21.1022	34.7267	17.2966	5.43129	15.543	6.908	13.8458	9.70726	17.6944	13.6955	14.725
NCK-interacting protein with SH3 domain	Q9ESJ4	Nckipsd	22.9942	14.7059	16.4128	43.4084	10.7074	9.31079	11.2255	12.089	13.8458	10.5897	21.7778	16.1856	16.7951
Plectin	Q9QXS1	Plec	6.27115	2.59515	5.86172	4.34084	5.76553	1.5518	19.8605		6.46137	4.41239	21.7778	1.24505	7.21333
Catenin alpha-2	Q61301	Ctnna2	7.31634	7.78546	8.20641	8.68168	7.41282	3.1036	10.362	8.63501	11.0766	6.17735	8.16667	2.49009	7.44852
Catenin beta-1	Q02248	Ctnnb1	12.5423	15.5709	11.7234	19.5338	6.58917	6.98309	15.543	13.816	5.53831	16.7671	21.7778	7.47028	12.7773
MAP/microtubule affinity-regulating kinase 3	Q03141	Mark3	8.36153	10.3806	7.03406	15.1929	15.6493	20.9493	25.0415	19.8605	4.61526	5.29487	10.8889	8.71533	12.6975
Multiple epidermal growth factor-like domains protein 8	P60882	Megf8	1.04519	2.59515	3.51703	10.8521	0.823647			0.863501	1.8461	1.76496	14.9722	9.96038	4.66578
AP-2 complex subunit alpha-1	P17426	Ap2a1	6.27115	12.1107	21.1022	41.238	14.8256	15.518	2.5905	5.181	6.46137	1.76496	24.5	9.96038	13.3159
Serine/threonine-protein kinase DCLK1	Q9JLM8	Dclk1	13.5875	7.78546	5.86172	23.8746	20.5912	14.7421	22.451	14.6795	2.76916	2.64744	12.25	3.73514	12.0686
E3 ubiquitin-protein ligase TRIM56	Q80VI1	Trim56	7.31634	3.4602	15.2405	26.045	4.11823	8.53489	6.0445	9.49851	3.69221	7.05983	5.44444	7.47028	8.58397
Myelin proteolipid	Q62079	Plp1	19.8586	7.78546	16.4128	30.3859	15.6493	16.2939	14.6795	16.4065	13.8458	8.82479	14.9722	4.98019	14.956
Dihydropyrimidinase-related protein 1	P97427	Crmp1	14.6327	5.19031	17.5852	30.3859	9.88376	9.31079	10.362	15.543	7.38442	6.17735	14.9722	9.96038	12.5234
Heat shock protein HSP 90-beta	P11499	Hsp90ab1	10.4519	5.19031	11.7234	23.8746	12.3547	6.20719	11.2255	15.543	9.23052	3.52991	10.8889	11.2054	10.8917
Adaptor protein complex AP-2, alpha 2 subunit	Q6PEE6	Ap2a2	5.22596	12.1107	16.4128	39.0676	12.3547	12.4144	4.3175	7.77151	5.53831	0.882479	23.1389	11.2054	12.3993
SLIT-ROBO Rho GTPase-activating protein 2	Q91Z67	Srgap2	13.5875	9.51556	16.4128	28.2155	11.5311	6.20719	8.63501	6.908	1.8461	6.17735	10.8889	7.47028	10.5304
Meiosis-specific nuclear structural protein 1	Q61884	Mns1	9.40672	9.51556	24.6192	80.3056	5.76553	11.6385	5.181	9.49851	13.8458	11.4722	13.6111	18.6757	17.5155
SLIT-ROBO Rho GTPase-activating protein 3	Q812A2	Srgap3	15.6779	5.19031	7.03406	17.3634	14.002	3.1036	9.49851	9.49851	4.61526	2.64744	8.16667	1.24505	8.13789
Vesicle-fusing ATPase	P46460	Nsf	6.27115	4.32525	10.5511	19.5338	5.76553	4.65539	6.908	7.77151	6.46137		8.16667	2.49009	7.42221
PH and SEC7 domain-containing protein 3	Q2PFD7	Psd3	14.6327	2.59515	7.03406	19.5338	12.3547	13.1903	14.6795	12.089	10.1536	6.17735	1.36111	2.49009	9.68908
Catenin delta-2	O35927	Ctnnd2	6.27115	6.05536	5.86172	17.3634	9.88376	13.9662	16.4065	11.2255	4.61526	2.64744	6.80556	3.73514	8.73105
Regulating synaptic membrane exocytosis protein 1	Q99NE5	Rims1	6.27115	6.05536	10.5511	23.8746	5.76553	5.43129	14.6795	12.9525	2.76916	5.29487	8.16667	7.47028	9.04734
Ubiquitin-40S ribosomal protein S27a	P62983	Rps27a	9.40672	5.19031	8.20641	8.68168	9.88376	4.65539	7.77151	7.77151	5.53831	6.17735	6.80556	4.98019	7.08221
Microtubule-associated protein 1A	Q9QYR6	Map1a	9.40672	6.05536	9.37875	23.8746	4.11823	1.5518	2.5905		4.61526	1.76496	12.25	11.2054	7.72041
Contactin-1	P12960	Cntn1	14.6327	7.78546	16.4128	21.7042		5.43129	6.0445	0.863501	3.69221	1.76496	12.25	8.71533	8.85808
Lymphoid-restricted membrane protein	Q60664	Irag2	8.36153	1.7301	9.37875	17.3634	0.823647	9.31079	7.77151	10.362	2.76916	5.29487	6.80556	4.98019	7.03473
Dyslexia-associated protein KIAA0319 homolog	Q5SZV5	Kiaa0319	10.4519	15.5709	25.7916	39.0676				0.863501	19.3841	10.5897	19.0556	23.6559	17.5681
Guanine nucleotide-binding protein G(o) subunit alpha	P18872	Gnao1	11.4971	10.3806	24.6192	10.8521	9.88376	9.31079	9.49851	8.63501	10.1536	7.05983	9.52778	9.96038	10.9266
Striated muscle-specific serine/threonine-protein kinase	Q62407	Speg	11.4971	3.4602	8.20641	15.1929	6.58917	2.3277	6.0445	8.63501	1.8461	3.52991	4.08333	3.73514	6.22289
Plakophilin-4	Q68FH0	Pkp4	7.31634	4.32525	5.86172	10.8521	9.88376	5.43129	10.362	7.77151	4.61526	1.76496	5.44444	2.49009	6.33606
ELKS/Rab6-interacting/CAST family member 1	Q99MI1	Erc1	5.22596	6.05536	8.20641	8.68168	14.8256	8.53489	12.089	8.63501	3.69221	0.882479	5.44444	7.47028	7.48667
Alpha actinin 1a	A1BN54	Actn1	12.5423	2.59515	21.1022	8.68168			54.4005	2.5905	8.30747	8.82479	88.4722	2.49009	20.5234
BTB/POZ domain-containing protein KCTD16	Q5DTY9	Kctd16	8.36153	5.19031	7.03406	17.3634	15.6493	10.8626	9.49851	7.77151	7.38442	8.82479	8.16667	4.98019	9.24389
Protein bassoon	O88737	Bsn	3.13557		1.17234	23.8746	7.41282	6.98309	11.2255	4.3175		0.882479	8.16667		7.20039
Protein Gm15800	E9Q2E4	Hectd4	11.4971	8.65051	5.86172	4.34084	8.23647	9.31079	6.908	6.0445	11.9997	3.52991	4.08333	6.22524	7.24524
Sodium/potassium-transporting ATPase subunit beta-1	P14094	Atp1b1	10.4519	9.51556	8.20641	32.5563	6.58917	12.4144	10.362	9.49851	12.9227	7.94231	12.25	8.71533	11.7057
Nck-associated protein 1	P28660	Nckap1	6.27115	8.65051	4.68938	10.8521	9.06011	3.8795	6.908	9.49851	4.61526	3.52991	13.6111	2.49009	6.98505
ADP/ATP translocase 2	P51881	Slc25a5	16.7231	8.65051	10.5511	21.7042	11.5311	13.1903	10.362	14.6795	11.0766	6.17735	13.6111	7.47028	12.1072
ERC protein 2	Q6PH08	Erc2	6.27115	2.59515	8.20641	13.0225	9.88376	10.0867	10.362	6.908	1.8461	0.882479	10.8889	4.98019	7.1359
Girdin	Q5SNZ0	Ccdc88a	15.6779	10.3806	5.86172	13.0225	13.1783		9.49851	7.77151	6.46137	6.17735	5.44444	7.47028	9.0926
Protein Rasal2	E9PW37	Rasal2	2.09038	5.19031	2.34469	6.51126	0.823647	2.3277	5.181	5.181	2.76916	2.64744	2.72222	2.49009	3.34838
ADP/ATP translocase 1	P48962	Slc25a4	17.7683	6.92041	7.03406	17.3634	12.3547	13.9662	9.49851	14.6795	11.0766	7.05983	9.52778	4.98019	11.0112
Breakpoint cluster region protein	Q6PAJ1	Bcr	11.4971	8.65051	5.86172	19.5338	9.06011	3.1036	12.089	6.0445	6.46137	7.05983	8.16667	3.73514	8.39846
MANSC domain-containing protein 1	Q9CR33	Mansc1	1.04519	20.7612	11.7234	4.34084				0.863501	5.53831	5.29487	2.72222	4.98019	6.19365
Protein kinase C gamma type	P63318	Prkcg	4.18077	4.32525	7.03406	23.8746	6.58917	10.0867	20.724	7.77151	3.69221	3.52991	12.25	7.47028	9.23937
Heat shock protein HSP 90-alpha	P07901	Hsp90aa1	5.22596	3.4602	8.20641	17.3634	9.88376	4.65539	5.181	13.816	8.30747	1.76496	6.80556	6.22524	7.53682
Disks large-associated protein 3	Q6PFD5	Dlgap3	12.5423	6.05536	11.7234	17.3634	4.94188	6.98309	14.6795	6.908	6.46137	7.94231	9.52778	4.98019	9.13656
Unconventional myosin-Va	Q99104	Myo5a	10.4519	3.4602	22.2745	8.68168			36.267	0.863501	10.1536	9.70726	50.3611	4.98019	15.3743
Liprin-alpha 3	B8QI35	Ppfia3	5.22596	4.32525	9.37875	17.3634	14.002	11.6385	9.49851	8.63501	5.53831	0.882479	2.72222	3.73514	7.73299
Jouberin	Q8K3E5	Ahi1	12.5423	3.4602	4.68938	10.8521	4.11823	3.1036	6.0445	3.454	4.61526		2.72222	11.2054	5.99088
Neogenin	P97798	Neo1	2.09038	3.4602	12.8958	19.5338	0.823647	0.775899	24.178	7.77151	2.76916	6.17735	2.72222		7.46788
Disks large homolog 4	Q62108	Dlg4	5.22596	3.4602	10.5511	6.51126	10.7074	4.65539	28.4955	6.908	3.69221	3.52991	54.4444	4.98019	11.865
ATP-dependent 6-phosphofructokinase, muscle type	P47857	Pfkm	4.18077	4.32525	15.2405	10.8521	10.7074	8.53489	2.5905	8.63501	2.76916	3.52991	13.6111	7.47028	7.66899
AP-2 complex subunit beta	Q9DBG3	Ap2b1	5.22596	5.19031	4.68938	17.3634	2.47094	8.53489	3.454	6.0445	5.53831	3.52991	8.16667		6.29513
Cytoplasmic dynein 1 heavy chain 1	Q9JHU4	Dync1h1	3.13557	3.4602	5.86172	8.68168	4.94188	0.775899	4.3175		0.923052	0.882479	2.72222	4.98019	3.6402
Sarcoplasmic/endoplasmic reticulum calcium ATPase 2	O55143	Atp2a2	8.36153	4.32525	5.86172	8.68168	7.41282	0.775899	3.454	5.181	6.46137	2.64744	1.36111		4.91171
Glutamine synthetase	P15105	Glul	7.31634	5.19031			9.88376	13.9662	6.0445	15.543	5.53831	3.52991	1.36111	2.49009	7.05578
V-type proton ATPase 116 kDa subunit a isoform 1	Q9Z1G4	Atp6v0a1	8.36153	11.2457	12.8958	19.5338	0.823647	3.8795	1.727		7.38442	0.882479	8.16667	12.4505	7.79313
DnaJ homolog subfamily C member 1	Q61712	Dnajc1	6.27115	8.65051	18.7575	21.7042	2.47094	10.0867	4.3175	8.63501	11.9997	9.70726	6.80556	9.96038	9.88716
Aconitate hydratase, mitochondrial	Q99KI0	Aco2	10.4519	1.7301	7.03406	6.51126	9.06011	6.98309	6.0445	17.27	5.53831		5.44444	1.24505	6.99135
Rho GTPase-activating protein 21	Q6DFV3	Arhgap21	5.22596	4.32525	8.20641	17.3634	2.47094	3.1036	10.362		5.53831	4.41239	5.44444	9.96038	6.83303
Kinesin-1 heavy chain	Q61768	Kif5b	7.31634	4.32525	8.20641		10.7074	5.43129	7.77151	7.77151	3.69221		9.52778	12.4505	7.60911
Hexokinase-1	P17710	Hk1	5.22596	1.7301	4.68938	6.51126	8.23647	5.43129	4.3175	11.2255	6.46137		4.08333		5.71171
Serine/threonine-protein kinase MARK2	Q05512	Mark2	4.18077	4.32525	1.17234	6.51126	9.88376	8.53489	8.63501	8.63501	3.69221	0.882479	4.08333	1.24505	5.16908
Immunoglobulin-like and fibronectin type III domain-containing protein 1	Q3KNY0	Igfn1	3.13557	1.7301	3.51703	4.34084				3.454	6.46137	3.52991	4.08333	3.73514	3.65706
Glial fibrillary acidic protein	P03995	Gfap	3.13557	5.19031	3.51703	4.34084	4.94188	1.5518	12.089	6.908	4.61526	3.52991	4.08333	3.73514	4.8119
78 kDa glucose-regulated protein	P20029	Hspa5	4.18077	1.7301	11.7234	23.8746	4.11823		3.454	9.49851	4.61526	5.29487	8.16667	7.47028	7.49667
Gamma-enolase	P17183	Eno2	8.36153	0.865051	5.86172	10.8521	1.64729	3.1036	4.3175	7.77151	4.61526	2.64744		4.98019	4.93943
MAP7 domain-containing protein 1	A2AJI0	Map7d1	6.27115		2.34469	10.8521	5.76553	6.20719	4.3175	6.0445		0.882479	5.44444		5.18796
Creatine kinase B-type	Q04447	Ckb	8.36153	0.865051	3.51703	2.17042	2.47094	0.775899	0.863501	9.49851	9.23052		1.36111		3.8589
Sorbin and SH3 domain-containing protein 2	Q3UTJ2	Sorbs2	3.13557	3.4602	8.20641	8.68168	7.41282		15.543	2.5905	1.8461		12.25	2.49009	6.42725
Calcium-binding mitochondrial carrier protein Aralar1	Q8BH59	Slc25a12	5.22596	4.32525	5.86172	15.1929	9.88376	9.31079	7.77151	5.181	4.61526	1.76496	12.25	3.73514	7.06038
AP-2 complex subunit mu	Q3TWV4	Ap2m1	6.27115	6.05536	3.51703	15.1929	3.29459	6.98309	1.727	2.5905	1.8461	2.64744		3.73514	4.82864
Excitatory amino acid transporter 1	P56564	Slc1a3	7.31634	7.78546	4.68938	6.51126	2.47094	6.20719	8.63501	10.362	9.23052	4.41239	8.16667	2.49009	6.52774
60 kDa heat shock protein, mitochondrial	P63038	Hspd1	5.22596	2.59515	7.03406	13.0225	0.823647	0.775899		0.863501	5.53831	2.64744			4.11932
Tenascin-R	Q8BYI9	Tnr	2.09038	2.59515	1.17234	4.34084	8.23647	2.3277	4.3175	6.0445	1.8461	5.29487	1.36111	3.73514	3.62401
V-type proton ATPase subunit B, brain isoform	P62814	Atp6v1b2	10.4519	4.32525	7.03406	13.0225		1.5518	2.5905	4.3175	9.23052	1.76496		3.73514	5.66887
Elongation factor 1-alpha 1	P10126	Eef1a1	4.18077	0.865051	7.03406	17.3634	6.58917	4.65539	4.3175	4.3175	3.69221	0.882479	6.80556	4.98019	5.41794
ATP-dependent 6-phosphofructokinase, liver type	P12382	Pfkl	3.13557	3.4602	15.2405	10.8521	6.58917	6.20719	3.454			2.64744	12.25	8.71533	7.08044
Elongation factor 1-alpha 2	P62631	Eef1a2	4.18077	0.865051	5.86172	17.3634	7.41282	5.43129	4.3175	4.3175	3.69221	0.882479	6.80556		5.46919
Guanine deaminase	Q9R111	Gda	7.31634	1.7301	2.34469	13.0225	4.11823	6.98309	7.77151	5.181	3.69221	5.29487	1.36111	2.49009	5.09403
ATP-dependent 6-phosphofructokinase, platelet type	Q9WUA3	Pfkp	3.13557	3.4602	10.5511	8.68168	2.47094	4.65539	2.5905	6.0445	2.76916	3.52991	9.52778	7.47028	5.36952
Septin-7	O55131	Septin7	5.22596	2.59515	1.17234	6.51126	3.29459	5.43129	2.5905	6.0445	3.69221	1.76496		1.24505	3.5751
Potassium voltage-gated channel subfamily H member 7	Q9ER47	Kcnh7	7.31634	3.4602	3.51703	2.17042	0.823647	2.3277	4.3175	0.863501	3.69221	1.76496	4.08333		3.09751
Microtubule-associated protein 6	Q7TSJ2	Map6	4.18077	0.865051	10.5511	30.3859	3.29459		4.3175		0.923052	2.64744	5.44444	2.49009	6.27423
Tuberin	Q61037	Tsc2	1.04519	2.59515	1.17234	2.17042	9.06011	5.43129	10.362	6.908	2.76916	0.882479	1.36111		3.98672
Microtubule-associated protein tau	P10637	Mapt	6.27115	2.59515	2.34469	8.68168	1.64729	1.5518	3.454	2.5905	6.46137	3.52991		4.98019	3.96037
Synaptojanin-1	Q8CHC4	Synj1	3.13557	3.4602	4.68938	8.68168	7.41282	3.1036	6.0445	3.454	2.76916	0.882479	5.44444	3.73514	4.38305
Gamma-aminobutyric acid type B receptor subunit 2	Q80T41	Gabbr2	13.5875	1.7301	3.51703	4.34084	4.11823	3.8795	4.3175	3.454	1.8461	1.76496	5.44444		4.32641
ARF GTPase-activating protein GIT1	Q68FF6	Git1	6.27115	1.7301	7.03406	15.1929	4.11823	1.5518	5.181	6.908	1.8461	1.76496	2.72222	2.49009	4.69056
Ig kappa chain V-III region PC 6684	P01670		3.13557	2.59515	3.51703	2.17042	2.47094	3.1036	3.454	2.5905	3.69221	2.64744	12.25	7.47028	4.07158
Dematin	Q9WV69	Dmtn	2.09038	1.7301	3.51703	8.68168	6.58917	6.98309	6.0445	5.181	2.76916	4.41239		2.49009	4.56155
Membrane-associated phosphatidylinositol transfer protein 2	Q6ZPQ6	Pitpnm2	3.13557	0.865051	2.34469	15.1929	4.11823	3.8795	1.727	4.3175	0.923052	0.882479	4.08333	1.24505	3.51649
Hisppd2a protein	B9EHS3	Ppip5k1	2.09038	1.7301	1.17234	2.17042	7.41282	9.31079	2.5905	6.0445	1.8461	0.882479	1.36111		3.33569
Huntingtin-associated protein 1	O35668	Hap1	2.09038	5.19031	2.34469	6.51126	4.11823		6.0445		0.923052		2.72222	4.98019	3.75915
MAP kinase-activating death domain protein	Q80U28	Madd	4.18077	1.7301	5.86172	6.51126	1.64729	2.3277	1.727	2.5905		2.64744	4.08333		3.25519
Try10-like trypsinogen	Q7M754	Gm5409	1.04519	1.7301	2.34469		7.41282	4.65539	4.3175	4.3175	1.8461		2.72222	4.98019	3.50349
ATP synthase subunit beta, mitochondrial	P56480	Atp5f1b	11.4971	2.59515	3.51703	4.34084	1.64729	2.3277	1.727	6.0445	8.30747	0.882479		1.24505	3.98319
Disks large homolog 1	Q811D0	Dlg1	3.13557	0.865051	2.34469	4.34084	4.11823	3.8795	6.908	1.727	0.923052	1.76496	14.9722	1.24505	3.83135
Interleukin-1 receptor-associated kinase 4	Q8R4K2	Irak4	6.27115	5.19031	2.34469	4.34084	9.06011	4.65539	4.3175	8.63501	4.61526	6.17735	2.72222	2.49009	5.08871
Tubulin polymerization-promoting protein	Q7TQD2	Tppp	1.04519	0.865051	2.34469	10.8521	3.29459	4.65539	6.908	6.0445	2.76916	2.64744	5.44444	3.73514	4.19403
Pyruvate dehydrogenase E1 component subunit alpha, somatic form, mitochondrial	P35486	Pdha1	2.09038	1.7301	2.34469	2.17042	6.58917	3.8795	6.0445	3.454	2.76916	1.76496		2.49009	3.2078
Probable ATP-dependent RNA helicase DDX5	Q61656	Ddx5	2.09038	2.59515	3.51703	2.17042	4.11823	3.1036	6.0445	3.454	1.8461	2.64744	5.44444	4.98019	3.50088
Protein NDRG2	Q9QYG0	Ndrg2	5.22596	1.7301	1.17234		4.11823	3.1036	6.0445	3.454	3.69221	0.882479	1.36111	2.49009	3.02289
Histone H2A.J	Q8R1M2	H2aj	3.13557	1.7301	2.34469	13.0225	4.11823	2.3277	1.727	2.5905	1.8461	1.76496	5.44444	2.49009	3.50322
Ig heavy chain V region 1-62-3	P01754	Ighv1-62-3	3.13557	2.59515	2.34469	2.17042	5.76553	2.3277	2.5905	3.454	2.76916	3.52991	5.44444	2.49009	3.22055
ATP synthase subunit gamma, mitochondrial	Q91VR2	Atp5f1c	7.31634	0.865051	5.86172	6.51126	2.47094	2.3277	1.727	2.5905	2.76916	1.76496	9.52778	4.98019	4.02276
Heat shock 70 kDa protein 12A	Q8K0U4	Hspa12a	3.13557	2.59515	4.68938	2.17042	4.11823	3.1036	2.5905	2.5905	2.76916		2.72222	2.49009	2.97707
Brain acid soluble protein 1	Q91XV3	Basp1	7.31634	4.32525	8.20641	8.68168		0.775899	2.5905		3.69221	2.64744	5.44444	3.73514	4.62109
Leucine-rich repeat and fibronectin type-III domain-containing protein 4	Q80XU8	Lrfn4		0.865051	2.34469	2.17042	6.58917	3.8795	4.3175	3.454		1.76496	5.44444		3.34964
ATP synthase subunit O, mitochondrial	Q9DB20	Atp5po	3.13557	1.7301	5.86172	8.68168	1.64729	1.5518	2.5905	3.454	0.923052	2.64744	8.16667	2.49009	3.53564
Mitogen-activated protein kinase 1	P63085	Mapk1	4.18077	2.59515	1.17234	2.17042	6.58917	3.1036	7.77151	4.3175	7.38442	0.882479	2.72222	1.24505	3.69625
Synapsin-2	Q64332	Syn2	8.36153	1.7301	3.51703	6.51126	4.11823	2.3277	1.727	1.727	1.8461			1.24505	3.24494
Nuclear distribution protein nudE-like 1	Q9ERR1	Ndel1	4.18077	2.59515	3.51703	6.51126	1.64729	4.65539	2.5905	5.181	2.76916	2.64744			3.57227
Cyclin-Y	Q8BGU5	Ccny	3.13557	3.4602	2.34469		6.58917	3.8795	0.863501	2.5905	1.8461	1.76496	2.72222		2.89664
Alpha-tubulin N-acetyltransferase 1	Q8K341	Atat1	3.13557	2.59515		2.17042	4.94188		5.181	3.454	2.76916	0.882479		1.24505	2.87081
F-actin-capping protein subunit beta	P47757	Capzb	1.04519	0.865051	5.86172		0.823647		6.0445	1.727	0.923052	0.882479	13.6111		3.42004
