# Supplementary material for: 14-3-3θ phosphorylation at S232 reduces its interactome and regulates axonal trafficking
Source: Dis Model Mech. 2025 Dec 5;18(12):dmm052405. doi: 10.1242/dmm.052405 (PMC12714136; doi:10.1242/dmm.052405)
Supplement: Dataset 2. 14-3-3θ phosphorylation-specific interactor mass spectrometry QC data. [file dmm-18-052405-Dataset2.xlsx]

## Sheet: All Proteins
This is all proteins that were detected in any of our samples
Protein Name	Uniprot Acc#	Gene	A Cre WT Control - Female								D Cre WT Control - Male								D Cre WT Control - Female								S232A - Female								S232A - Male								S232D - Female
			14-3-3 1 f	14-3-3 2 f	14-3-3 3 f	14-3-3 4 f	IgG 1 f	IgG 2 f	IgG 3 f	IgG 4 f	1 14-3-3 m	2 14-3-3 m	3 14-3-3 m	4 14-3-3 m	1 IgG m	2 IgG m	3 IgG m	4 IgG m	14-3-3 1 f	14-3-3 2 f	14-3-3 3 f	14-3-3 4 f	IgG 1 f	IgG 2 f	IgG 3 f	IgG 4 f	14-3-3 1 f	14-3-3 2 f	14-3-3 3 f	14-3-3 4 f	IgG 1 f	IgG 2 f	IgG 3 f	IgG 4 f	1 14-3-3 m	2 14-3-3 m	3 14-3-3 m	4 14-3-3 m	1 IgG m	2 IgG m	3 IgG m	4 IgG m	14-3-3 1 f	14-3-3 2 f	14-3-3 3 f	14-3-3 4 f	IgG 1 f	IgG 2 f	IgG 3 f
14-3-3 protein theta	P68254	Ywhaq	461	557	411	222	1	0	5	1	585	621	558	558	3	1	9	1	522	546	354	387	6	2	2	3	364	321	220	236	1	0	2	1	510	561	394	454	0	3	8	3	352	260	383	254	4	1	1
14-3-3 protein zeta/delta	P63101	Ywhaz	317	340	319	186	0	1	13	2	494	445	413	421	4	1	11	1	352	324	290	294	4	0	1	1	281	278	184	183	1	0	8	6	376	426	288	352	0	0	8	3	299	173	346	188	4	0	2
14-3-3 protein beta/alpha	Q9CQV8	Ywhab	198	269	212	107	0	0	0	1	351	291	217	269	3	1	0	0	297	260	181	193	5	0	1	1	198	165	111	120	0	0	2	1	276	289	176	225	0	3	6	3	175	121	165	140	0	0	0
SRC kinase-signaling inhibitor 1	B1AQX9	Srcin1	139	198	160	169	0	0	0	0	137	111	215	178	0	1	1	0	100	149	164	108	0	0	1	0	232	207	235	219	0	0	0	0	275	193	257	277	0	0	1	0	262	197	179	259	0	0	0
Spna2 protein	B9EKJ1	Sptan1	141	122	161	91	1	0	7	2	78	72	173	71	3	3	10	7	99	114	211	85	1	0	0	0	147	134	126	128	14	11	23	15	99	74	160	105	17	12	139	53	164	198	66	78	9	7	3
Calcium/calmodulin-dependent protein kinase type II subunit alpha	P11798	Camk2a	107	103	115	142	0	0	8	0	80	131	133	105	2	2	3	1	83	150	118	96	0	0	1	1	128	144	129	141	1	1	14	5	134	127	117	150	13	8	19	14	175	159	106	119	1	0	2
Myotubularin-related protein 5	Q6ZPE2	Sbf1	0	0	0	0	0	0	0	0	1	1	0	0	0	0	0	0	0	0	0	0	1	0	0	0	0	0	0	2	0	0	0	0	4	2	2	3	0	0	0	0	0	1	0	0	0	0	0
ATPase, Na+/K+ transporting, alpha 3 polypeptide	Q8VCE0	Atp1a3	105	78	106	109	9	5	67	16	83	103	97	101	7	9	20	21	62	41	98	88	2	3	6	4	78	92	123	122	17	12	69	55	100	109	151	119	15	12	83	44	72	78	94	107	49	8	19
A-X actin	Q61276	Actb	134	86	269	84	10	10	27	12	57	45	160	61	11	9	18	4	126	120	160	85	6	6	12	8	116	136	75	87	12	7	28	21	77	70	64	69	17	20	26	20	160	164	81	85	26	18	10
DNA ligase 3	P97386	Lig3	42	42	27	26	2	61	59	67	6	29	70	61	53	85	41	74	38	41	29	44	38	7	61	47	50	48	31	34	11	21	48	54	25	31	80	70	54	55	68	100	28	36	33	41	26	26	57
Tubulin beta-3 chain	Q9ERD7	Tubb3	114	83	116	121	9	9	47	16	99	102	86	79	8	9	13	4	101	71	74	85	4	0	7	9	99	122	108	107	13	7	38	33	127	103	121	104	20	16	43	21	105	88	135	91	22	6	18
14-3-3 protein eta	P68510	Ywhah	86	142	111	64	0	1	3	0	133	124	89	100	0	0	0	0	151	142	82	79	5	0	1	0	78	84	51	76	0	1	2	1	123	109	87	132	0	0	5	0	80	60	79	65	0	0	0
Myelin basic protein	P04370	Mbp	67	53	51	19	2	2	39	13	37	53	50	54	21	14	14	12	48	64	44	28	3	3	32	11	44	63	31	21	2	19	22	28	60	45	61	55	34	17	27	23	53	70	36	27	6	5	13
Tubulin beta-6 chain	Q922F4	Tubb6	94	72	92	96	6	7	38	9	83	83	79	74	9	7	8	0	86	61	53	68	0	0	6	8	80	102	88	90	10	5	29	23	118	95	107	97	16	16	33	17	84	85	99	80	17	5	14
Liprin-alpha 1	B8QI33	Ppfia1	0	0	0	0	12	7	8	4	0	0	0	0	1	0	2	0	0	0	0	0	11	15	3	2	0	0	0	0	2	4	11	4	1	1	0	1	5	1	0	6	0	0	0	0	9	6	5
Ighg protein	Q91Z05	Ighg	62	42	56	58	23	22	16	18	78	53	56	48	52	27	28	21	71	89	38	42	31	30	26	13	75	55	45	60	24	29	23	30	100	72	47	40	42	36	25	16	50	88	44	71	18	38	13
Tubulin alpha-1C chain	P68373	Tuba1c	103	74	74	67	12	7	51	17	68	69	73	75	10	7	9	6	83	58	36	50	4	4	8	4	62	76	65	75	10	7	51	42	122	92	114	87	20	10	46	22	55	73	75	51	29	12	13
Sodium/potassium-transporting ATPase subunit alpha-2	Q6PIE5	Atp1a2	71	46	75	69	6	5	41	12	69	85	80	89	6	8	16	17	47	26	63	50	1	2	3	0	52	65	88	84	13	11	45	34	74	71	113	103	13	9	60	35	46	54	67	81	29	7	15
Smooth muscle gamma-actin	Q61852	ACTG2	81	58	151	56	8	7	18	13	36	42	83	45	12	10	16	3	59	80	91	58	5	3	10	4	81	82	50	61	12	5	25	18	59	53	34	46	17	24	21	14	102	114	43	54	21	14	9
Spectrin beta chain, non-erythrocytic 1	Q62261	Sptbn1	82	62	92	49	0	0	5	0	25	27	94	35	0	1	6	3	66	55	124	41	1	1	1	0	82	67	72	85	8	5	13	11	66	55	87	77	7	7	73	22	95	130	37	32	5	1	0
Sodium/potassium-transporting ATPase subunit alpha-1	Q8VDN2	Atp1a1	63	50	66	68	6	3	34	11	58	79	69	66	5	6	15	13	48	27	56	52	1	2	3	2	54	59	76	69	14	10	46	42	52	60	100	81	11	7	49	28	48	56	63	70	32	5	16
Titin	A2ASS6	Ttn	7	7	9	6	3	2	4	2	4	10	5	15	14	20	8	5	5	6	6	8	5	7	2	4	4	8	8	11	4	3	9	8	16	16	9	19	3	8	4	7	14	17	7	9	5	6	11
Keratin, type I cytoskeletal 10	P02535	Krt10	27	32	32	40	21	24	18	31	43	61	49	82	58	50	34	28	25	44	17	25	37	28	31	17	68	77	77	48	13	34	39	26	51	70	79	55	45	52	47	45	24	19	23	37	20	28	27
Heat shock cognate 71 kDa protein	P63017	Hspa8	66	64	78	85	2	0	40	2	67	56	70	79	4	0	8	4	44	42	71	67	2	0	2	2	78	68	82	89	8	3	57	28	72	54	82	83	9	7	33	12	64	81	52	67	32	2	4
Beta-actin-like protein 2	Q8BFZ3	Actbl2	68	52	135	49	6	0	18	8	23	27	81	35	7	6	13	0	63	64	86	51	0	5	0	0	67	76	48	52	0	3	20	14	0	39	38	40	13	14	17	13	79	84	41	40	0	11	6
Calcium/calmodulin-dependent protein kinase II, beta, isoform CRA_b	Q5SVJ0	Camk2b	51	50	64	85	1	1	0	0	47	71	81	49	0	0	1	0	56	78	74	53	0	1	0	0	69	72	78	69	0	2	3	3	63	65	59	80	0	1	7	2	114	89	63	66	1	1	0
Keratin, type II cytoskeletal 5	Q922U2	Krt5	19	28	21	15	7	15	11	24	52	35	34	46	52	36	113	44	31	39	13	21	39	24	24	7	45	69	37	33	12	25	53	27	34	94	87	50	54	36	42	59	18	29	14	9	16	29	12
Myosin-10	Q61879	Myh10	124	96	220	29	0	0	0	0	1	2	144	3	0	0	1	0	87	96	237	76	0	0	0	1	101	81	37	46	0	0	0	0	43	12	23	21	1	0	0	0	139	163	3	21	0	0	0
Protein C12orf4 homolog	Q91YN0	D6Wsu163e	23	24	15	19	8	46	22	18	3	16	45	36	41	71	25	42	30	13	11	14	34	5	32	15	20	20	12	27	33	18	16	27	12	17	53	54	36	29	44	56	24	15	35	25	46	46	20
Keratin, type II cytoskeletal 1	P04104	Krt1	26	28	26	18	9	15	9	17	68	37	34	42	43	42	40	33	28	32	14	24	23	20	22	2	36	49	37	28	15	21	33	20	27	70	68	36	58	33	40	26	21	31	22	20	12	24	14
Complement C1q subcomponent subunit C	Q02105	C1qc	43	46	44	18	14	29	20	15	57	55	66	68	62	59	27	31	47	50	32	26	20	20	23	21	52	50	21	17	15	20	16	16	66	57	49	49	61	69	51	33	46	19	34	22	13	14	15
Complement C1q subcomponent subunit B	P14106	C1qb	36	38	34	24	22	36	31	21	110	49	61	55	46	48	38	30	30	40	23	26	25	25	25	27	29	32	24	20	12	42	24	22	57	58	36	40	49	45	43	35	31	26	35	26	24	19	26
Clathrin heavy chain 1	Q68FD5	Cltc	39	61	42	43	1	1	18	2	40	45	35	47	3	2	4	4	22	31	48	40	0	0	1	2	65	59	60	69	11	6	23	17	59	55	64	70	20	16	80	24	35	62	48	36	13	3	4
Keratin, type II cytoskeletal 2 epidermal	Q3TTY5	Krt2	12	26	22	22	7	8	4	13	57	33	36	67	45	38	65	23	24	28	8	17	30	17	13	7	41	52	34	24	7	19	37	12	43	77	71	46	50	39	32	32	13	18	8	10	9	18	8
Dihydropyrimidinase-related protein 2	O08553	Dpysl2	63	43	63	52	5	2	49	12	77	64	70	75	1	0	8	2	35	32	51	38	2	0	2	5	55	40	43	56	3	1	68	42	70	42	53	51	4	1	27	11	37	52	34	45	33	5	4
Protein Ighg2c	F6TQW2	Ighg2c	30	14	9	10	19	9	10	13	70	45	41	19	57	37	22	12	29	51	27	13	20	21	25	15	42	26	22	37	24	17	17	26	96	81	17	15	48	41	18	13	17	66	17	33	18	31	8
Calcium/calmodulin-dependent protein kinase type II subunit delta	Q8CCM0	Camk2d	42	44	65	72	0	0	4	0	43	60	65	40	0	0	0	0	36	82	64	57	0	0	0	0	62	57	74	74	0	1	3	2	48	50	40	48	0	1	6	2	89	77	60	68	0	0	1
Glyceraldehyde-3-phosphate dehydrogenase	P16858	Gapdh	41	29	55	31	11	1	29	12	53	34	47	43	9	6	12	9	38	19	21	27	2	2	6	5	41	44	49	41	8	6	23	23	54	49	44	52	16	11	30	18	27	34	57	45	14	9	6
Calcium/calmodulin-dependent protein kinase type II subunit gamma	Q923T9	Camk2g	40	35	59	55	1	0	0	0	35	48	58	30	0	2	1	0	46	0	57	0	0	0	0	0	51	46	65	60	0	0	3	2	0	0	32	54	0	1	0	0	80	61	48	61	0	0	0
Keratin, type I cytoskeletal 13	P08730	Krt13	17	18	24	22	8	13	11	22	37	31	26	43	28	25	35	12	17	23	11	15	19	12	20	12	40	41	43	25	8	16	32	19	31	44	30	23	21	30	19	22	14	10	16	23	12	15	15
Ig mu chain C region	P01872	Ighm	1	0	0	0	25	13	21	32	1	1	2	0	59	104	61	33	0	0	0	0	21	27	39	25	0	0	0	1	35	15	12	22	0	0	1	0	57	108	41	33	0	0	0	0	43	55	22
Keratin, type I cytoskeletal 17	Q9QWL7	Krt17	16	17	25	23	8	13	11	21	38	31	31	40	33	34	61	17	14	21	11	18	19	16	20	10	34	39	42	27	9	17	27	20	31	45	34	20	35	32	21	20	17	10	19	25	12	14	12
Keratin, type I cytoskeletal 14	Q61781	Krt14	19	23	22	29	14	14	12	21	22	34	30	43	39	38	56	20	14	27	11	21	23	20	19	11	40	50	52	35	10	20	19	19	35	40	40	26	35	32	20	19	16	9	15	30	12	15	19
14-3-3 protein epsilon	D6REF3	Ywhae	32	77	57	38	0	0	0	0	68	56	47	50	0	0	0	0	77	75	47	45	0	0	1	0	40	39	29	36	0	0	0	1	57	52	42	73	0	0	6	0	37	26	35	36	0	0	0
Pleckstrin homology domain-containing family O member 1	Q9JIY0	Plekho1	0	0	0	0	12	17	8	35	0	0	0	0	11	5	5	6	0	0	0	0	23	17	27	2	0	0	0	0	14	4	6	16	0	0	0	0	5	3	1	11	0	0	0	0	25	22	20
Neurofilament light polypeptide	P08551	Nefl	25	19	41	46	1	0	6	0	36	23	36	25	0	0	1	1	29	23	38	25	1	0	1	1	39	43	51	48	5	1	12	7	61	46	56	52	7	8	45	14	49	54	33	42	7	2	0
Keratin, type II cytoskeletal 6A	P50446	Krt6a	0	27	0	0	5	10	10	17	29	19	39	31	32	21	77	24	0	28	0	13	24	10	11	7	25	42	25	21	8	17	25	14	24	41	51	32	28	18	29	26	13	26	9	0	8	14	11
Translation factor Guf1, mitochondrial	Q8C3X4	Guf1	2	0	0	1	2	0	1	0	0	1	0	0	0	1	0	1	0	0	1	0	1	0	1	2	0	0	0	0	0	0	1	0	1	1	0	1	0	0	0	1	0	1	0	0	2	1	0
Ras/Rap GTPase-activating protein SynGAP	F6SEU4	Syngap1	25	37	32	37	0	0	0	1	21	12	59	28	1	1	1	1	15	22	55	12	3	3	0	0	33	28	20	41	0	0	1	0	41	24	41	51	0	0	0	4	42	26	17	31	0	3	2
Alpha-internexin	P46660	Ina	37	27	43	36	1	0	3	1	24	27	25	22	2	4	1	0	32	30	31	29	1	0	1	0	44	41	49	51	1	0	11	8	76	49	43	53	10	7	31	13	45	47	27	39	6	0	2
Disintegrin and metalloproteinase domain-containing protein 22	Q9R1V6	Adam22	29	48	37	33	0	0	0	0	68	65	59	51	0	0	0	0	32	40	41	18	0	0	0	0	42	30	33	27	1	0	0	0	39	41	57	57	0	0	0	0	41	39	22	29	0	0	0
Ig gamma-1 chain C region secreted form	P01868	Ighg1	19	14	31	20	5	3	6	9	36	13	14	12	10	10	2	5	20	29	14	20	5	6	8	3	25	32	25	36	3	10	2	5	27	13	14	13	11	10	3	3	31	24	30	24	4	8	3
Keratin 16	Q3ZAW8	Krt16	0	0	18	27	14	0	12	19	13	31	22	0	32	29	60	13	0	26	0	0	21	15	18	11	0	41	0	0	9	18	0	15	30	29	25	22	24	28	0	13	13	0	12	25	11	12	19
Anti-colorectal carcinoma light chain	Q7TS98		20	11	11	7	20	4	6	9	50	14	9	20	21	17	19	6	18	26	12	8	15	30	9	5	23	11	27	15	25	16	5	5	61	44	16	10	21	21	10	12	11	46	6	19	13	39	2
Protein Herc1	E9PZP8	Herc1	26	25	13	10	0	0	0	0	72	43	43	36	0	1	1	0	11	20	15	14	1	0	0	0	7	8	28	29	0	0	0	0	59	63	60	51	0	1	1	1	20	11	8	11	1	0	0
Ig gamma-3 chain C region	P03987		11	10	8	6	10	7	3	3	19	44	20	5	21	28	5	1	24	40	18	0	10	28	19	0	9	9	7	9	9	4	4	5	44	68	17	7	31	54	16	6	11	60	10	18	4	45	2
MAP/microtubule affinity-regulating kinase	C9K101	Mark1	32	30	20	19	0	0	0	0	52	41	54	44	0	0	0	0	20	16	24	16	0	0	0	0	32	31	26	33	0	0	0	0	68	44	35	43	0	0	0	0	28	22	40	32	0	0	0
Keratin, type II cytoskeletal 73	Q6NXH9	Krt73	14	17	13	10	6	6	0	13	35	17	26	30	24	23	42	23	0	20	5	8	16	12	0	1	23	32	22	18	7	0	23	0	18	42	53	30	32	24	32	18	11	23	9	7	4	11	7
Complement C1q subcomponent subunit A	P98086	C1qa	16	22	15	14	16	11	10	13	35	30	28	29	24	29	24	21	24	26	18	15	13	17	12	14	18	19	10	13	10	30	9	8	32	36	31	24	29	23	17	17	21	17	25	12	17	11	5
Keratin, type II cytoskeletal 79	Q8VED5	Krt79	14	20	15	10	5	7	3	14	33	21	24	23	31	23	47	25	22	23	7	12	18	14	16	1	25	34	19	15	4	14	28	12	19	52	49	29	33	21	28	31	14	22	8	6	7	14	5
Sister chromatid cohesion protein PDS5 homolog B	Q4VA53	Pds5b	1	0	5	5	2	13	6	8	0	4	1	0	1	0	0	0	0	1	2	0	1	0	3	5	0	1	0	4	1	0	4	7	0	1	0	1	0	0	2	3	2	0	1	2	1	3	5
Leucine-rich glioma-inactivated protein 1	Q9JIA1	Lgi1	34	19	32	24	0	0	0	0	64	65	51	52	0	0	0	0	30	40	23	14	0	0	0	0	34	21	21	19	0	0	0	1	41	38	41	52	0	0	0	0	33	36	16	16	0	0	0
Neurofilament medium polypeptide	P08553	Nefm	21	13	26	15	0	0	2	0	24	18	39	18	0	0	0	1	21	14	35	19	0	0	0	0	32	32	39	43	1	1	6	5	63	35	53	66	5	3	21	8	35	48	17	31	5	0	0
2',3'-cyclic-nucleotide 3'-phosphodiesterase	P16330	Cnp	27	15	29	18	0	0	14	2	40	35	40	26	0	0	0	0	27	18	5	16	0	0	1	0	18	28	26	37	1	0	11	6	49	39	32	31	4	4	12	10	21	18	28	33	3	0	0
Keratin, type II cytoskeletal 2 oral	Q3UV17	Krt76	11	14	13	11	13	10	5	13	23	14	18	18	26	16	41	17	22	18	7	9	17	16	9	4	17	26	16	16	12	10	25	13	19	30	37	24	23	15	20	16	11	25	8	11	7	13	5
Keratin, type I cytoskeletal 9	Q6RHW0	Krt9	0	0	3	0	0	1	1	1	0	0	0	2	2	0	1	1	0	0	2	0	0	0	0	0	0	2	0	1	2	0	2	1	0	1	2	4	2	1	1	1	1	0	0	1	1	1	2
Protein Scaf4	Q7TSH6	Scaf4	3	9	1	14	0	0	0	0	0	10	0	1	0	0	0	0	6	8	3	9	0	0	0	0	4	9	2	1	0	0	0	0	0	0	29	5	0	0	0	0	15	12	1	0	1	0	0
Protein Sptbn2	Q68FG2	Sptbn2	32	36	44	19	3	0	0	0	14	13	41	10	0	0	0	0	27	30	55	16	0	0	0	0	33	30	29	29	0	0	0	1	28	20	36	32	0	0	16	4	47	44	8	16	0	0	0
Keratin, type II cytoskeletal 8	P11679	Krt8	8	13	9	6	4	6	2	8	27	0	0	0	24	17	37	20	15	0	0	19	17	15	14	0	0	0	14	11	4	0	22	9	12	46	41	0	26	15	22	25	7	0	5	3	4	10	2
Thrombospondin type-1 domain-containing protein 4	Q3UTY6	Thsd4	0	0	0	0	1	3	8	21	0	0	0	0	0	0	3	3	0	1	0	0	11	3	15	15	0	0	0	1	3	9	1	15	0	0	0	0	0	1	1	3	0	1	0	0	6	6	11
Protein Dnah11	E9Q7N9	Dnah11	2	1	0	0	0	12	8	8	0	0	0	0	0	0	2	0	2	1	1	2	0	0	9	11	0	1	1	1	0	0	4	3	0	0	0	1	0	2	0	2	0	0	0	0	1	0	5
Microtubule-associated protein 2	P20357	Map2	13	13	16	23	2	0	5	1	19	23	22	36	1	2	3	1	9	7	15	13	0	0	1	2	25	23	29	43	2	0	1	2	35	31	18	25	0	1	5	7	14	9	16	20	2	1	0
Keratin, type I cytoskeletal 42	Q6IFX2	Krt42	10	0	17	0	0	9	8	15	12	0	16	0	19	20	41	14	8	16	8	13	11	8	0	7	20	30	29	0	5	10	0	15	18	20	19	11	15	15	9	8	0	6	13	19	5	8	0
Protein Krt78	E9Q0F0	Krt78	11	13	8	5	5	8	9	16	18	8	13	15	19	11	35	19	14	19	7	7	18	13	16	8	18	17	11	10	16	21	21	14	15	25	25	17	16	20	16	19	13	20	6	7	12	15	8
Thyroglobulin	O08710	Tg	0	0	0	0	0	3	1	2	0	0	0	0	0	0	0	1	0	0	1	1	0	0	1	0	0	3	0	0	0	0	2	1	0	0	0	0	0	0	0	0	0	0	1	0	0	1	2
Plasma membrane calcium-transporting ATPase 1	G5E829	Atp2b1	25	17	11	27	0	0	1	0	26	18	28	32	0	0	0	1	13	12	13	16	0	0	0	0	14	22	24	23	1	0	2	5	19	16	36	26	1	0	6	5	6	13	22	17	5	0	0
Alpha-enolase	P17182	Eno1	18	11	12	10	2	3	19	3	21	16	19	14	1	0	2	1	14	6	2	8	0	0	0	1	13	20	17	16	2	0	17	12	17	21	19	21	3	2	9	4	13	16	16	15	3	2	4
Low-density lipoprotein receptor-related protein 2	A2ARV4	Lrp2	1	0	1	0	0	5	2	4	4	1	4	3	5	4	1	3	1	1	0	0	0	3	5	1	2	3	3	1	4	4	0	6	2	3	7	1	8	5	3	1	2	0	3	1	2	0	4
WD repeat-containing protein 37	Q8CBE3	Wdr37	12	16	17	17	0	0	0	1	19	31	25	21	0	0	1	1	20	10	3	13	0	0	0	0	15	17	17	15	0	0	0	0	42	43	33	32	0	1	0	0	17	8	15	24	1	0	1
T-complex protein 1 subunit gamma	P80318	Cct3	2	0	2	0	0	0	0	1	0	2	0	2	0	0	0	2	1	1	2	0	0	0	0	0	2	2	1	2	0	0	0	0	1	0	0	0	0	0	0	0	0	0	3	0	0	0	0
Rho GTPase-activating protein 23	Q69ZH9	Arhgap23	20	12	12	19	1	0	0	0	13	5	25	13	0	0	0	0	14	8	8	10	0	2	0	0	16	10	21	29	0	0	1	1	40	20	21	35	0	0	0	2	8	8	10	17	1	1	1
Myelin transcription factor 1-like protein	P97500	Myt1l	1	3	3	3	0	4	4	4	1	0	0	0	1	0	0	0	0	0	5	4	0	0	0	3	4	6	3	1	0	0	8	8	1	1	1	0	0	0	2	1	2	2	8	7	0	0	9
Serum albumin	P02769	ALB	2	1	2	1	14	1	5	6	9	7	3	9	50	14	20	17	1	2	0	0	9	11	5	3	3	27	3	2	8	6	7	4	67	8	3	5	18	18	10	21	0	3	0	2	4	9	3
Plasma membrane calcium-transporting ATPase 2	Q9R0K7	Atp2b2	19	21	10	20	0	0	0	0	23	15	17	24	0	0	0	1	12	7	17	14	0	0	0	0	10	16	22	17	0	0	1	2	20	19	26	28	1	0	4	3	10	13	13	18	4	0	0
Keratin, type I cytoskeletal 24	A1L317	Krt24	10	8	13	18	7	4	8	14	6	17	6	14	15	14	7	10	10	13	8	9	10	5	12	7	16	14	26	19	4	9	10	12	17	7	10	8	7	13	6	5	8	4	10	17	4	5	7
Cyclin-dependent kinase 17	Q8K0D0	Cdk17	8	2	7	10	1	6	7	3	8	13	11	20	16	12	4	3	2	7	9	6	2	2	4	5	10	10	13	15	3	1	2	6	10	10	10	10	10	17	11	7	7	6	9	12	7	3	7
Vasohibin-1	Q8C1W1	Vash1	0	0	0	1	0	1	0	0	0	0	0	0	0	0	0	0	0	1	1	0	1	0	0	0	0	0	0	1	0	0	0	0	0	0	0	0	0	0	0	0	0	0	2	0	0	1	0
Brain-specific angiogenesis inhibitor 3	Q80ZF8	Adgrb3	1	0	0	1	0	3	3	3	0	0	0	0	1	0	1	1	1	0	0	0	1	0	1	6	0	0	0	0	3	1	4	0	0	0	0	0	0	0	0	0	0	1	3	1	0	1	4
B9-scFv	A2NN81	Igh-V7183	19	21	17	22	4	4	3	6	16	16	13	18	8	8	8	7	8	21	10	18	4	3	2	7	18	15	13	16	4	5	4	4	17	23	16	17	7	11	5	4	20	24	8	16	2	8	4
Excitatory amino acid transporter 2	P43006	Slc1a2	25	25	15	16	1	0	13	3	7	19	9	15	2	0	3	2	13	8	14	11	0	0	1	0	21	24	25	21	5	1	11	3	31	27	22	17	1	0	12	5	10	20	20	19	4	0	3
ATP synthase subunit alpha, mitochondrial	Q03265	Atp5f1a	22	11	20	19	1	2	14	2	17	15	17	20	2	0	2	1	16	11	12	11	0	0	3	0	17	16	24	30	1	0	12	10	25	15	20	19	4	8	10	8	10	18	24	16	4	1	5
Ankyrin-2	Q8C8R3	Ank2	10	11	18	15	0	1	0	1	3	6	12	5	0	0	0	0	6	8	21	10	1	0	0	0	19	22	16	25	0	1	0	1	13	9	15	22	1	0	5	0	12	18	10	10	0	0	0
Spink5 protein	Q5K5D4	Spink5	0	0	0	0	1	3	1	1	0	0	0	0	1	0	1	1	0	0	0	0	2	1	3	1	0	0	0	0	2	1	0	0	0	0	0	0	0	1	0	0	0	0	0	0	1	0	1
Hyperpolarization-activated cation channel 2	C9K0Z8	Hcn2	13	20	18	19	0	1	0	0	11	17	15	20	0	0	0	0	14	16	14	7	1	1	0	0	16	12	18	20	1	0	0	0	26	18	19	18	0	0	1	0	21	9	18	16	1	0	0
Ig heavy chain V region AC38 205.12	P06330		8	6	6	6	14	3	8	8	16	13	6	10	19	23	6	10	15	16	4	4	11	18	8	4	6	11	4	6	19	12	8	11	29	18	5	4	21	31	8	5	6	18	5	4	7	26	5
Zinc finger Ran-binding domain-containing protein 2	Q9R020	Zranb2	0	0	0	0	0	1	1	2	1	0	1	0	4	3	4	9	0	0	0	0	2	1	10	5	0	0	0	0	1	15	1	2	0	0	0	0	6	2	3	3	0	0	0	0	1	0	2
Dynamin-1	P39053	Dnm1	11	9	18	17	2	1	18	2	12	12	9	15	1	0	4	4	6	4	19	13	1	0	5	0	15	16	15	22	4	1	20	16	17	14	18	14	2	3	13	7	6	29	13	8	8	2	8
Cytoplasmic FMR1-interacting protein 2	Q5SQX6	Cyfip2	16	11	12	13	0	0	0	0	32	10	27	21	0	0	0	0	11	9	15	9	0	0	0	0	14	19	14	20	0	0	1	0	26	19	25	30	0	0	0	0	14	19	6	17	0	0	0
von Willebrand factor C and EGF domain-containing protein	Q3U515	Vwce	0	0	0	1	4	8	0	1	0	0	0	0	0	1	1	0	0	0	0	0	3	3	1	3	0	0	0	0	0	4	0	5	0	0	0	0	3	2	1	0	0	0	0	0	0	2	2
IQ motif and SEC7 domain-containing protein 1	Q8R0S2	Iqsec1	13	9	12	14	0	0	0	0	26	19	33	24	0	0	1	1	9	3	9	6	0	0	1	0	14	13	11	14	0	2	0	0	50	29	24	32	0	0	0	0	7	6	7	16	0	0	1
Myosin-9	Q8VDD5	Myh9	28	16	54	6	0	0	0	0	0	1	24	0	0	0	0	0	21	17	53	12	1	0	0	1	19	16	3	7	1	0	2	0	8	5	2	3	0	0	0	0	30	61	0	3	0	0	0
Rims2 protein	Q0VF51	Rims2	0	0	0	2	0	1	2	3	0	0	0	0	1	12	0	0	0	0	0	0	3	1	2	1	0	0	0	0	0	0	0	3	0	0	0	0	0	1	0	4	0	0	0	0	1	5	0
Protein FAM135A	Q6NS59	Fam135a	0	0	0	3	0	5	1	3	0	1	1	1	2	0	6	7	0	0	0	1	1	1	1	3	0	0	4	1	3	1	1	8	1	1	0	2	0	2	0	4	0	0	1	0	0	2	2
Protein Vmn2r92	L7N2A4	Vmn2r92	0	0	0	0	0	11	2	1	0	0	0	0	0	0	0	0	0	0	0	0	0	0	2	3	0	0	0	1	0	0	0	7	0	0	0	0	0	0	0	0	0	0	0	0	0	0	1
KH domain-containing, RNA-binding, signal transduction-associated protein 2	Q9WU01	Khdrbs2	0	0	0	0	4	17	20	14	0	0	1	0	31	26	13	12	0	0	0	0	7	4	18	15	0	0	0	0	9	12	14	13	0	1	0	0	33	33	19	14	0	0	0	0	13	6	14
Kinesin heavy chain isoform 5C	P28738	Kif5c	12	12	16	17	1	0	1	0	22	19	14	16	1	1	0	0	7	6	12	16	0	0	2	0	16	13	21	12	0	0	0	0	38	32	23	28	0	2	0	0	11	6	11	17	0	0	0
REST corepressor 1	Q8CFE3	Rcor1	1	0	1	3	1	36	20	18	0	0	0	0	21	26	23	14	0	1	1	2	7	4	26	21	0	0	0	2	8	9	20	27	0	1	0	1	10	11	10	18	0	0	18	4	10	9	16
Phosphofurin acidic cluster sorting protein 1	Q8K212	Pacs1	12	11	18	16	0	0	0	0	21	7	18	8	0	0	0	0	15	11	13	11	0	0	0	0	14	17	18	18	0	0	0	0	30	26	25	35	0	0	0	0	11	11	16	19	0	0	0
NCK-interacting protein with SH3 domain	Q9ESJ4	Nckipsd	22	17	14	20	0	0	0	1	13	12	13	14	0	0	0	0	15	12	16	13	0	0	0	0	21	20	14	19	0	0	0	0	32	24	27	28	0	0	0	0	16	13	8	18	0	0	0
Mutant fibrillin-1	O88840	Fbn1	0	0	0	1	1	2	0	1	0	0	1	0	0	1	1	1	0	1	1	0	1	0	1	1	0	0	0	1	0	0	0	0	0	0	0	0	1	1	0	1	0	1	0	2	1	0	0
Fibroblast growth factor-binding protein 3	Q1HCM0	Fgfbp3	0	0	0	0	7	2	5	7	0	0	0	0	1	23	9	0	0	0	0	0	4	7	4	4	0	0	0	0	8	0	1	11	0	0	0	0	6	9	4	7	0	0	0	0	7	4	4
Keratin, type I cuticular Ha5	Q497I4	Krt35	0	0	0	0	0	4	8	13	6	16	0	0	47	14	5	8	0	0	0	0	12	6	11	7	0	0	26	0	6	9	0	11	16	0	0	0	7	13	6	5	6	0	10	0	6	6	7
Keratin, type I cuticular Ha1	Q61765	Krt31	10	7	0	17	0	4	0	13	0	0	0	14	50	14	0	7	0	13	0	9	10	0	0	0	0	0	0	19	0	10	9	11	0	6	0	0	7	13	0	0	0	0	10	0	4	0	0
Plectin	Q9QXS1	Plec	6	3	5	2	1	0	2	3	7	2	23	0	4	1	1	2	7	5	16	1	0	0	1	0	2	6	6	8	0	2	1	2	18	10	9	18	1	2	10	4	8	21	0	3	1	1	0
Protein Gm8251	F6VUT6	Ccdc168	0	5	3	0	1	8	11	7	0	0	0	1	25	26	14	20	0	0	1	0	7	4	15	7	2	0	0	0	5	17	6	6	0	0	1	1	18	25	21	15	0	0	0	1	4	3	4
Protein Dnajc13	D4AFX7	Dnajc13	0	0	0	0	1	3	4	3	0	0	0	0	0	2	1	1	0	0	0	1	14	0	9	6	1	0	0	0	10	4	1	5	0	0	0	0	0	0	1	3	0	0	0	0	4	11	4
Gpr123 protein	Q6PHM3	Adgra1	0	0	0	1	2	0	4	2	0	0	0	0	0	2	4	0	0	0	0	0	1	3	2	0	0	0	0	0	3	2	0	2	0	0	0	0	1	6	5	12	0	0	0	0	5	3	2
Catenin alpha-2	Q61301	Ctnna2	7	9	7	4	0	0	0	0	9	4	12	10	0	1	1	0	12	7	6	2	1	1	1	0	19	19	9	10	1	0	0	0	24	9	23	24	0	0	1	0	19	17	8	13	0	0	1
Catenin beta-1	Q02248	Ctnnb1	12	18	10	9	0	0	0	2	8	9	18	16	0	0	0	0	6	19	16	6	0	0	0	1	25	21	12	21	0	0	2	0	30	15	19	26	0	0	0	0	26	22	12	18	0	0	0
Protein kinase C-binding protein NELL1	Q2VWQ2	Nell1	12	13	11	8	0	8	12	23	0	0	0	0	0	1	0	0	5	15	7	13	0	0	8	6	8	8	11	11	1	2	19	26	0	0	0	0	0	0	1	0	17	9	13	20	0	0	20
MAP/microtubule affinity-regulating kinase 3	Q03141	Mark3	8	12	6	7	0	0	0	0	19	27	29	23	0	0	0	0	5	6	8	7	0	0	0	0	12	15	8	12	0	0	0	0	29	24	16	22	0	0	0	0	12	8	12	11	0	0	0
Mmrn1 protein	B7ZMT5	Mmrn1	1	0	0	0	4	0	0	0	0	0	2	2	1	3	0	1	1	0	0	0	9	0	0	2	0	1	0	0	6	0	0	0	0	0	1	0	1	0	3	3	0	0	0	0	5	6	0
Retinoic acid receptor RXR-beta	P28704	Rxrb	0	0	0	1	0	7	0	8	0	0	0	0	0	0	0	0	0	0	0	0	1	0	7	0	0	0	0	0	0	0	2	7	0	0	0	0	0	0	0	0	0	0	0	1	1	0	9
Multiple epidermal growth factor-like domains protein 8	P60882	Megf8	1	3	3	5	2	0	1	8	1	0	0	1	1	1	1	0	2	2	11	8	2	2	2	2	3	2	5	6	1	3	5	3	0	0	0	0	4	1	1	2	1	2	5	4	2	0	2
AP-2 complex subunit alpha-1	P17426	Ap2a1	6	14	18	19	0	0	2	0	18	20	3	6	0	0	0	0	7	2	18	8	0	0	0	0	18	16	22	17	1	1	3	0	25	19	16	21	1	0	4	3	8	11	8	20	4	1	0
Serine/threonine-protein kinase DCLK1	Q9JLM8	Dclk1	13	9	5	11	0	0	0	0	25	19	26	17	1	0	0	0	3	3	9	3	0	0	0	0	12	9	5	11	0	0	0	0	23	21	17	26	0	1	0	1	6	9	9	8	0	0	0
E3 ubiquitin-protein ligase TRIM56	Q80VI1	Trim56	7	4	13	12	0	2	3	3	5	11	7	11	0	0	0	0	4	8	4	6	0	0	1	1	5	6	9	10	0	0	8	2	8	10	5	5	0	0	1	0	13	20	11	13	0	0	4
Coiled-coil domain-containing protein 36	Q6PDM4	Iho1	1	0	0	0	1	1	0	1	0	0	1	1	0	1	0	3	0	0	0	0	2	0	3	2	0	0	0	0	0	1	0	3	0	1	2	1	0	2	0	0	0	0	0	0	0	0	5
DnaJ homolog subfamily A member 3, mitochondrial	Q99M87	Dnaja3	1	0	0	0	6	8	9	8	0	1	1	1	8	4	2	3	0	0	0	0	6	6	9	8	0	0	1	1	8	5	4	7	0	1	0	1	5	8	0	3	0	0	0	0	6	4	5
Myelin proteolipid	Q62079	Plp1	19	9	14	14	0	0	3	0	19	21	17	19	2	1	3	3	15	10	11	4	0	0	0	0	6	11	13	15	1	0	6	6	16	14	20	18	2	1	10	4	11	13	14	17	4	1	1
Dihydropyrimidinase-related protein 1	P97427	Crmp1	14	6	15	14	2	1	14	0	12	12	12	18	0	0	0	0	8	7	11	8	0	0	0	2	11	6	13	7	2	0	24	19	16	10	15	11	2	1	7	4	4	15	5	10	15	4	3
Heat shock protein HSP 90-beta	P11499	Hsp90ab1	10	6	10	11	1	0	11	2	15	8	13	18	1	0	0	2	10	4	8	9	0	0	0	0	8	7	10	15	2	0	12	13	26	14	10	23	1	2	7	6	4	11	9	6	11	1	2
Protein Neb	E9Q1W3	Neb	1	1	1	2	3	3	5	3	0	1	0	0	5	4	9	2	3	0	4	0	2	4	3	1	0	3	1	0	4	3	2	1	0	0	2	2	5	6	3	5	4	1	0	0	5	6	4
Agrin	A2ASQ1	Agrn	1	0	0	0	3	2	0	0	1	0	0	2	0	1	0	0	1	0	1	1	0	0	3	2	0	1	0	0	3	4	2	3	0	0	0	0	1	0	0	1	2	1	1	2	4	5	4
Adaptor protein complex AP-2, alpha 2 subunit	Q6PEE6	Ap2a2	5	14	14	18	0	0	1	0	15	16	5	9	0	0	0	0	6	1	17	9	0	0	0	0	15	13	23	12	1	1	2	0	19	15	19	17	1	0	4	4	6	8	6	21	3	1	0
E3 ubiquitin-protein ligase TTC3	O88196	Ttc3	0	0	0	0	17	11	2	14	0	0	0	0	12	15	13	6	0	0	0	0	19	15	12	7	1	0	0	0	15	13	15	15	0	0	0	0	15	10	12	16	0	0	0	0	11	15	11
SLIT-ROBO Rho GTPase-activating protein 2	Q91Z67	Srgap2	13	11	14	13	0	0	0	0	14	8	10	8	0	0	0	0	2	7	8	6	0	0	0	0	9	13	9	12	0	0	0	0	18	15	14	22	0	0	0	1	2	4	8	11	0	0	0
Meiosis-specific nuclear structural protein 1	Q61884	Mns1	9	11	21	37	0	0	0	0	7	15	6	11	3	0	0	0	15	13	10	15	0	0	0	0	16	10	29	16	0	1	0	0	9	17	7	17	0	0	0	0	15	13	7	15	0	0	0
Valyl-tRNA synthetase	Q7TPT7	Vars	0	0	0	1	0	1	7	8	0	1	0	0	1	0	0	1	0	2	0	0	2	0	3	2	0	1	0	0	0	0	2	6	2	1	0	0	1	0	3	1	0	0	3	2	0	1	1
SLIT-ROBO Rho GTPase-activating protein 3	Q812A2	Srgap3	15	6	6	8	0	0	0	0	17	4	11	11	0	0	0	0	5	3	6	1	0	0	0	0	17	12	9	10	0	0	0	0	34	16	23	28	0	0	1	1	3	2	1	5	0	0	1
Anti-HIV-1 reverse transcriptase single-chain variable	Q65ZI1	Igkv5-39	0	3	4	7	11	8	9	7	5	6	9	8	18	15	17	6	4	4	3	4	10	12	7	8	2	3	2	7	10	3	6	6	3	6	3	2	18	17	18	18	2	4	2	6	7	9	7
Microtubule-actin cross-linking factor 1	Q9QXZ0	Macf1	2	0	0	2	3	0	2	0	3	1	3	2	1	7	1	2	1	3	2	0	0	1	1	1	2	2	1	3	2	7	5	0	2	2	0	3	1	0	2	0	1	1	1	0	1	1	1
Nucleolar complex protein 2 homolog	Q9WV70	Noc2l	0	0	0	0	0	1	5	8	0	0	0	1	1	0	0	2	0	0	0	1	0	0	7	8	0	0	0	0	2	24	1	7	0	0	0	0	1	5	4	2	0	0	0	0	0	0	6
Protein Vps13d	B1ART2	Vps13d	1	4	5	2	3	2	1	2	4	6	6	8	8	3	5	4	3	2	3	4	9	0	3	5	3	1	6	4	3	3	0	8	6	6	5	7	7	6	3	4	3	2	4	4	4	3	3
Protein Cep350	E9Q309	Cep350	2	0	0	0	1	3	4	1	0	0	0	0	2	1	1	0	0	0	0	0	3	4	6	5	0	0	0	0	6	4	1	4	0	0	1	0	2	0	0	1	0	0	0	0	2	2	3
ZAN	Q99ND0		0	0	0	0	1	0	0	4	0	0	0	0	0	1	0	0	1	0	2	1	0	1	0	0	0	0	0	0	1	0	1	1	0	0	0	0	0	0	0	0	0	1	3	0	0	3	0
A-kinase anchor protein 9	Q70FJ1	Akap9	0	0	1	0	0	0	2	0	0	0	0	0	4	2	0	0	0	0	0	0	1	1	1	1	0	0	0	0	1	1	0	0	0	0	0	0	2	0	0	0	0	1	1	0	0	0	0
Vesicle-fusing ATPase	P46460	Nsf	6	5	9	9	0	0	8	0	7	6	8	9	2	2	1	2	7	0	6	2	1	0	1	0	9	14	6	14	2	0	11	9	18	15	13	16	0	2	4	6	3	9	8	5	6	2	3
La-related protein 1	Q6ZQ58	Larp1	0	0	0	0	0	0	0	0	0	0	0	0	0	0	0	4	0	0	0	1	0	0	0	0	0	0	0	2	1	1	0	0	2	0	1	2	0	0	1	0	0	0	0	0	0	1	0
PH and SEC7 domain-containing protein 3	Q2PFD7	Psd3	14	3	6	9	0	0	0	0	15	17	17	14	0	0	0	0	11	7	1	2	0	0	0	0	9	10	12	12	0	0	0	0	29	21	15	15	0	0	0	0	3	3	11	13	0	0	0
Catenin delta-2	O35927	Ctnnd2	6	7	5	8	0	0	0	0	12	18	19	13	0	0	0	0	5	3	5	3	0	0	0	0	5	10	11	11	1	0	0	0	23	19	14	20	0	0	0	0	13	12	12	8	0	0	0
Insulin receptor-related protein	Q9WTL4	Insrr	0	0	0	0	0	2	5	4	0	0	0	0	0	0	8	0	0	0	0	0	0	0	2	0	0	1	0	0	0	0	2	2	0	0	0	0	0	0	0	0	0	0	0	0	0	1	1
Regulating synaptic membrane exocytosis protein 1	Q99NE5	Rims1	6	7	9	11	0	0	0	0	7	7	17	15	0	0	0	0	3	6	6	6	0	0	0	0	9	10	14	18	0	0	0	1	27	14	17	31	0	0	0	0	6	5	7	18	0	1	0
Leucine-rich repeat-containing protein 16A	Q6EDY6	Carmil1	0	0	0	0	0	2	0	1	0	0	0	0	1	4	0	0	0	0	0	0	1	0	1	1	0	0	0	0	1	1	0	0	0	0	0	0	0	0	0	0	0	0	1	0	1	0	1
Dedicator of cytokinesis protein 4	P59764	Dock4	0	0	0	0	2	1	0	0	0	0	0	0	1	1	0	0	0	0	0	0	2	1	0	0	0	0	1	0	2	0	0	1	0	1	0	0	0	0	0	0	0	0	0	0	4	6	0
Serine/threonine-protein kinase mTOR	Q9JLN9	Mtor	0	0	0	0	0	0	0	0	0	1	0	0	0	2	0	6	0	0	0	0	0	0	2	2	0	0	0	0	0	3	0	0	0	0	0	0	0	1	0	6	0	0	0	0	1	0	3
Ubiquitin-40S ribosomal protein S27a	P62983	Rps27a	9	6	7	4	0	0	2	0	12	6	9	9	0	0	0	0	6	7	5	4	0	0	0	0	8	9	9	6	0	0	2	2	11	14	8	10	0	2	1	0	6	6	5	7	0	0	0
Microtubule-associated protein 1A	Q9QYR6	Map1a	9	7	8	11	0	0	2	0	5	2	3	0	0	0	0	1	5	2	9	9	0	0	0	0	12	13	15	17	1	0	2	2	16	5	12	19	1	0	6	4	4	9	8	11	2	0	0
Adenomatous polyposis coli protein	Q61315	Apc	3	1	18	3	9	1	0	3	0	0	1	2	0	1	1	1	4	0	1	3	10	5	0	1	0	2	5	0	1	0	3	4	0	1	20	12	2	0	0	0	1	1	1	1	4	0	5
Scavenger receptor class F member 2	P59222	Scarf2	0	0	0	0	0	1	0	0	0	1	0	0	0	0	3	3	0	0	0	0	0	0	2	0	0	0	0	0	0	1	0	0	0	0	0	0	1	1	0	2	0	0	0	0	0	0	2
Contactin-1	P12960	Cntn1	14	9	14	10	0	0	5	0	0	7	7	1	0	0	0	0	4	2	9	7	0	0	0	0	23	20	16	19	2	0	4	3	12	11	11	21	2	2	22	14	12	17	6	13	2	1	0
Nucleolar pre-ribosomal-associated protein 1	Q571H0	Urb1	1	0	0	1	0	0	0	0	0	0	1	0	0	0	0	0	0	0	0	0	4	1	0	0	0	0	1	0	0	0	0	0	0	0	0	0	0	0	1	0	0	0	0	0	1	0	5
Lymphoid-restricted membrane protein	Q60664	Irag2	8	2	8	8	0	0	0	0	1	12	9	12	1	0	2	2	3	6	5	4	1	0	1	2	4	8	2	10	0	6	0	0	3	8	5	1	3	2	2	3	6	7	10	5	2	1	0
Protein Wnt-2	P21552	Wnt2	0	0	1	0	0	4	0	4	0	0	1	1	0	0	0	0	0	0	0	0	1	0	3	1	0	0	0	0	0	0	4	1	0	0	0	0	0	0	0	0	0	0	0	0	0	0	5
Dyslexia-associated protein KIAA0319 homolog	Q5SZV5	Kiaa0319	10	18	22	18	1	0	3	0	0	0	0	1	0	0	3	3	21	12	14	19	0	0	0	0	37	30	20	5	2	0	5	0	0	0	9	1	1	1	2	2	36	13	0	10	4	16	0
Guanine nucleotide-binding protein G(o) subunit alpha	P18872	Gnao1	11	12	21	5	0	1	5	0	12	12	11	10	0	0	0	0	11	8	7	8	0	0	1	1	13	15	8	12	1	2	4	4	14	14	17	22	0	0	6	2	8	19	14	7	1	0	2
Striated muscle-specific serine/threonine-protein kinase	Q62407	Speg	11	4	7	7	0	1	0	0	8	3	7	10	0	0	0	0	2	4	3	3	0	0	1	0	3	5	8	8	1	1	0	0	29	19	12	28	0	1	0	0	2	0	2	9	0	0	0
Slc18a2 protein	Q66L40	Slc18a2	1	0	0	3	0	8	1	2	0	0	0	3	5	1	1	12	0	0	0	4	1	0	1	1	1	0	4	5	0	2	0	3	0	0	0	0	3	0	7	3	0	0	1	1	1	3	0
Plakophilin-4	Q68FH0	Pkp4	7	5	5	5	1	2	0	0	12	7	12	9	0	1	0	0	5	2	4	2	0	0	0	1	8	9	10	9	0	0	0	0	21	15	16	30	0	2	0	0	16	12	3	13	0	1	0
ELKS/Rab6-interacting/CAST family member 1	Q99MI1	Erc1	5	7	7	4	0	0	0	1	18	11	14	10	0	0	0	0	4	1	4	6	0	0	0	0	4	4	6	7	0	0	0	0	27	20	10	20	0	0	1	1	2	5	3	9	0	0	1
Tumor necrosis factor receptor superfamily member 6	P25446	Fas	0	3	5	7	0	3	0	4	0	0	0	0	0	0	0	1	0	0	2	4	2	0	0	2	3	4	1	5	0	1	1	1	2	0	0	0	1	1	0	1	1	0	5	2	0	0	2
Muc5b protein	Q8K1G6	Muc5b	1	0	0	0	0	0	0	1	1	0	0	0	1	0	0	1	0	0	0	0	1	1	1	0	0	0	0	1	1	0	0	1	0	0	0	0	2	0	0	0	0	0	1	0	0	1	2
Alpha actinin 1a	A1BN54	Actn1	12	3	18	4	0	0	0	0	0	0	63	3	0	0	0	0	9	10	65	2	0	0	0	0	8	16	2	6	0	0	0	0	8	0	3	6	0	0	0	0	39	21	1	2	0	0	0
BTB/POZ domain-containing protein KCTD16	Q5DTY9	Kctd16	8	6	6	8	0	0	0	0	19	14	11	9	0	0	0	0	8	10	6	4	0	0	0	0	9	5	6	8	0	0	0	0	7	12	11	14	0	0	0	0	4	8	11	8	0	0	0
F8 protein	B7ZNH8	F8	1	0	0	0	3	0	0	3	0	1	2	1	2	6	3	11	0	2	0	0	5	2	1	1	0	1	0	0	2	1	0	1	0	1	2	1	3	7	3	7	0	1	0	0	2	1	2
Protein bassoon	O88737	Bsn	3	0	1	11	0	1	0	0	9	9	13	5	0	0	0	0	0	1	6	0	1	0	1	0	3	7	12	22	0	0	0	1	19	18	20	39	0	0	1	0	2	5	9	12	1	0	1
Protein Gm15800	E9Q2E4	Hectd4	11	10	5	2	0	0	1	0	10	12	8	7	1	0	0	0	13	4	3	5	1	0	1	1	7	8	8	4	2	0	0	0	26	24	22	27	0	0	0	1	4	6	3	2	0	0	0
Zinc finger protein 106	O88466	Znf106	0	0	0	0	0	1	0	1	0	0	0	0	0	1	0	2	0	0	0	0	0	0	0	0	0	0	0	0	1	1	0	1	0	0	0	0	0	0	0	0	1	0	0	0	1	0	0
Sodium/potassium-transporting ATPase subunit beta-1	P14094	Atp1b1	10	11	7	15	0	0	9	0	8	16	12	11	1	0	1	0	14	9	9	7	0	0	1	0	13	14	15	14	2	0	8	2	16	10	17	11	1	0	3	2	10	11	9	14	1	1	0
GCN1 general control of amino-acid synthesis 1-like 1 (Yeast)	B2RWW6	Gcn1	0	0	0	0	0	2	1	0	0	1	0	0	0	1	2	0	0	0	0	1	0	0	2	0	0	0	0	0	1	4	1	1	0	0	0	0	1	0	1	1	1	0	0	0	1	1	1
Nck-associated protein 1	P28660	Nckap1	6	10	4	5	0	0	0	1	11	5	8	11	0	0	1	0	5	4	10	2	0	0	0	1	11	14	6	10	0	0	0	0	25	13	13	31	0	0	1	0	10	12	8	8	0	0	0
Enhancer of polycomb homolog 1	Q8C9X6	Epc1	0	0	0	0	0	2	0	0	0	0	0	0	0	0	0	0	0	0	0	0	0	2	2	1	0	1	0	0	1	0	0	1	0	0	0	0	0	0	0	0	0	0	0	0	1	1	1
ADP/ATP translocase 2	P51881	Slc25a5	16	10	9	10	0	0	0	0	14	17	12	17	0	0	0	0	12	7	10	6	0	0	0	0	14	13	11	12	0	0	0	3	18	14	11	15	0	0	2	0	12	9	11	17	1	0	0
ERC protein 2	Q6PH08	Erc2	6	3	7	6	0	0	0	0	12	13	12	8	1	0	0	0	2	1	8	4	0	0	0	0	5	6	4	9	1	0	0	0	19	18	12	25	0	0	0	0	3	3	6	8	0	1	0
Girdin	Q5SNZ0	Ccdc88a	15	12	5	6	0	0	0	0	16	0	11	9	0	0	0	0	7	7	4	6	0	0	1	0	3	5	12	7	0	0	0	0	14	8	15	25	0	0	0	0	2	1	1	11	0	0	0
Chromatin accessibility complex protein 1	Q9JKP8	Chrac1	0	0	0	0	0	1	0	1	0	0	0	1	0	1	0	0	0	0	0	0	0	0	0	0	1	0	0	0	0	0	0	1	0	0	0	1	0	0	0	0	0	0	0	0	0	0	2
Protein Rasal2	E9PW37	Rasal2	2	6	2	3	1	2	2	2	1	3	6	6	5	2	2	2	3	3	2	2	0	1	1	0	3	3	0	2	1	2	2	4	4	4	0	8	5	3	2	3	3	2	1	4	0	1	0
Protein ARMCX6	Q8K3A6	Armcx6	0	0	1	0	1	1	0	0	0	0	0	0	0	0	0	0	0	0	0	0	0	1	0	0	0	0	0	0	0	1	1	2	2	0	0	0	0	0	0	0	0	0	0	0	1	0	0
ADP/ATP translocase 1	P48962	Slc25a4	17	8	6	8	0	0	3	0	15	18	11	17	1	0	0	0	12	8	7	4	0	0	0	0	12	10	9	10	0	0	3	3	18	12	8	13	3	1	2	0	10	8	12	17	1	0	0
Cleavage and polyadenylation specificity factor subunit 1	Q9EPU4	Cpsf1	0	1	3	1	1	1	0	2	0	0	0	0	0	0	0	0	0	0	2	1	0	0	0	1	1	2	1	4	1	4	0	0	0	0	0	0	1	0	0	0	1	0	2	0	0	0	3
Inner centromere protein	Q9WU62	Incenp	0	0	0	0	17	12	0	1	0	0	0	0	0	1	3	10	0	0	0	0	8	6	2	1	0	0	0	0	11	0	1	2	0	0	0	0	6	2	4	1	0	0	0	0	15	16	1
Breakpoint cluster region protein	Q6PAJ1	Bcr	11	10	5	9	0	1	0	1	11	4	14	7	1	1	0	0	7	8	6	3	0	0	0	0	13	11	9	16	0	0	0	0	22	12	14	32	1	2	1	0	5	3	3	6	0	0	0
MANSC domain-containing protein 1	Q9CR33	Mansc1	1	24	10	2	0	1	0	3	0	0	0	1	0	0	0	0	6	6	2	4	0	0	1	2	1	5	0	0	0	0	2	1	0	0	11	4	0	0	0	0	13	16	2	0	0	0	0
Methylthioribulose-1-phosphate dehydratase	Q9WVQ5	Apip	0	0	0	0	2	3	1	1	0	0	0	0	0	1	0	0	1	0	0	0	0	0	2	2	0	0	0	0	1	2	2	5	0	0	0	0	0	0	0	0	1	0	1	1	0	1	3
Amyloid beta A4 protein	P12023	App	0	0	0	1	3	7	3	1	0	0	0	0	0	0	0	0	0	0	0	0	0	1	1	4	0	0	0	0	2	0	1	2	0	0	0	0	2	0	0	0	0	0	0	0	0	1	0
Protein kinase C gamma type	P63318	Prkcg	4	5	6	11	0	0	0	0	8	13	24	9	0	0	0	0	4	4	9	6	0	0	0	0	11	17	10	15	0	0	1	0	16	9	10	16	0	0	0	0	16	16	10	5	0	0	0
Ig heavy chain V-III region J606	P01801		0	16	0	0	0	0	0	1	4	16	6	12	1	5	2	0	6	19	0	0	0	5	0	0	0	0	0	0	0	0	0	0	15	14	14	0	3	2	0	0	19	8	0	8	0	3	0
Ig heavy chain V region RF	P18524		0	16	0	0	2	1	1	4	4	8	0	12	4	2	2	2	6	14	8	0	0	1	1	0	0	12	0	11	2	1	2	0	5	13	0	0	3	2	0	2	0	8	0	7	1	3	0
Heat shock protein HSP 90-alpha	P07901	Hsp90aa1	5	4	7	8	1	0	12	1	12	6	6	16	1	0	1	0	9	2	5	5	0	0	0	0	5	3	7	11	2	0	15	13	17	8	0	11	0	2	5	4	3	7	5	5	8	1	2
Disks large-associated protein 3	Q6PFD5	Dlgap3	12	7	10	8	0	0	0	0	6	9	17	8	0	0	0	0	7	9	7	4	2	1	0	0	7	9	9	5	0	0	0	0	9	11	12	20	0	0	0	0	10	6	4	9	0	0	0
Histone-lysine N-methyltransferase 2D	Q6PDK2	Kmt2d	1	0	0	0	0	2	0	2	0	1	0	0	1	3	0	1	0	0	0	0	1	2	2	1	0	0	0	0	1	0	0	2	0	0	0	0	0	1	1	2	0	0	0	0	0	0	1
HEAT repeat containing 1	G3X9B1	Heatr1	0	0	0	0	3	4	1	0	0	0	0	0	12	9	8	18	0	0	0	0	1	1	4	1	0	0	0	0	1	0	3	3	0	0	0	0	3	11	5	21	0	0	0	0	0	2	2
Bifunctional heparan sulfate N-deacetylase/N-sulfotransferase 3	Q9EQH7	Ndst3	0	0	0	0	0	0	0	0	0	0	0	0	0	2	0	3	0	0	0	0	0	1	1	1	0	0	0	0	0	0	1	2	0	0	0	0	1	0	0	0	0	0	1	0	0	0	1
Dystonin	Q91ZU6	Dst	0	0	0	1	2	2	2	3	0	1	0	1	2	4	3	4	0	0	1	0	1	1	2	3	1	0	0	1	1	2	1	5	0	0	1	2	3	4	3	5	2	1	1	1	1	1	2
480-kDa ankyrinG	W6PPR4	Ank3	3	2	4	3	1	1	0	0	1	1	2	1	0	0	0	1	1	1	3	2	1	0	0	2	3	3	2	3	0	1	1	1	1	1	3	3	0	0	0	0	3	5	2	2	2	0	1
Telomerase reverse transcriptase	O70372	Tert	0	1	0	0	0	0	0	0	0	0	1	0	2	0	1	0	0	0	0	0	0	0	0	1	0	0	0	0	0	1	0	1	0	0	0	1	1	0	0	0	0	0	0	0	0	0	0
Leucine-rich repeat serine/threonine-protein kinase 2	Q5S006	Lrrk2	1	0	0	0	0	1	0	0	0	0	0	0	2	0	1	0	0	0	0	0	1	1	0	3	0	0	0	0	0	0	0	1	0	0	0	0	0	1	0	2	0	1	0	1	1	0	0
Unconventional myosin-Va	Q99104	Myo5a	10	4	19	4	0	0	0	0	0	0	42	1	0	0	0	0	11	11	37	4	0	0	0	0	9	12	1	4	0	0	0	0	3	1	2	4	0	0	1	0	26	29	1	1	0	0	0
Low-density lipoprotein receptor-related protein 1B	Q9JI18	Lrp1b	0	0	0	0	0	0	2	0	0	0	0	0	0	1	1	0	0	1	0	0	2	0	0	0	1	1	0	0	0	0	0	1	0	0	0	0	0	0	0	0	0	0	1	0	1	0	0
Liprin-alpha 3	B8QI35	Ppfia3	5	5	8	8	0	0	0	0	17	15	11	10	0	0	0	1	6	1	2	3	0	0	0	0	4	7	6	8	0	0	0	0	17	13	11	16	0	0	0	0	1	2	4	5	0	0	0
Calcium/calmodulin-dependent 3',5'-cyclic nucleotide phosphodiesterase 1C	Q64338	Pde1c	0	0	0	0	4	4	1	2	1	1	0	0	0	1	2	1	0	0	0	0	1	0	2	1	0	0	0	0	1	0	1	0	0	1	0	0	1	2	2	1	0	0	0	0	3	1	1
NFX1-type zinc finger-containing protein 1	Q8R151	Znfx1	0	0	1	0	0	1	0	0	0	0	0	0	0	1	0	1	0	0	0	0	2	0	1	2	0	0	0	0	0	1	0	0	0	0	0	0	0	0	0	0	1	0	0	0	0	1	0
Jouberin	Q8K3E5	Ahi1	12	4	4	5	0	0	0	0	5	4	7	4	0	0	0	0	5	0	2	9	0	0	0	0	3	3	7	20	0	1	0	0	40	16	22	19	0	0	0	0	6	5	4	5	0	1	0
Ig kappa chain V-III region PC 2413	P01657		0	0	0	0	4	4	3	5	0	0	0	0	15	17	11	8	0	0	0	0	5	5	7	7	0	0	0	0	4	8	2	3	0	0	0	0	15	16	9	7	0	0	0	0	5	4	4
Neogenin	P97798	Neo1	2	4	11	9	0	0	0	0	1	1	28	9	1	0	2	0	3	7	2	0	0	2	0	0	4	3	2	1	1	0	1	0	1	3	0	1	0	0	2	0	1	8	4	3	0	2	0
Disks large homolog 4	Q62108	Dlg4	5	4	9	3	0	0	0	0	13	6	33	8	0	0	0	0	4	4	40	4	0	0	0	0	8	5	11	5	0	0	0	0	9	5	4	20	0	1	0	0	21	14	3	13	0	0	0
Serine/arginine repetitive matrix protein 2	Q8BTI8	Srrm2	0	1	1	0	1	0	0	0	0	0	0	0	0	0	0	1	1	1	0	0	0	0	3	1	0	0	0	0	0	1	0	0	0	0	0	0	0	0	0	2	0	1	1	1	0	0	0
ATP-dependent 6-phosphofructokinase, muscle type	P47857	Pfkm	4	5	13	5	0	0	2	0	13	11	3	10	0	0	0	1	3	4	10	6	0	0	0	0	5	6	10	8	0	0	2	1	8	10	10	13	0	0	1	3	4	6	4	6	2	0	0
AP-2 complex subunit beta	Q9DBG3	Ap2b1	5	6	4	8	1	0	2	0	3	11	4	7	0	0	1	2	6	4	6	0	1	0	0	0	14	13	11	6	1	1	5	1	12	10	13	10	0	2	5	3	6	9	3	6	2	1	0
Protein HEATR9	Q5QNV8	Heatr9	0	0	0	0	0	2	0	0	0	0	0	0	0	0	0	1	0	0	0	0	0	0	0	1	0	0	0	0	0	0	0	0	0	0	0	0	0	0	0	0	1	0	0	0	0	0	0
Nesprin-1	Q6ZWR6	Syne1	1	1	0	1	0	0	1	1	0	0	0	0	1	0	0	0	0	0	0	0	0	0	0	1	0	0	0	0	2	0	0	2	0	0	1	0	1	1	1	1	0	0	1	0	0	0	1
Protein Ahnak	E9Q616	Ahnak	0	0	0	0	0	1	0	2	0	0	0	0	1	3	1	2	0	1	0	0	3	0	0	0	0	1	0	2	4	3	1	0	0	1	0	0	1	0	1	3	0	0	1	0	0	1	0
Cytoplasmic dynein 2 heavy chain 1	Q45VK7	Dync2h1	0	0	2	5	0	1	0	2	0	0	0	0	0	0	0	1	0	0	2	4	2	1	1	1	1	3	0	1	1	0	0	1	0	0	0	0	0	0	0	0	1	1	2	2	0	0	1
Multiple epidermal growth factor-like domains protein 10	Q6DIB5	Megf10	0	0	0	0	1	2	0	3	0	0	0	0	0	0	0	0	0	0	0	1	3	0	0	0	0	0	0	0	0	0	0	2	0	0	0	0	1	0	0	1	0	0	0	1	0	0	0
Obscurin	A2AAJ9	Obscn	0	0	1	0	0	0	0	0	0	2	0	0	1	0	0	0	0	0	0	0	0	0	2	2	0	0	0	0	0	1	0	0	2	2	2	1	0	0	1	1	0	0	1	0	2	1	3
L1TD1	G3UYN0	L1td1	0	0	2	1	0	0	0	1	2	0	0	0	1	0	0	0	0	0	0	0	1	1	0	0	0	0	0	1	1	1	0	0	0	0	0	0	0	0	0	0	1	0	0	1	0	0	0
DOMON domain-containing protein FRRS1L	B1AXV0	Frrs1l	0	0	0	0	1	5	1	5	0	0	0	0	12	9	3	5	0	0	0	0	1	6	5	1	0	0	1	0	2	1	3	6	0	0	0	0	9	3	2	2	0	0	1	0	4	1	2
Cytoplasmic dynein 1 heavy chain 1	Q9JHU4	Dync1h1	3	4	5	4	1	4	0	1	6	1	5	0	1	2	1	1	1	1	2	4	0	0	0	0	3	1	10	8	1	1	1	1	15	7	8	9	2	2	7	2	2	3	2	5	2	1	1
Lysine-specific demethylase 5A	Q3UXZ9	Kdm5a	0	1	0	0	4	0	0	1	0	0	0	0	0	1	1	0	0	0	0	0	0	0	0	0	0	0	0	0	1	0	0	0	0	0	0	0	0	0	0	0	0	0	0	0	0	1	2
Immunoglobulin heavy chain complex	Q7TMK4		0	0	0	0	0	0	0	0	0	0	0	11	0	1	0	0	6	14	0	0	0	0	0	0	0	0	0	0	2	1	1	1	0	0	0	0	3	2	0	2	0	0	0	0	0	4	0
Laminin subunit gamma-2	Q61092	Lamc2	0	0	1	1	2	4	2	0	2	0	0	0	0	1	1	1	1	1	0	4	1	1	0	0	1	0	1	1	4	1	0	0	0	1	1	2	1	0	0	0	1	0	3	1	6	1	4
Protein Bod1l	E9Q6J5	Bod1l	0	0	0	0	3	4	1	1	0	0	0	0	0	0	0	2	0	0	1	0	8	1	1	1	0	0	0	0	1	0	2	2	0	0	0	0	0	2	2	1	0	0	0	0	1	0	1
Sarcoplasmic/endoplasmic reticulum calcium ATPase 2	O55143	Atp2a2	8	5	5	4	0	0	0	0	9	1	4	6	0	0	0	0	7	3	1	0	0	0	0	0	9	8	1	9	0	0	1	0	16	10	12	13	0	0	2	1	4	6	3	4	0	0	0
Protein phosphatase 1H	Q3UYC0	Ppm1h	1	0	1	0	1	3	1	1	2	2	0	1	0	0	0	0	0	3	0	0	2	0	2	2	1	1	0	0	2	6	0	1	3	3	1	1	0	1	0	0	0	1	1	1	0	1	1
Ig lambda-1 chain V region S43	P01727		1	0	1	0	6	5	11	11	3	1	2	0	9	5	12	25	1	1	2	1	11	8	16	7	0	0	1	2	5	1	6	5	8	9	0	1	7	10	12	13	0	1	0	2	4	4	4
Testis protein TEX15	Q99MV3	Tex15	0	0	0	0	0	2	0	0	0	0	0	0	0	0	1	0	0	0	0	0	0	2	2	0	0	0	0	0	0	1	0	0	0	0	0	0	0	0	1	0	0	0	1	0	2	3	0
Protein Fcgbp	E9Q9C6	Fcgbp	1	2	6	6	1	0	0	3	4	3	1	3	2	10	3	7	6	2	4	5	4	2	1	1	9	4	7	4	1	4	3	5	2	7	6	3	3	3	3	3	3	2	3	4	2	4	0
Protein Rbmxl2	Q9DAE2	Rbmxl2	0	0	0	0	0	0	0	1	0	0	0	0	0	2	0	2	0	0	0	0	1	0	1	1	1	0	0	0	0	1	0	0	0	0	0	0	1	0	0	0	0	0	0	0	0	0	2
Glutamine synthetase	P15105	Glul	7	6	0	0	0	0	5	1	12	18	7	18	1	1	0	0	6	4	1	2	0	0	0	0	4	6	4	3	0	0	2	0	18	19	12	20	2	1	8	2	0	2	4	3	0	0	0
BPI fold-containing family A member 3	Q9D9J8	Bpifa3	4	0	1	1	0	2	2	9	0	0	0	0	0	0	0	0	0	3	0	1	0	0	2	2	0	1	0	0	0	1	4	4	1	0	0	0	0	0	0	0	0	1	1	0	0	0	6
Estradiol 17 beta-dehydrogenase 5	P70694	Akr1c6	2	5	15	14	0	6	3	4	0	0	0	0	2	1	0	0	7	7	7	7	0	0	1	1	8	8	8	15	3	1	7	7	0	0	1	0	0	0	0	0	8	3	17	10	0	0	2
Protein Nckap5	E9QAE1	Nckap5	0	0	0	1	1	1	0	2	0	0	0	0	2	0	3	4	0	0	0	0	3	0	13	0	0	0	1	0	0	0	1	0	0	0	2	0	2	2	2	3	1	0	1	0	0	1	0
V-type proton ATPase 116 kDa subunit a isoform 1	Q9Z1G4	Atp6v0a1	8	13	11	9	0	0	2	0	1	5	2	0	0	0	0	0	8	1	6	10	0	0	0	0	16	17	15	15	1	1	1	2	7	6	7	16	1	1	8	4	5	8	12	14	2	0	0
Hydroxyacid-oxoacid transhydrogenase, mitochondrial	Q8R0N6	Adhfe1	0	0	0	0	0	2	8	7	0	0	0	0	0	2	0	1	0	1	1	0	5	2	1	8	0	0	0	1	8	1	1	3	0	0	0	0	1	3	0	4	0	0	0	0	5	3	2
Neurofilament heavy polypeptide	P19246	Nefh	0	1	2	3	0	0	0	0	3	2	5	3	1	1	10	1	1	1	4	0	3	0	0	0	2	6	6	2	0	1	3	0	13	10	14	16	5	2	14	3	4	4	0	2	0	0	0
DnaJ homolog subfamily C member 1	Q61712	Dnajc1	6	10	16	10	0	0	0	0	3	13	5	10	0	0	0	0	13	11	5	8	1	0	0	0	10	4	6	9	1	0	0	0	9	11	14	14	0	0	0	0	10	21	4	6	0	0	0
RNA-binding protein MEX3D	Q3UE17	Mex3d	0	0	0	0	0	2	0	0	0	0	0	0	2	2	1	0	0	0	0	0	1	0	2	0	0	0	0	0	0	2	0	1	0	0	0	0	3	1	0	3	0	0	0	1	0	0	1
Sodium-dependent phosphate transport protein 2B	Q9DBP0	Slc34a2	0	1	0	1	0	2	0	1	0	0	0	0	0	0	0	0	0	0	0	1	1	1	1	0	0	0	0	1	1	2	0	0	0	0	0	0	0	1	0	1	1	1	0	2	2	1	0
Prolow-density lipoprotein receptor-related protein 1	Q91ZX7	Lrp1	0	0	0	1	0	1	1	1	1	1	0	0	2	0	0	2	0	0	0	0	0	0	1	0	0	1	0	0	2	1	1	1	3	2	1	1	0	0	0	3	0	0	0	0	0	0	4
ALK tyrosine kinase receptor	P97793	Alk	1	2	0	1	0	0	0	1	1	0	0	1	0	0	0	0	1	2	5	0	0	0	0	1	2	0	2	0	0	0	0	1	0	0	0	0	0	0	0	0	1	4	0	2	0	0	2
Aconitate hydratase, mitochondrial	Q99KI0	Aco2	10	2	6	3	2	0	21	1	11	9	7	20	0	0	3	0	6	0	4	1	0	0	0	0	2	4	5	9	0	0	20	8	11	5	4	6	1	0	0	1	1	10	2	5	8	0	0
Rho GTPase-activating protein 21	Q6DFV3	Arhgap21	5	5	7	8	0	0	1	0	3	4	12	0	0	0	1	0	6	5	4	8	0	0	0	0	5	0	5	8	0	1	1	0	11	0	7	10	0	0	1	2	3	3	4	9	0	0	0
Kinesin-1 heavy chain	Q61768	Kif5b	7	5	7	0	0	0	0	0	13	7	9	9	0	0	0	0	4	0	7	10	0	0	0	0	11	8	9	8	0	0	0	0	19	14	9	13	0	0	0	1	0	0	7	9	0	1	0
Hexokinase-1	P17710	Hk1	5	2	4	3	0	1	15	1	10	7	5	13	0	0	0	1	7	0	3	0	0	0	0	0	4	5	5	4	2	0	13	6	8	4	7	12	0	0	4	3	1	10	2	2	10	0	1
Soluble scavenger receptor cysteine-rich domain-containing protein SSC5D	Q8BV57	Ssc5d	0	0	0	0	1	1	3	1	0	0	0	0	1	0	0	2	0	0	0	0	2	3	0	0	0	0	0	0	2	1	0	0	0	0	0	0	0	0	0	2	0	0	0	0	2	2	0
Cysteine-rich with EGF-like domain protein 1	Q91XD7	Creld1	0	1	0	0	0	1	1	0	0	0	0	0	0	0	3	0	0	0	0	0	1	0	0	0	0	0	0	0	0	0	1	0	0	0	0	0	0	0	0	1	0	0	0	0	0	0	1
Stress-induced-phosphoprotein 1	Q60864	Stip1	1	0	0	0	0	0	0	1	0	0	0	0	0	0	0	0	0	0	0	0	1	0	0	1	0	0	0	0	3	8	0	2	0	0	0	0	0	1	0	0	0	0	0	0	1	0	0
Myosin-14	Q6URW6	Myh14	12	11	19	0	0	0	0	1	0	0	10	0	0	0	1	0	7	10	25	11	0	0	0	0	9	9	1	3	2	1	1	0	1	1	0	0	0	0	1	0	18	20	0	1	0	2	0
Inactive phospholipase C-like protein 1	Q3USB7	Plcl1	1	0	0	0	0	0	0	0	0	0	0	0	0	0	0	0	0	0	0	0	2	2	0	0	0	0	0	0	2	0	0	0	0	0	0	0	0	0	0	0	0	0	1	0	1	1	0
Serine/threonine-protein kinase MARK2	Q05512	Mark2	4	5	1	3	0	1	0	0	12	11	10	10	0	0	0	0	4	1	3	1	0	0	0	0	4	7	2	3	0	0	0	0	19	12	10	19	0	0	0	0	6	2	2	1	0	0	0
Macrophage metalloelastase	P34960	Mmp12	0	0	0	0	0	2	0	0	0	0	0	0	0	0	1	0	0	0	0	0	1	0	0	0	0	0	0	0	0	0	0	0	0	1	0	0	0	0	0	1	0	1	0	0	0	0	2
Desmoplakin	E9Q557	Dsp	0	1	0	1	2	1	0	1	1	2	0	1	1	1	22	1	0	3	0	0	1	0	0	0	0	0	0	0	0	0	1	1	1	0	0	0	0	0	0	3	0	0	0	0	1	0	0
Fibrous sheath-interacting protein 2	A2ARZ3	Fsip2	0	0	0	1	1	0	1	1	0	0	0	0	0	1	1	2	0	0	0	0	0	0	0	0	1	0	0	1	2	2	1	2	0	0	0	0	0	0	0	1	0	0	0	0	0	2	2
Protein Adamts14	E9PX39	Adamts14	0	0	0	0	1	0	0	0	0	0	1	0	0	0	0	0	0	0	0	0	0	0	0	0	0	0	0	0	0	0	0	0	0	0	0	0	0	0	0	0	0	0	0	0	0	0	0
Collagen alpha-1(V) chain	O88207	Col5a1	0	0	0	0	0	1	1	0	0	7	0	3	5	6	3	1	1	0	0	0	0	0	0	0	0	0	0	1	1	0	0	1	0	6	0	0	0	1	2	7	0	0	0	0	0	1	1
1-phosphatidylinositol 4,5-bisphosphate phosphodiesterase epsilon-1	Q8K4S1	Plce1	1	1	0	0	0	2	5	0	0	0	0	0	0	0	0	0	0	4	0	1	0	0	1	3	1	1	1	1	0	0	0	2	0	0	0	0	0	0	0	0	3	2	0	0	1	0	1
Immunoglobulin-like and fibronectin type III domain-containing protein 1	Q3KNY0	Igfn1	3	2	3	2	0	0	0	0	0	0	0	4	0	0	0	0	7	4	3	3	0	0	0	0	3	6	1	1	0	0	0	1	0	0	4	5	0	0	0	1	1	3	0	2	0	1	0
Laminin subunit alpha-5	Q61001	Lama5	0	0	0	1	0	1	1	1	0	0	0	0	1	3	5	9	0	0	0	0	0	2	1	0	0	0	0	0	1	1	0	0	0	0	0	0	2	0	9	2	0	0	0	0	1	0	2
E3 ubiquitin-protein ligase UBR4	A2AN08	Ubr4	0	0	0	0	0	0	0	1	0	0	0	0	1	0	1	0	0	0	1	1	3	1	1	1	0	0	0	0	0	3	0	0	0	0	0	0	2	1	1	0	1	0	0	0	0	0	0
Type VI collagen alpha 3 subunit	O88493	Col6a3	0	0	0	0	0	0	1	0	0	0	0	0	1	0	0	0	0	0	0	0	0	0	0	1	0	0	0	0	0	0	1	0	0	0	0	0	0	0	0	1	9	0	0	0	0	0	0
Protein piccolo	Q9QYX7	Pclo	1	0	1	4	1	1	0	0	2	1	1	0	1	0	0	0	0	0	1	1	0	1	1	0	1	3	3	2	0	1	1	1	11	4	3	16	0	0	0	1	1	1	0	4	0	0	4
MHC class II transactivator	P79621	Ciita	0	0	0	0	5	5	4	7	0	0	1	0	12	10	4	10	0	0	0	0	6	6	10	8	0	0	0	0	4	18	8	8	0	0	0	0	10	12	6	6	0	0	0	0	5	4	5
Microtubule-associated serine/threonine-protein kinase 3	Q3U214	Mast3	0	1	0	0	1	0	1	1	6	4	3	2	0	0	0	2	0	0	1	1	0	0	1	1	1	0	0	1	0	0	0	0	9	5	4	9	0	0	0	0	0	0	0	0	0	0	0
Glial fibrillary acidic protein	P03995	Gfap	3	6	3	2	0	0	0	0	6	2	14	8	7	0	8	6	5	4	3	3	0	1	1	0	6	8	11	6	0	0	2	1	6	13	17	11	0	4	3	4	6	8	5	6	0	1	0
DNA replication ATP-dependent helicase/nuclease DNA2	Q6ZQJ5	Dna2	0	0	0	0	2	2	1	0	0	0	0	0	0	0	0	0	0	0	0	0	2	1	1	0	0	0	0	0	2	0	0	3	0	0	0	0	0	0	0	0	0	0	0	0	1	1	1
78 kDa glucose-regulated protein	P20029	Hspa5	4	2	10	11	1	0	7	1	5	0	4	11	0	0	1	0	5	6	6	6	0	0	0	1	7	0	5	7	0	1	11	4	10	8	14	12	0	0	0	4	6	3	2	7	0	0	1
Gamma-enolase	P17183	Eno2	8	1	5	5	0	3	14	3	2	4	5	9	0	0	1	0	5	3	0	4	0	0	0	0	4	7	9	9	1	0	14	6	6	5	4	4	0	0	2	2	4	5	3	4	7	0	1
Cilia- and flagella-associated protein 54	Q8C6S9	Cfap54	0	0	0	0	0	0	0	0	0	1	0	0	1	0	1	0	0	0	0	0	2	1	0	0	0	0	0	0	0	0	0	0	0	0	0	0	1	1	0	0	0	1	0	0	1	1	0
MAP7 domain-containing protein 1	A2AJI0	Map7d1	6	0	2	5	0	0	0	0	7	8	5	7	1	1	0	0	0	1	4	0	0	0	2	0	4	4	0	4	0	0	0	0	9	9	7	8	1	0	0	0	1	2	0	2	0	0	0
Protein Dnah7a	E9Q0T8	Dnah7a	0	0	0	1	0	0	0	1	1	0	1	0	0	0	0	0	0	0	0	0	3	0	0	0	0	0	0	0	1	2	2	0	0	0	0	0	0	0	0	1	0	0	0	0	0	3	0
Nucleoprotein TPR	F6ZDS4	Tpr	0	0	0	0	7	1	0	0	0	0	0	0	12	8	6	4	0	0	0	0	2	3	1	0	0	0	0	0	0	10	0	1	0	0	0	0	16	9	1	5	0	0	0	0	0	1	0
T-box transcription factor TBX22	Q8K402	Tbx22	0	0	0	0	0	1	0	0	0	0	0	0	0	0	0	1	0	0	0	0	0	1	0	1	0	0	0	0	2	0	0	0	0	0	0	0	0	0	0	1	0	0	0	0	1	1	0
Tenascin-X	Q3V5L4	Tnxb	0	0	0	0	1	0	2	3	0	0	0	1	0	0	1	2	0	0	0	0	2	0	0	2	0	0	0	1	1	2	1	0	0	0	0	0	0	0	0	4	0	0	2	0	0	0	0
Fibrillin-2	Q61555	Fbn2	0	0	0	0	0	2	0	0	0	0	1	0	0	0	0	0	0	1	0	1	2	0	1	0	0	0	0	0	0	4	0	1	0	0	0	0	0	1	0	2	1	0	0	0	1	0	0
Multiple epidermal growth factor-like domains protein 6	Q80V70	Megf6	0	1	0	0	0	0	2	0	0	0	0	0	0	0	0	1	2	0	0	1	0	0	0	1	0	0	0	0	0	0	0	0	0	0	1	0	1	0	0	1	0	0	0	1	1	1	0
A disintegrin and metalloproteinase with thrombospondin motifs 20	P59511	Adamts20	0	0	0	0	0	0	0	3	0	0	0	0	0	1	0	0	0	0	0	0	3	0	2	1	0	0	0	0	0	1	0	0	0	0	0	0	1	1	0	2	0	0	1	0	0	0	2
Keratin, type II cuticular Hb6	P97861	Krt86	2	3	4	4	0	0	2	0	3	4	5	9	65	0	1	2	2	3	3	2	0	0	1	0	8	3	4	7	0	1	2	1	8	7	4	2	0	3	1	1	5	4	2	6	1	0	0
Cysteine-rich secretory protein 3	Q03402	Crisp3	1	0	1	1	0	0	0	0	0	0	0	0	0	3	0	0	0	0	1	0	0	0	0	2	1	0	1	1	0	0	0	1	0	0	0	1	0	0	0	0	0	0	5	1	0	0	2
Ablim1 protein	B9EIV0	Ablim1	0	0	0	0	1	5	3	5	0	0	1	0	1	1	3	2	0	0	2	0	2	3	3	5	0	1	0	0	5	3	3	0	0	0	0	0	0	1	1	0	0	0	0	0	6	2	6
Zinc finger with UFM1-specific peptidase domain protein	Q3T9Z9	Zup1	0	0	0	0	6	2	0	0	0	0	0	0	1	0	2	0	0	0	0	0	12	3	0	0	0	0	0	1	3	0	0	1	0	0	0	1	1	0	2	0	0	0	0	0	5	4	1
Dystrophin	P11531	Dmd	0	0	0	0	0	0	0	0	1	0	0	0	0	1	0	0	0	0	0	0	1	0	2	0	0	0	0	0	0	0	0	0	0	0	1	0	0	0	0	0	0	0	0	0	0	0	0
Abnormal spindle-like microcephaly-associated protein homolog	Q8CJ27	Aspm	0	0	1	1	0	1	0	1	0	0	0	0	0	0	1	1	0	0	0	0	0	2	1	0	1	0	1	0	0	1	0	1	0	0	0	0	1	1	0	1	0	0	0	0	0	0	0
Usherin	Q2QI47	Ush2A	0	0	0	0	0	0	0	1	0	0	0	0	0	0	0	1	0	1	0	0	3	0	1	1	0	0	0	0	1	0	0	1	1	0	0	0	0	0	0	3	0	0	0	0	1	0	1
Creatine kinase B-type	Q04447	Ckb	8	1	3	1	1	2	18	3	3	1	1	11	0	1	0	0	10	0	1	0	0	0	0	1	1	2	1	3	1	0	21	8	1	0	1	1	0	0	3	0	1	4	1	1	9	2	2
Hermansky-Pudlak syndrome 3 protein homolog	Q91VB4	Hps3	0	0	0	0	2	5	1	0	0	0	0	0	1	1	0	2	0	0	0	0	2	10	1	0	1	0	3	1	3	5	1	0	0	0	0	0	1	3	0	1	0	0	2	0	4	1	1
Kinesin-like protein KIFC2	O08672	Kifc2	0	0	0	0	7	6	5	5	0	0	0	0	9	8	8	7	0	0	0	0	5	6	6	4	0	0	0	0	7	1	6	5	0	0	0	0	7	8	7	12	0	0	0	0	6	5	5
Protein Mki67	E9PVX6	Mki67	0	0	0	0	1	0	0	0	0	0	0	0	0	3	0	0	0	0	0	0	1	0	0	1	0	0	1	2	1	1	0	1	0	0	0	0	1	0	0	1	0	0	0	0	1	0	0
Protein phosphatase 1 regulatory subunit 3A	Q99MR9	Ppp1r3a	0	0	0	0	0	0	0	1	0	0	0	0	0	0	0	0	0	0	0	0	0	0	0	0	0	0	0	0	0	0	0	2	0	0	0	0	0	0	0	0	0	0	0	0	0	0	0
Protein Hmcn1	D3Z2Q7	Hmcn1	0	0	1	0	0	0	1	1	0	0	0	0	0	0	2	3	0	0	1	0	0	1	0	1	1	0	0	1	0	0	1	2	0	0	0	0	1	0	0	2	0	1	0	0	1	1	0
Sorbin and SH3 domain-containing protein 2	Q3UTJ2	Sorbs2	3	4	7	4	0	0	0	0	9	0	18	3	0	0	0	0	2	0	9	2	0	0	0	0	2	4	6	6	0	0	0	0	15	4	5	12	0	0	0	0	1	1	4	8	1	0	0
Calcium-binding mitochondrial carrier protein Aralar1	Q8BH59	Slc25a12	5	5	5	7	0	0	0	0	12	12	9	6	0	0	1	0	5	2	9	3	0	0	0	0	5	5	7	6	0	0	1	0	15	7	7	17	0	0	1	1	2	15	6	11	0	0	0
Thyrotropin-releasing hormone-degrading ectoenzyme	Q8K093	Trhde	0	0	4	2	0	0	0	0	0	1	1	0	1	1	1	0	0	1	0	2	0	0	0	0	2	9	3	0	0	0	0	0	0	0	0	0	0	0	0	1	8	2	1	1	0	0	0
AP-2 complex subunit mu	Q3TWV4	Ap2m1	6	7	3	7	1	0	0	0	4	9	2	3	1	0	1	0	2	3	0	3	0	0	0	0	7	7	4	3	0	0	1	1	7	7	6	7	1	0	2	1	2	2	4	5	0	0	0
Lysosomal protective protein	P16675	Ctsa	0	0	0	0	2	1	0	1	0	1	0	0	0	2	0	1	0	0	0	0	0	0	2	0	0	0	0	0	0	0	0	0	0	0	0	0	1	0	0	0	0	0	0	0	0	0	1
Excitatory amino acid transporter 1	P56564	Slc1a3	7	9	4	3	0	0	0	0	3	8	10	12	0	0	1	1	10	5	6	2	1	0	1	1	11	9	6	5	0	0	2	0	12	7	11	13	0	1	7	3	5	11	4	4	0	0	0
60 kDa heat shock protein, mitochondrial	P63038	Hspd1	5	3	6	6	1	0	3	0	1	1	0	1	0	1	0	0	6	3	0	0	2	1	0	0	3	3	12	9	0	0	3	3	0	1	2	3	0	0	0	0	0	1	100	14	1	1	0
Igh protein	Q99M22	Igh	0	1	0	0	3	3	3	4	0	0	0	0	9	8	6	3	0	1	0	1	5	4	3	4	1	0	0	0	6	1	3	8	1	0	0	0	10	9	4	6	1	0	0	2	6	8	4
Signal-induced proliferation-associated 1-like protein 1	Q8C0T5	Sipa1l1	0	0	1	0	0	0	0	0	2	1	1	1	0	1	0	1	0	0	0	0	0	0	0	0	0	0	0	0	0	0	0	0	2	1	1	2	0	0	1	0	0	0	0	0	0	0	0
Spermatogenesis associated 6-like protein	B2RV46	Spata6l	0	0	0	0	1	2	7	3	0	0	0	0	12	11	6	5	0	0	0	0	3	3	7	12	0	0	0	0	3	9	5	2	0	0	0	0	12	10	6	5	0	0	0	0	2	1	9
Ddx3x protein	B9EKE9	Ddx3x	2	2	3	3	0	0	0	1	4	1	1	2	2	3	0	2	2	0	4	2	0	0	0	0	1	3	2	3	0	0	0	0	6	2	3	5	0	0	0	1	0	2	0	2	0	0	0
Unconventional myosin-IXa	Q8C170	Myo9a	0	0	1	0	1	0	32	12	0	0	0	0	3	2	2	4	0	0	1	1	10	9	4	12	1	0	0	0	0	1	1	12	0	0	0	0	2	1	3	3	0	0	0	0	1	1	1
Protein Rapgef1	Q3UHC1	Rapgef1	1	0	0	0	0	2	2	2	0	0	0	0	1	0	1	2	0	0	0	0	1	0	2	1	0	0	0	1	0	1	1	1	0	0	0	0	1	1	4	1	0	0	0	1	0	1	1
Ventricular zone-expressed PH domain-containing protein 1	A1A535	Veph1	1	0	0	3	5	3	2	6	1	0	0	0	2	2	2	3	0	0	3	3	3	4	11	5	0	0	7	5	4	4	3	4	0	3	0	0	1	6	4	3	5	1	9	8	1	1	3
Vimentin	P20152	Vim	1	0	1	2	0	0	3	3	3	0	3	3	8	1	2	2	3	0	0	0	1	0	3	2	0	1	5	2	4	0	5	1	4	6	6	7	1	1	2	1	5	6	19	11	3	2	1
Protein Ccdc144b	E9PVZ3	Ccdc144b	0	0	0	0	0	0	0	0	0	0	0	3	2	1	0	0	2	0	0	0	1	2	0	0	0	0	1	0	1	0	1	0	0	0	1	0	1	1	0	0	0	0	0	0	0	0	0
Rootletin	Q8CJ40	Crocc	0	0	0	2	0	1	0	2	0	0	0	0	1	1	2	1	0	1	0	0	0	0	0	0	0	0	1	0	0	1	1	1	1	0	0	0	0	0	1	0	0	0	0	0	0	1	0
Centrosomal protein of 290 kDa	Q6A078	Cep290	1	1	0	0	2	0	0	2	0	0	0	0	2	0	0	0	0	0	0	0	0	0	3	0	0	1	0	0	0	2	2	3	0	0	0	0	0	0	0	2	0	0	0	2	1	2	4
Stress-70 protein, mitochondrial	P38647	Hspa9	1	1	6	3	0	0	1	0	4	2	5	3	0	0	0	0	1	0	2	1	0	0	0	0	0	1	4	8	0	1	1	0	5	2	1	7	0	0	2	1	1	2	5	4	4	0	0
Zinc finger protein 865	Q3U3I9	Znf865	0	0	0	2	2	0	2	1	0	0	0	0	1	0	5	1	0	1	0	0	2	2	1	4	0	0	0	0	1	0	1	0	0	1	0	0	0	2	1	0	0	1	0	0	0	3	0
Keratin, type II cuticular Hb5	Q9Z2T6	Krt85	0	1	0	0	0	0	0	0	3	0	4	5	70	0	8	6	1	1	0	0	1	1	1	0	3	1	1	2	0	1	2	1	1	8	12	5	0	4	3	4	0	2	0	0	0	1	1
Sarcoplasmic/endoplasmic reticulum calcium ATPase 1	Q8R429	Atp2a1	0	4	1	1	0	0	0	0	0	0	0	3	1	0	3	0	4	1	0	1	2	1	0	0	3	0	1	0	0	0	0	0	0	0	6	9	0	0	4	2	2	0	1	1	3	1	2
Histone-lysine N-methyltransferase ASH1L	Q99MY8	Ash1l	1	0	0	1	0	2	0	0	0	0	0	0	0	0	0	0	0	0	1	0	3	0	0	0	0	0	1	0	0	0	0	0	0	0	0	0	0	0	0	0	1	1	0	1	2	3	0
Dynein heavy chain 2, axonemal	P0C6F1	Dnah2	1	0	0	0	0	0	0	0	0	0	0	0	2	0	1	0	0	0	0	0	0	0	0	1	0	0	0	0	0	1	1	0	0	0	0	0	0	0	1	0	0	0	1	0	0	1	0
Wnt inhibitory factor 1	Q9WUA1	Wif1	0	0	1	0	1	0	0	0	0	0	0	0	1	0	0	1	0	0	0	0	2	0	2	0	0	0	1	1	0	0	0	3	1	2	2	1	3	2	0	2	0	0	0	0	0	0	1
Tenascin-R	Q8BYI9	Tnr	2	3	1	2	1	0	3	1	10	3	5	7	1	1	2	3	2	6	1	3	0	0	0	1	1	1	2	4	1	2	5	7	8	7	11	13	1	2	10	5	1	3	2	0	2	1	1
V-type proton ATPase subunit B, brain isoform	P62814	Atp6v1b2	10	5	6	6	0	1	4	0	0	2	3	5	0	0	0	0	10	2	0	3	0	0	0	0	11	12	11	11	0	0	6	1	4	3	7	6	0	1	5	1	1	5	8	7	4	1	1
Protein BHLHb9	Q6PB60	Gprasp3	0	0	0	0	0	5	1	2	0	0	0	0	2	2	2	3	0	0	0	0	2	2	0	1	0	0	0	0	0	0	0	0	0	0	0	0	2	2	2	1	0	0	0	0	1	2	3
Elongation factor 1-alpha 1	P10126	Eef1a1	4	1	6	8	0	1	1	0	8	6	5	5	1	0	1	1	4	1	5	4	0	1	0	0	3	4	5	7	1	1	1	1	10	7	7	5	0	5	1	1	4	6	13	5	2	1	0
Citron Rho-interacting kinase	P49025	Cit	0	0	0	0	2	0	1	3	0	0	0	0	3	3	1	2	0	0	0	0	1	2	1	2	0	1	0	0	1	5	1	2	0	0	1	0	4	3	1	4	0	0	0	0	2	1	2
Histone-lysine N-methyltransferase SUV39H2	Q9EQQ0	Suv39h2	0	0	0	0	0	0	0	0	0	0	0	0	0	1	0	1	0	0	0	0	0	0	0	0	1	0	0	0	0	0	1	2	0	0	0	0	0	0	0	1	0	1	0	0	0	0	0
ATP-dependent 6-phosphofructokinase, liver type	P12382	Pfkl	3	4	13	5	0	0	2	0	8	8	4	0	0	0	0	1	0	3	9	7	0	0	0	0	0	5	10	3	0	0	0	0	7	10	0	10	0	0	1	0	0	6	2	6	2	0	0
Elongation factor 1-alpha 2	P62631	Eef1a2	4	1	5	8	0	1	0	0	9	7	5	5	1	0	1	0	4	1	5	0	0	1	0	0	2	5	5	6	0	0	1	1	10	9	5	5	0	0	1	0	3	5	13	5	2	0	1
Lysosomal trafficking regulator, isoform CRA_a	G5E8Q0	Lyst	0	0	0	0	3	2	0	3	0	0	0	0	5	6	5	3	0	0	0	0	6	1	3	3	0	0	0	0	2	3	1	0	1	0	0	0	7	2	6	4	0	0	0	0	3	5	2
Chromodomain-helicase-DNA-binding protein 7	A2AJK6	Chd7	0	0	1	0	0	0	0	0	0	0	0	0	5	5	9	0	0	0	0	0	0	0	0	0	0	0	0	0	2	0	0	0	0	0	0	0	7	5	1	7	0	0	0	0	2	0	0
FLYWCH-type zinc finger-containing protein 1	Q8CI03	Flywch1	0	0	0	0	2	2	2	1	0	0	0	0	2	5	2	1	0	0	0	0	3	1	2	3	0	0	0	0	1	5	1	0	0	0	0	0	6	3	1	2	0	0	0	0	3	0	2
Guanine deaminase	Q9R111	Gda	7	2	2	6	0	0	0	0	5	9	9	6	0	0	0	0	4	6	1	2	0	0	0	1	7	5	5	5	1	0	1	1	6	7	2	6	0	0	0	0	4	2	5	5	0	0	0
DNA helicase INO80	Q6ZPV2	Ino80	0	0	0	0	0	1	1	0	0	0	0	0	1	0	1	1	0	0	0	0	1	0	0	0	0	0	0	0	1	1	0	0	0	0	0	0	1	1	0	1	0	0	0	0	0	1	1
T complex protein-10	Q99206		1	0	0	1	0	6	4	6	0	0	0	0	1	0	0	0	0	0	1	0	0	0	2	1	0	2	0	0	0	1	0	2	0	0	0	0	0	0	0	0	0	0	1	1	0	0	4
Phosphatidylinositol 4-phosphate 5-kinase-like protein 1	Q6U7H8	Pip5kl1	1	1	0	0	2	3	0	1	0	0	0	0	1	2	0	0	0	0	0	0	3	0	1	0	1	1	0	0	0	0	0	0	1	0	0	0	2	3	3	0	0	0	0	0	3	0	3
Neurofibromin	Q04690	Nf1	3	1	0	0	0	0	0	1	4	1	5	1	0	0	0	0	1	0	0	0	0	0	0	0	0	0	0	3	0	0	0	0	14	8	12	7	0	0	0	0	0	1	0	0	0	0	0
Dynein intermediate chain 1, axonemal	Q8C0M8	Dnai1	0	0	0	0	1	2	2	1	0	0	0	0	2	1	5	0	0	0	0	0	0	3	2	0	1	0	0	0	2	0	2	2	0	0	0	0	4	2	2	2	0	0	0	0	1	3	1
Kanadaptin	O54716	Slc4a1ap	0	0	0	0	4	4	3	2	0	0	0	0	3	2	1	2	0	0	0	0	5	4	3	4	0	0	0	0	3	1	3	2	0	0	0	0	3	2	1	1	0	0	0	0	4	3	2
EF-hand calcium-binding domain-containing protein 6	Q6P1E8	Efcab6	1	2	3	1	0	0	0	1	0	2	0	0	0	0	2	3	2	3	2	1	1	0	0	0	2	2	0	0	1	0	1	1	0	0	2	2	1	0	0	1	0	1	2	2	1	0	0
ATP-dependent 6-phosphofructokinase, platelet type	Q9WUA3	Pfkp	3	4	9	4	0	0	0	0	3	6	3	7	0	0	0	1	3	4	7	6	0	0	0	0	4	4	5	3	0	0	1	1	8	5	5	6	0	0	1	3	4	4	3	5	1	0	0
Suppressor of cytokine signaling 2	O35717	Socs2	0	0	0	0	0	0	0	4	0	0	0	0	0	1	3	22	0	0	0	0	3	2	0	0	0	0	0	0	0	0	1	0	0	0	0	0	0	0	0	5	0	0	0	0	0	3	0
Sickle tail protein	A2AQ25	Skt	0	2	0	0	1	2	1	1	2	0	3	1	0	0	1	0	0	1	1	0	1	0	1	0	2	3	3	2	0	1	0	0	11	1	13	15	1	1	1	0	1	1	3	1	1	0	2
Septin-7	O55131	Septin7	5	3	1	3	0	1	4	0	4	7	3	7	2	3	0	0	4	2	0	1	0	0	0	0	5	4	3	4	1	0	2	1	8	6	4	5	1	1	7	2	4	6	6	3	0	0	1
Zinc finger protein 462	A2SW42	Znf462	0	0	0	0	0	0	0	0	0	0	0	0	0	0	0	0	0	0	0	0	1	0	1	0	0	0	0	0	0	1	0	3	0	0	0	0	0	0	1	1	0	0	0	0	2	0	0
Tyrosine-protein kinase BAZ1B	Q9Z277	Baz1b	0	0	0	0	1	0	0	0	0	0	0	0	0	0	1	0	1	0	0	0	2	0	1	0	0	0	0	0	0	0	1	2	0	0	0	0	0	0	0	0	0	0	0	0	0	0	3
Potassium voltage-gated channel subfamily H member 7	Q9ER47	Kcnh7	7	4	3	1	0	0	0	0	1	3	5	1	0	0	1	0	4	2	3	0	0	0	1	0	5	6	6	3	0	0	0	0	13	7	12	15	0	0	0	0	5	4	2	5	0	0	0
Interleukin enhancer-binding factor 3	Q9Z1X4	Ilf3	0	0	0	2	0	0	0	1	2	1	0	0	0	0	0	0	0	0	1	0	1	0	0	0	2	0	2	2	0	0	0	0	5	0	0	0	0	0	0	0	0	0	0	0	0	0	0
Melanoma inhibitory activity protein 3	Q8BI84	Mia3	3	0	0	0	1	0	1	0	0	1	0	2	0	0	0	0	0	1	0	1	0	0	2	0	1	0	1	0	0	0	2	0	1	1	1	0	0	0	0	0	0	0	0	0	1	0	0
Microtubule-associated protein 6	Q7TSJ2	Map6	4	1	9	14	0	0	0	0	4	0	5	0	0	0	0	0	1	3	4	2	0	0	0	0	8	5	12	14	0	0	0	0	9	2	3	16	0	0	2	0	3	6	3	3	0	0	1
Protein Prdm15	E9Q8T2	Prdm15	0	0	0	0	0	1	0	2	0	0	0	0	0	0	0	0	0	1	0	0	0	0	0	0	1	0	0	0	0	0	1	0	1	0	0	0	0	0	0	0	0	0	0	1	0	0	0
Tuberin	Q61037	Tsc2	1	3	1	1	0	0	0	0	11	7	12	8	0	1	0	0	3	1	1	0	0	0	0	0	1	2	3	5	1	0	0	0	10	13	5	10	0	0	0	0	0	1	0	1	0	0	0
Alpha-N-acetylneuraminide alpha-2,8-sialyltransferase	Q64687	St8sia1	0	0	0	0	0	0	0	0	0	0	0	0	0	1	0	0	0	0	0	0	1	0	1	0	0	0	0	0	0	1	0	0	0	0	0	0	0	0	0	0	0	0	0	0	0	0	2
V-type proton ATPase catalytic subunit A	P50516	Atp6v1a	5	4	2	2	0	0	7	1	1	1	2	3	0	0	1	0	4	0	2	1	0	0	0	0	16	14	10	9	0	0	8	2	8	4	3	6	3	2	5	4	1	3	0	4	8	0	1
Microtubule-associated protein tau	P10637	Mapt	6	3	2	4	0	0	0	0	2	2	4	3	0	0	0	0	7	4	0	4	1	0	0	0	4	4	5	5	0	0	0	1	9	8	4	5	0	0	0	0	3	1	0	6	0	0	0
Disintegrin and metalloproteinase domain-containing protein 21	Q9JI76	Adam21	0	0	0	1	2	2	0	1	0	0	0	1	1	0	2	1	0	0	0	0	0	2	0	0	0	0	0	1	1	1	0	1	0	0	0	1	3	0	2	2	0	0	0	0	2	1	0
Kinesin-like protein KIF21A	Q9QXL2	Kif21a	0	0	0	2	0	1	0	0	2	3	0	0	0	0	0	0	0	0	1	0	0	0	0	0	0	1	1	5	0	0	0	0	5	4	3	4	1	0	0	0	1	0	0	0	0	0	0
Alpha-actinin-4	P57780	Actn4	6	0	8	0	0	0	0	0	0	0	34	0	0	0	0	0	0	0	27	0	0	0	0	0	0	7	0	0	0	0	0	0	0	0	2	4	0	0	0	0	12	11	0	0	0	0	0
CAP-Gly domain-containing linker protein 1	Q922J3	Clip1	0	0	2	1	0	1	1	2	0	0	0	0	2	4	1	2	1	0	0	1	0	0	0	5	0	2	1	0	2	0	0	3	0	0	0	0	2	2	0	1	0	0	3	1	0	1	1
Histone-lysine N-methyltransferase 2C	Q8BRH4	Kmt2c	0	0	0	1	2	1	1	0	0	0	0	0	0	0	0	0	0	0	0	0	1	2	1	1	0	0	0	0	2	1	0	0	0	0	0	0	1	1	1	1	1	0	0	0	0	2	0
Disks large-associated protein 4	B1AZP2	Dlgap4	0	0	0	0	0	4	1	1	0	0	0	0	0	0	0	0	0	0	0	0	0	0	1	2	0	0	0	0	0	4	1	1	0	0	0	0	0	0	0	2	0	0	0	0	0	4	2
Xin actin-binding repeat-containing protein 2	Q4U4S6	Xirp2	0	0	0	0	3	0	1	0	1	0	0	0	0	2	0	0	0	0	0	0	0	0	0	0	0	1	1	0	0	0	1	2	0	0	1	1	0	0	0	0	0	0	0	0	1	0	3
Synaptojanin-1	Q8CHC4	Synj1	3	4	4	4	0	0	0	0	9	4	7	4	0	0	0	0	3	1	4	3	0	0	0	0	2	5	6	10	0	0	0	0	10	6	4	12	0	1	0	0	2	5	3	6	0	0	0
Ectopic P granules protein 5 homolog	Q80TA9	Epg5	0	0	0	0	3	3	1	0	1	0	0	0	9	5	0	1	0	0	0	0	3	3	2	2	0	1	0	0	1	1	2	3	0	0	0	0	4	4	5	3	0	0	1	0	6	4	6
Chromodomain-helicase-DNA-binding protein 8	Q09XV5	Chd8	0	0	1	0	0	0	1	0	0	0	1	0	3	2	3	1	0	0	0	0	1	0	0	0	0	0	0	0	1	2	0	0	0	0	0	0	1	1	0	0	0	0	0	0	1	1	0
Gamma-aminobutyric acid type B receptor subunit 2	Q80T41	Gabbr2	13	2	3	2	0	0	0	0	5	5	5	4	0	0	0	0	2	2	4	0	0	0	0	0	1	8	2	8	0	0	0	0	10	11	10	20	0	0	0	0	2	3	2	2	0	0	0
ADAM26b	Q6IMH6	Adam26b	0	0	0	0	0	0	0	0	0	0	0	0	0	3	0	0	0	0	0	0	1	0	0	0	0	0	0	0	0	0	0	0	0	0	0	0	1	0	0	1	0	0	0	0	1	0	0
Heterogeneous nuclear ribonucleoprotein L-like	Q921F4	Hnrnpll	0	0	0	2	0	1	0	2	0	0	0	0	1	1	1	0	0	0	0	0	0	0	1	2	0	0	0	0	0	0	5	0	0	0	0	0	0	0	0	0	1	0	4	0	0	0	1
Protein Dnah6	E9Q3H7	Dnah6	0	0	0	0	1	0	0	1	0	0	0	0	0	2	0	0	0	0	0	0	1	1	1	1	0	0	0	0	0	0	0	0	0	1	0	0	1	1	1	4	0	0	0	0	0	0	0
Unconventional myosin-XV	Q9QZZ4	Myo15a	0	0	0	0	1	1	3	1	0	0	2	0	3	0	3	4	0	0	0	0	3	2	0	0	0	0	0	0	1	4	1	1	0	0	0	0	1	2	2	3	0	0	0	0	1	0	1
Polyductin	Q8CIS7	Pkhd1	0	0	1	1	0	0	0	1	0	0	0	0	5	1	1	3	0	0	0	0	0	0	1	1	1	0	0	0	0	1	3	0	2	0	0	0	4	4	2	2	0	0	0	0	2	0	4
Arf-GAP with SH3 domain, ANK repeat and PH domain-containing protein 2	Q7SIG6	Asap2	0	0	1	1	4	2	0	3	7	3	3	3	0	0	2	2	0	0	0	1	3	3	3	0	2	1	1	0	1	6	2	3	0	4	1	2	1	2	3	2	0	2	0	0	2	4	2
Terminal uridylyltransferase 7	Q5BLK4	Tut7	1	0	0	0	0	0	0	0	0	0	0	0	0	1	1	1	0	0	0	0	0	0	0	0	0	0	1	0	0	0	0	2	0	0	0	0	1	0	0	1	1	1	1	0	0	0	0
ARF GTPase-activating protein GIT1	Q68FF6	Git1	6	2	6	7	0	0	0	0	5	2	6	8	0	0	0	0	2	2	2	2	0	0	0	0	5	6	2	4	0	0	0	1	12	5	6	13	0	0	0	0	3	1	3	4	0	0	0
Methyl-CpG-binding domain protein 1	Q9Z2E2	Mbd1	0	0	0	0	0	1	0	1	1	0	0	1	0	0	0	1	0	1	1	0	1	0	0	1	0	0	0	1	0	2	0	0	0	0	0	1	0	0	0	0	0	0	0	0	0	0	0
Protein Spata2	Q8K004	Spata2	0	0	0	0	1	1	0	3	0	0	0	0	0	0	0	0	1	0	0	0	4	0	0	0	1	0	0	0	2	0	0	3	0	0	0	0	0	1	1	0	0	1	0	0	1	3	3
Kinesin-like protein KIF21B	Q9QXL1	Kif21b	1	1	0	3	0	0	2	0	3	2	1	2	2	0	0	0	1	1	1	0	0	0	1	0	0	2	1	5	0	0	1	0	9	6	6	7	0	0	0	0	1	0	0	1	0	1	1
Ig kappa chain V-III region PC 6684	P01670		3	3	3	1	2	2	0	0	3	4	4	3	4	7	2	0	4	3	9	6	1	2	4	3	9	4	1	3	2	2	0	1	14	6	1	3	7	7	1	0	4	5	4	6	2	2	2
Dematin	Q9WV69	Dmtn	2	2	3	4	0	0	0	0	8	9	7	6	1	0	0	0	3	5	0	2	0	0	0	0	5	2	6	9	0	0	0	0	13	7	4	8	0	0	0	0	2	5	5	7	0	0	0
Laminin subunit alpha-2	Q60675	Lama2	0	0	0	1	0	1	1	0	0	0	0	0	1	0	0	1	0	0	0	0	0	0	0	1	0	0	1	0	1	1	0	1	0	0	0	0	0	1	0	0	0	1	0	1	1	1	2
Protein FAM13A	Q8BGI4	Fam13a	0	0	0	0	0	1	1	0	0	0	0	0	0	0	0	0	0	0	0	0	1	0	2	2	0	0	0	0	1	0	0	0	0	0	2	0	1	0	0	0	0	0	0	0	3	0	1
Collagen alpha-2(VI) chain	Q02788	Col6a2	0	0	0	0	3	0	4	6	0	0	0	0	0	0	4	2	0	0	0	0	0	2	6	7	0	0	0	0	1	1	0	6	0	0	0	0	2	0	0	0	1	0	0	0	1	0	4
RNA-binding protein 25	B2RY56	Rbm25	0	0	0	0	1	2	3	2	0	0	0	0	3	7	7	9	0	0	0	0	2	3	4	3	0	0	0	0	1	9	2	3	0	0	0	0	9	3	7	8	0	0	1	0	1	2	2
Tripartite motif-containing 38	B9EKD3	Trim38	1	0	0	0	1	0	1	0	0	0	0	0	0	0	0	0	0	0	0	0	0	0	0	0	0	0	0	0	4	0	0	2	0	0	0	0	0	1	0	0	0	0	0	0	1	0	0
Fez family zinc finger protein 2	Q9ESP5	Fezf2	0	0	0	0	1	1	2	2	0	0	0	0	2	0	2	4	0	0	0	0	3	0	1	1	0	0	0	0	1	1	1	1	0	0	0	0	0	1	2	1	0	0	0	0	3	2	0
Membrane-associated phosphatidylinositol transfer protein 2	Q6ZPQ6	Pitpnm2	3	1	2	7	1	0	0	1	5	5	2	5	0	0	0	0	1	1	3	1	1	0	1	0	4	2	4	4	0	0	0	1	10	5	5	11	0	0	1	1	2	3	1	5	0	0	1
SH3 and multiple ankyrin repeat domains protein 2	Q80Z38	Shank2	0	1	0	1	3	4	0	0	1	2	5	0	1	4	0	0	0	0	0	0	2	1	0	2	2	1	0	0	0	0	0	0	3	0	0	0	0	0	0	0	1	1	1	0	5	5	0
Histone-lysine N-methyltransferase 2A	P55200	Kmt2a	0	0	2	0	0	1	1	1	0	1	1	2	1	0	0	4	0	1	0	0	0	0	0	0	0	0	1	1	0	0	0	1	1	1	0	2	1	1	1	1	0	1	0	1	3	0	0
Hisppd2a protein	B9EHS3	Ppip5k1	2	2	1	1	0	0	0	0	9	12	3	7	1	1	1	1	2	1	1	0	0	0	0	0	0	2	2	1	0	1	0	0	13	14	3	8	0	1	1	1	2	0	0	0	0	0	1
E3 ubiquitin-protein ligase BRE1A	Q5DTM8	Rnf20	0	0	0	0	0	0	0	0	0	0	0	1	0	1	0	1	0	0	1	0	0	0	0	0	0	0	0	0	0	0	1	0	0	0	0	0	0	0	0	0	0	0	0	0	0	2	0
Ig kappa chain V-III region 50S10.1	P03977		0	0	4	0	0	3	0	0	7	0	5	0	7	8	0	0	0	0	10	0	0	0	0	0	8	0	0	5	0	0	0	2	12	8	0	0	0	7	0	0	6	6	6	7	0	0	0
Protein WWC2	Q6NXJ0	Wwc2	2	2	0	1	1	1	0	0	0	4	0	1	2	0	0	0	0	0	0	0	0	0	0	0	0	0	0	2	1	2	1	2	0	0	0	0	0	0	0	0	0	0	0	0	2	0	1
Huntingtin-associated protein 1	O35668	Hap1	2	6	2	3	0	0	0	0	5	0	7	0	0	0	0	0	1	0	2	4	0	0	0	0	0	0	9	11	0	0	0	0	24	3	7	10	0	0	0	0	3	0	4	5	0	0	0
Phosphatidylinositol 4-kinase, catalytic, alpha polypeptide	Q6DIC7	Pi4ka	2	1	0	0	0	1	0	0	0	1	0	2	0	0	0	0	0	0	1	0	0	0	0	1	0	0	0	0	0	0	0	1	4	5	0	7	0	0	0	0	0	1	0	0	0	0	0
MAP kinase-activating death domain protein	Q80U28	Madd	4	2	5	3	0	0	0	0	2	3	2	3	0	0	0	0	0	3	3	0	0	0	0	0	0	0	4	8	0	0	0	0	5	8	5	13	0	0	0	2	0	2	0	3	0	0	0
Try10-like trypsinogen	Q7M754	Gm5409	1	2	2	0	0	1	1	0	9	6	5	5	1	1	2	3	2	0	2	4	0	0	0	1	2	3	1	1	1	0	0	0	5	7	5	5	1	0	2	5	2	0	1	2	0	0	2
Splicing factor, arginine/serine-rich 19	Q5U4C3	Scaf1	0	0	0	1	0	1	0	0	0	0	0	0	0	0	0	0	1	0	0	0	0	2	0	0	0	0	3	0	1	0	0	1	0	0	0	0	3	0	0	0	0	0	0	1	4	0	0
Dynein heavy chain 5, axonemal	Q8VHE6	Dnah5	0	0	0	0	0	0	0	0	0	0	0	0	0	0	0	0	0	1	0	0	1	1	0	0	0	1	0	1	0	1	0	0	0	0	0	0	1	1	0	0	0	0	0	0	0	3	0
Protein broad-minded	Q3URV1	Tbc1d32	0	0	0	0	3	1	1	3	0	0	0	0	10	7	5	8	0	0	0	0	3	1	4	1	0	0	0	0	3	9	1	1	0	0	0	0	6	9	6	9	0	0	0	0	3	2	2
Jumonji domain containing 1B	B9EKS2	Kdm3b	0	0	1	0	0	0	0	1	0	0	0	0	0	0	0	0	0	0	0	0	0	0	2	0	0	0	0	2	0	0	1	0	0	0	0	0	0	1	0	0	0	0	0	1	0	0	0
Protein dopey-2	Q3UHQ6	Dop1b	1	5	2	1	0	1	1	1	0	1	2	3	0	1	2	0	1	1	3	0	0	0	1	2	1	0	3	2	0	2	0	1	0	0	1	1	0	0	1	0	0	1	3	4	0	0	4
Protein Wnt-5b	P22726	Wnt5b	0	1	4	2	2	3	2	0	0	0	0	0	0	0	3	0	0	3	3	2	3	5	0	0	0	6	2	2	4	0	2	2	0	1	0	0	0	0	0	2	1	0	1	5	4	2	3
Ig kappa chain V19-17	P01633	Igkv6-17	0	0	2	0	0	0	1	2	3	6	8	6	6	6	11	0	0	3	1	1	0	1	3	2	1	1	1	3	0	1	0	1	12	8	1	4	8	5	5	9	1	4	1	4	0	0	1
Hemicentin-2	A2AJ76	Hmcn2	2	1	3	2	1	0	0	0	0	2	0	1	0	0	0	0	0	1	3	5	1	0	0	0	1	4	6	1	2	0	1	0	3	2	3	3	0	0	0	0	3	0	3	1	0	0	0
Nipped-B-like protein	Q6KCD5	Nipbl	0	0	0	0	0	0	1	0	0	0	0	0	1	0	0	0	0	0	0	0	1	1	0	0	1	0	0	0	3	1	0	1	0	1	0	0	0	0	0	0	0	0	0	0	0	1	1
Spatacsin	Q3UHA3	Spg11	0	0	1	1	4	0	2	1	0	0	0	0	1	0	2	0	0	0	1	1	2	1	0	0	1	0	1	1	1	1	2	0	0	0	0	0	0	0	0	1	1	0	0	0	1	2	0
Receptor tyrosine-protein kinase erbB-3	Q61526	Erbb3	0	0	0	0	0	1	1	0	0	1	0	0	0	0	0	2	0	0	0	0	1	1	1	1	0	0	0	0	0	1	0	1	0	1	0	0	0	0	1	1	0	0	0	0	0	0	0
ATP synthase subunit beta, mitochondrial	P56480	Atp5f1b	11	3	3	2	0	0	10	0	2	3	2	7	0	0	0	0	9	1	0	1	0	0	0	0	4	8	5	4	0	1	11	4	2	1	3	2	0	0	3	0	3	6	13	4	4	0	0
Ig kappa chain V-III region PC 3741/TEPC 111	P01660		0	4	0	0	0	0	0	0	0	4	0	3	5	0	0	0	0	4	10	0	0	3	0	0	0	0	1	8	0	0	0	3	8	6	0	0	0	6	0	0	0	0	6	7	0	0	0
Protein NPAT	Q8BMA5	Npat	0	0	3	0	0	0	0	0	0	1	0	0	0	0	0	0	0	0	0	0	0	0	0	0	0	0	1	0	1	1	0	1	0	0	0	0	0	0	0	2	0	0	1	0	0	0	0
Ectonucleotide pyrophosphatase/phosphodiesterase family member 2	Q9R1E6	Enpp2	0	0	0	0	0	1	1	0	0	0	0	0	0	1	0	0	0	0	0	0	3	0	0	0	0	0	0	0	2	0	0	0	0	0	0	0	0	0	0	0	0	0	0	0	2	0	0
Dynein, axonemal, heavy chain 9	B1AR51	Dnah9	0	1	1	1	0	0	0	0	0	0	0	0	0	1	0	1	0	1	0	1	0	0	0	0	1	2	0	1	0	1	1	1	2	1	3	1	0	0	0	0	2	0	0	0	0	0	0
CLIP associating protein 2	Q08EB6	Clasp2	0	1	1	1	0	0	0	0	1	0	3	3	0	0	0	1	0	0	1	1	2	0	0	0	0	2	4	6	0	0	0	0	8	1	6	14	1	0	0	0	0	2	2	3	1	0	0
Arf-GAP with GTPase, ANK repeat and PH domain-containing protein 2	Q3UHD9	Agap2	1	1	1	3	0	0	0	0	11	2	7	1	0	0	1	0	0	2	1	2	0	1	0	0	2	1	4	2	0	0	0	0	7	6	3	10	0	0	0	0	2	0	4	2	0	0	0
von Willebrand factor	Q8CIZ8	Vwf	0	0	0	0	0	0	0	0	0	0	0	0	1	0	0	0	0	0	0	0	0	0	0	0	0	0	0	0	0	0	0	0	0	0	0	0	0	0	1	0	0	1	0	0	0	0	0
WD repeat and FYVE domain-containing protein 3	Q6VNB8	Wdfy3	0	0	0	0	2	1	0	1	0	0	0	0	1	0	0	0	1	0	0	0	0	0	0	0	0	0	0	0	0	0	0	1	0	0	0	0	0	0	0	0	0	0	0	0	0	1	0
Toll-like receptor 7	P58681	Tlr7	0	0	0	0	0	1	3	2	0	0	0	0	2	0	0	1	0	0	0	0	1	1	3	2	0	0	0	0	2	1	0	2	0	0	0	0	1	0	0	1	0	0	0	0	1	2	0
BAH and coiled-coil domain-containing protein 1	Q3UHR0	Bahcc1	0	0	0	0	0	1	0	0	6	3	0	0	0	1	0	0	0	0	0	1	1	0	1	0	0	0	1	0	0	0	0	0	1	1	0	1	0	1	0	1	0	0	0	0	0	0	0
Stereocilin	Q8VIM6	Strc	0	0	0	0	0	1	0	1	0	0	0	0	0	1	2	0	0	0	0	0	0	2	3	0	0	0	0	0	2	0	1	0	0	0	0	0	1	2	0	1	0	0	0	0	2	1	0
Solute carrier family 12 member 1	P55014	Slc12a1	0	0	0	0	1	4	0	3	0	0	0	1	1	1	0	1	0	0	0	0	1	2	3	0	0	0	0	0	0	0	0	3	0	0	0	0	0	0	0	0	0	0	0	0	0	2	3
Ryanodine receptor 3	A2AGL3	Ryr3	0	0	0	0	1	0	0	0	0	0	0	0	0	1	0	0	0	0	0	0	0	0	0	0	0	0	0	0	2	0	0	0	0	0	0	0	0	2	0	1	0	0	0	1	1	0	0
Phosphoinositide 3-kinase adapter protein 1	Q9EQ32	Pik3ap1	0	0	0	0	6	4	3	3	0	0	0	0	4	5	5	1	0	0	0	0	4	5	4	6	0	0	0	0	3	2	5	7	0	0	0	0	4	7	1	4	0	0	0	0	3	3	8
E3 ubiquitin-protein ligase HERC2	Q4U2R1	Herc2	0	0	1	0	0	0	0	0	0	0	0	0	0	0	1	1	0	0	0	0	1	1	0	0	0	1	0	0	0	0	0	0	0	1	1	0	1	0	1	0	0	0	0	0	0	0	0
Apolipoprotein B-100	E9Q414	Apob	0	0	0	0	0	0	1	0	0	0	0	1	0	0	0	0	0	0	0	1	1	1	0	0	0	0	0	0	2	1	2	0	0	1	1	0	0	2	0	0	0	0	0	0	1	2	0
Disks large homolog 1	Q811D0	Dlg1	3	1	2	2	0	0	1	0	5	5	8	2	0	0	0	1	1	2	11	1	0	0	0	0	1	2	3	6	0	0	0	0	4	2	6	6	0	0	0	0	2	1	0	5	0	0	0
Neuronal PAS domain-containing protein 3	Q9QZQ0	Npas3	0	0	0	0	2	2	1	0	0	0	0	0	0	1	1	0	0	0	0	0	2	0	0	1	0	0	0	0	0	0	0	0	0	1	0	0	1	1	1	2	0	0	0	0	1	2	0
Serine/threonine-protein phosphatase 2B catalytic subunit alpha isoform	P63328	Ppp3ca	5	3	2	1	0	0	1	0	3	4	2	5	0	0	0	0	2	1	3	4	0	1	0	0	3	5	5	6	0	0	1	0	6	6	6	8	0	0	0	0	2	3	6	2	1	0	1
Tumor suppressor p53-binding protein 1	P70399	Tp53bp1	0	0	0	0	1	1	0	1	0	0	0	0	6	5	1	3	0	0	0	0	2	0	0	3	0	0	0	0	2	3	3	1	0	0	0	0	10	5	1	2	0	0	0	0	1	1	1
Protein Dnah10	D3YYQ8	Dnah10	1	0	0	1	0	1	1	1	0	0	0	1	2	0	2	0	0	0	0	0	3	0	1	0	0	0	0	0	0	0	1	0	0	0	0	0	1	0	1	1	0	0	0	0	0	1	0
Fatty acid synthase	P19096	Fasn	0	0	0	0	1	1	0	1	0	0	0	0	0	0	0	0	0	0	0	0	1	2	0	1	1	1	0	0	0	0	0	0	0	1	0	0	2	0	0	2	0	0	0	0	1	0	1
HIV Tat-specific factor 1 homolog	Q8BGC0	Htatsf1	0	0	0	0	0	0	1	2	0	0	0	0	1	0	1	0	0	0	0	0	3	0	0	0	1	0	0	1	0	1	0	1	0	1	0	0	0	0	1	1	0	0	0	0	0	0	1
Vacuolar protein sorting-associated protein 13B	Q80TY5	Vps13b	0	0	0	0	1	0	0	0	0	0	0	0	0	0	0	1	0	0	0	0	2	1	0	0	0	0	1	0	1	0	0	1	0	0	0	0	0	0	1	2	1	0	0	0	1	1	1
Sentrin-specific protease 7	Q8BUH8	Senp7	0	0	0	0	0	0	0	3	1	0	0	0	0	0	0	0	0	0	0	0	0	0	1	0	0	0	0	0	0	0	0	0	0	0	0	0	0	0	0	1	0	0	0	1	0	0	1
Myopalladin	Q5DTJ9	Mypn	0	0	0	0	0	0	0	0	0	0	0	2	0	0	1	0	0	0	17	0	3	0	0	0	0	0	8	2	0	0	0	0	0	0	0	0	0	0	0	0	1	1	5	4	0	0	0
Activin receptor type-2A	P27038	Acvr2a	0	0	0	0	0	0	2	0	0	0	0	0	0	0	0	0	0	0	0	0	0	0	1	6	0	0	0	0	0	0	0	0	0	0	0	0	0	0	0	0	0	0	0	0	0	0	1
Centrosomal protein of 170 kDa	Q6A065	Cep170	3	0	1	1	0	0	0	0	0	0	0	0	5	5	3	5	0	0	0	2	0	0	0	1	1	0	4	2	0	0	1	0	2	0	1	4	2	7	2	4	0	0	0	3	1	0	0
Ubiquitin thioesterase OTU1	Q8CB27	Yod1	2	1	0	0	0	4	0	0	1	1	0	0	3	0	0	0	2	0	0	0	0	0	0	0	0	0	0	1	0	0	0	0	0	0	1	0	0	2	0	0	0	1	0	0	0	0	0
Protein Baz2b	A2AUY4	Baz2b	0	0	0	0	1	1	1	1	0	0	0	0	0	2	1	0	0	0	0	0	0	1	0	0	0	0	0	0	0	0	0	0	0	0	0	0	1	0	0	0	0	1	0	0	0	0	0
Ig kappa chain V-V region HP R16.7	P01644		8	0	0	1	1	2	0	0	11	1	0	1	2	0	1	0	2	2	4	0	1	2	1	0	4	2	2	0	1	0	2	1	15	4	2	0	3	2	2	0	0	7	2	4	1	1	0
DEAH (Asp-Glu-Ala-His) box polypeptide 37	Q6NZL1	Dhx37	0	1	0	0	0	1	1	0	0	0	0	0	2	3	0	0	0	1	0	0	3	2	3	0	0	0	0	0	2	3	0	0	0	0	0	0	2	2	0	1	0	0	0	0	1	1	0
Ig heavy chain V region 102	P01750		0	0	0	0	0	0	0	0	1	5	0	0	0	0	0	0	0	0	0	0	0	0	0	0	0	0	0	0	0	0	0	0	8	7	0	0	0	6	0	0	0	12	0	0	0	7	0
Tyrosine-protein kinase JAK1	P52332	Jak1	0	0	0	1	0	0	0	0	0	0	0	0	3	1	2	0	0	0	0	0	3	0	0	0	0	0	0	0	1	0	0	0	0	0	0	0	0	1	2	1	0	0	0	0	0	0	0
Zinc finger SWIM domain-containing protein 6	Q80TB7	Zswim6	0	0	0	0	0	0	0	0	0	0	0	0	0	0	0	0	0	0	0	0	1	0	2	0	0	0	0	0	0	0	1	0	0	0	0	0	0	0	0	0	0	0	0	0	1	0	0
Ryanodine receptor 1	E9PZQ0	Ryr1	0	0	0	0	1	1	0	0	0	0	0	1	1	0	0	0	0	0	0	0	1	2	0	0	0	0	0	0	0	1	0	0	0	1	1	0	0	0	0	1	2	0	0	0	1	0	0
AFG3-like protein 2	Q8JZQ2	Afg3l2	2	3	3	0	1	1	1	1	0	2	3	1	1	2	0	0	0	2	0	3	0	0	0	0	2	3	3	2	0	0	0	2	2	0	2	0	2	1	1	1	2	2	3	3	1	1	0
Mib1 protein	A2RRJ6	Mib1	0	0	0	0	0	0	0	0	0	0	0	0	0	0	0	0	0	0	0	1	0	0	0	2	0	0	0	0	0	1	0	0	0	0	0	0	0	0	1	0	0	0	0	0	1	1	0
Probable JmjC domain-containing histone demethylation protein 2C	Q69ZK6	Jmjd1c	0	0	0	0	0	0	0	1	0	0	0	0	0	0	0	0	0	1	0	0	0	1	0	0	1	0	0	0	0	0	0	0	1	0	0	0	0	0	0	0	0	0	0	0	0	0	0
Protocadherin Fat 4	Q2PZL6	Fat4	0	0	0	0	3	2	2	3	0	0	0	0	5	4	4	2	0	0	0	0	2	0	1	0	0	0	0	0	1	1	1	0	0	0	0	0	4	5	5	5	0	0	0	0	4	0	2
T-cell lymphoma invasion and metastasis 1	G3UWG2	Tiam1	5	2	0	0	0	0	0	0	4	1	6	3	0	0	0	0	0	0	0	1	0	0	0	0	2	2	3	4	0	0	0	0	5	6	4	8	0	0	0	0	0	0	1	1	1	0	0
Coiled-coil domain-containing protein 177	Q3UHB8	Ccdc177	1	0	0	0	2	1	1	0	1	1	1	0	1	1	2	2	1	0	0	0	0	1	1	1	0	1	0	1	0	0	0	0	7	3	4	7	1	1	0	2	0	1	0	0	1	0	1
Tau-tubulin kinase 2	Q3UVR3	Ttbk2	0	0	0	0	2	1	1	1	0	0	1	0	0	2	1	2	0	0	0	0	0	1	2	0	0	0	0	0	2	0	2	1	0	2	0	0	0	2	4	5	0	0	0	0	2	2	5
Nesprin-2	Q6ZWQ0	Syne2	0	0	0	2	0	0	0	1	0	0	0	0	2	1	0	0	0	0	0	0	0	0	0	0	0	1	0	0	0	2	0	2	0	0	0	0	1	0	0	0	0	0	0	0	0	0	1
Protein furry homolog	E9Q8I9	Fry	1	1	1	2	1	0	0	1	0	0	0	1	2	2	1	0	0	0	1	1	0	1	1	0	0	0	1	1	0	0	0	0	1	1	4	3	0	1	0	0	0	0	0	0	0	0	0
Alsin	Q920R0	Als2	1	1	0	0	0	0	0	0	8	6	3	2	0	0	0	0	0	0	0	0	0	0	0	0	0	0	0	0	0	9	0	0	6	6	5	7	0	1	0	0	1	0	0	0	0	0	1
Norrin	P48744	Ndp	0	1	2	1	0	0	0	0	2	0	0	1	3	1	0	1	1	2	2	1	2	2	3	0	2	4	2	1	0	1	2	1	2	3	3	1	2	2	0	0	3	1	0	1	0	0	0
Tdrd6 protein	B7ZNI0	Tdrd6	0	0	0	0	0	1	0	2	0	0	0	0	0	0	0	0	0	0	0	0	0	0	0	1	0	0	0	0	0	0	1	1	0	0	0	0	0	1	0	0	0	0	0	0	0	0	2
Kinesin-like protein KIF26B	Q7TNC6	Kif26b	0	0	1	0	0	0	0	0	0	0	0	2	0	0	0	0	0	0	0	0	4	1	0	2	0	0	0	0	1	0	0	0	0	0	0	0	0	0	0	0	1	0	0	0	0	0	0
N-alpha-acetyltransferase 25, NatB auxiliary subunit	Q8BWZ3	Naa25	1	4	6	0	0	0	0	0	1	0	0	2	0	0	0	0	0	0	2	1	0	0	0	0	1	2	0	9	0	0	0	0	1	0	1	1	0	0	0	0	1	0	0	0	0	0	0
Transcriptional regulator ATRX	Q61687	Atrx	1	1	0	0	0	2	2	0	0	0	0	0	0	0	1	0	0	0	0	0	1	0	0	0	0	0	0	0	0	0	1	0	0	0	0	0	0	0	0	0	0	0	1	0	0	0	1
ADAMTS-like protein 2	Q7TSK7	Adamtsl2	0	0	2	0	0	0	0	0	0	0	0	0	0	0	1	0	0	3	1	1	2	1	2	0	0	0	0	1	0	0	1	0	0	0	0	0	0	0	0	0	1	1	0	1	0	0	0
Signal peptide, CUB and EGF-like domain-containing protein 3	Q66PY1	Scube3	0	0	0	0	1	0	1	0	0	0	0	0	0	1	0	0	0	0	0	0	0	1	0	2	0	0	0	1	0	1	0	0	0	0	0	0	0	1	0	1	0	0	8	2	1	0	0
Ras and Rab interactor 1	Q921Q7	Rin1	0	0	0	0	1	0	0	1	0	0	0	0	0	0	0	1	0	0	0	0	1	0	3	2	0	0	0	0	0	1	2	1	0	0	0	0	0	0	0	0	0	0	0	0	1	1	1
Epiplakin	Q8R0W0	Eppk1	0	0	0	0	0	0	0	1	3	1	0	3	0	0	0	0	0	0	0	0	1	0	2	0	0	1	0	0	0	0	1	0	0	1	2	0	2	0	0	0	0	0	0	0	0	0	0
Thrombospondin type-1 domain-containing protein 7B	Q6P4U0	Thsd7b	0	0	0	0	0	0	0	0	0	0	0	0	0	0	0	0	0	0	0	0	1	0	0	0	0	0	0	0	1	0	0	0	0	0	1	1	0	0	0	0	0	0	0	0	1	2	0
Metalloendopeptidase	G3X9F5	Tll1	0	0	0	0	1	0	0	0	0	0	0	0	0	0	0	0	0	0	0	0	0	1	0	0	0	0	0	0	0	0	0	0	0	0	0	0	0	0	0	1	0	0	0	0	2	0	2
Chromodomain-helicase-DNA-binding protein 1	P40201	Chd1	0	0	1	0	1	0	0	2	0	1	0	0	2	1	2	0	0	0	0	0	0	0	0	0	0	2	1	0	0	0	0	0	0	0	0	0	1	3	0	0	1	1	0	0	0	2	0
Rho guanine nucleotide exchange factor 10	Q8C033	Arhgef10	0	0	0	0	1	0	0	0	0	0	0	0	1	1	1	0	0	0	0	0	0	1	0	1	0	0	0	0	0	0	3	0	0	0	0	0	0	0	0	0	0	0	0	0	0	1	1
Synapsin-1	O88935	Syn1	3	0	6	3	0	0	18	0	0	0	1	7	0	0	0	0	4	0	0	0	0	0	0	0	1	3	4	5	2	2	12	4	4	0	3	6	1	0	2	3	0	2	3	1	12	0	0
Scaffold attachment factor B2	Q80YR5	Safb2	0	0	0	2	0	0	0	1	0	0	0	0	0	0	1	0	1	0	0	0	1	0	0	0	0	0	0	0	0	0	0	0	1	1	0	0	0	4	0	0	0	0	0	0	0	0	0
Interleukin-1 receptor-associated kinase 4	Q8R4K2	Irak4	6	6	2	2	0	0	0	0	11	6	5	10	0	0	0	0	5	7	2	2	0	0	0	0	3	2	2	2	0	0	0	0	14	8	3	5	0	0	0	0	5	5	2	2	0	0	0
Ubiquitin-like modifier-activating enzyme 1	Q02053	Uba1	2	0	0	0	7	0	10	8	0	0	0	0	2	0	1	3	0	0	0	0	7	0	3	0	0	0	1	0	0	1	6	7	2	0	0	1	3	6	0	0	0	2	2	2	2	0	3
Protein Zfp945	E9PYM8	Zfp945	0	0	0	0	17	1	0	0	0	0	0	1	4	2	0	0	0	0	0	0	0	9	1	0	0	0	0	0	0	1	0	0	0	0	0	0	0	0	0	0	0	0	0	0	0	0	0
Epidermal growth factor receptor substrate 15-like 1	Q60902	Eps15l1	0	0	1	1	0	0	0	0	0	1	3	1	0	1	0	2	0	0	0	2	0	1	1	0	1	1	3	0	0	2	0	1	2	2	1	1	0	0	0	0	1	0	1	0	0	0	0
Slit homolog 3 protein	Q9WVB4	Slit3	0	0	0	0	0	1	1	2	0	0	0	0	1	0	0	0	0	0	0	0	2	0	1	0	0	0	1	0	0	0	1	1	0	0	0	0	0	0	1	0	0	1	1	0	0	0	2
DDB1- and CUL4-associated factor 6	Q9DC22	Dcaf6	0	0	2	0	0	0	1	0	0	0	0	2	0	0	0	0	0	0	0	0	0	0	2	1	0	0	0	1	0	0	0	1	0	0	0	0	0	0	0	0	0	2	0	0	0	0	0
tRNA pseudouridine synthase A, mitochondrial	Q9WU56	Pus1	0	0	0	1	0	0	3	0	0	0	0	0	0	0	0	0	0	0	0	0	0	0	0	0	0	0	0	0	1	0	2	3	0	0	0	0	0	0	0	0	0	0	0	0	0	0	1
E3 ubiquitin-protein ligase MYCBP2	Q7TPH6	Mycbp2	0	0	0	0	0	0	0	1	2	1	1	0	1	1	0	0	0	0	0	1	0	0	0	0	1	0	1	2	0	0	0	0	5	5	3	6	0	0	0	0	1	0	1	0	0	1	0
R3H domain-containing protein 2	Q80TM6	R3hdm2	4	5	3	3	2	0	0	1	1	2	2	2	0	0	3	0	3	4	3	3	1	1	0	0	3	3	4	6	0	0	0	0	7	1	3	7	0	0	0	0	2	0	3	3	1	0	0
E3 ubiquitin-protein ligase TRIM9	Q8C7M3	Trim9	0	0	0	0	0	1	0	1	0	0	1	2	2	3	2	0	0	1	0	0	0	0	0	1	0	1	0	0	0	1	0	0	0	0	0	1	1	2	0	1	1	0	0	0	1	0	0
Fbxw10 protein	B2RUM0	Fbxw10	0	1	1	2	0	2	0	1	0	0	0	0	0	0	0	1	0	1	0	0	0	0	0	0	0	0	2	0	0	0	1	0	0	0	0	0	0	0	0	0	2	0	1	0	0	0	0
Spermatid-specific manchette-related protein 1	Q2MH31	SPMIP6	0	0	0	0	0	1	0	1	0	0	0	0	0	0	0	0	0	0	0	0	1	1	0	0	0	0	0	0	4	0	2	1	0	0	0	0	0	0	0	0	0	0	0	0	1	0	0
Ubiquitin carboxyl-terminal hydrolase 24	B1AY13	Usp24	0	0	0	1	0	1	0	0	0	0	0	0	0	0	0	0	0	0	1	0	0	0	0	0	0	0	1	1	1	0	0	1	0	0	0	0	0	0	0	2	0	0	0	0	0	1	1
Pyruvate kinase PKM	P52480	Pkm	3	0	1	1	0	0	8	0	2	2	2	8	0	0	0	0	3	0	0	2	0	0	0	0	3	2	4	6	0	0	10	4	1	1	1	1	0	0	0	0	1	1	3	2	3	0	0
Splicing factor 3B subunit 1	Q99NB9	Sf3b1	0	0	1	1	0	0	0	0	0	0	0	0	1	0	0	0	0	0	0	1	2	0	0	2	0	0	0	0	0	0	0	0	0	0	0	0	1	0	0	0	0	0	0	2	0	1	0
Protein Gm2663	F6R7E8	Gm2663	0	0	0	0	0	3	1	1	0	1	0	0	1	0	0	0	0	0	0	0	0	0	0	1	2	0	1	3	1	0	0	0	0	0	1	0	1	0	0	0	0	0	0	0	0	0	0
Protein Nfxl1	E9Q8I7	Nfxl1	0	0	0	0	0	0	2	0	0	0	0	0	0	0	0	0	0	0	0	0	1	0	0	0	1	0	0	0	0	1	0	0	0	1	0	0	1	0	0	0	0	0	0	0	0	0	0
Phosphofurin acidic cluster sorting protein 2	Q3V3Q7	Pacs2	0	0	1	2	0	0	0	0	3	1	4	2	0	0	0	0	2	0	0	0	0	0	0	0	2	1	3	3	0	0	0	0	7	3	4	8	0	0	0	0	0	2	2	2	0	0	0
Down syndrome cell adhesion molecule homolog	Q9ERC8	Dscam	0	0	0	1	0	0	0	2	0	0	0	0	0	0	0	0	0	0	1	0	0	0	0	0	0	0	0	0	0	0	0	0	1	1	0	0	0	0	0	0	0	0	0	0	0	0	0
Protein Ugt2b1	Q8R084	Ugt2b1	0	0	0	0	0	0	0	0	0	0	0	0	1	3	1	0	0	0	0	0	0	0	0	0	1	0	0	0	0	0	0	0	0	0	0	0	0	0	3	1	0	0	0	0	0	0	0
Coiled-coil domain-containing protein 124	Q9D8X2	Ccdc124	0	0	0	0	1	1	1	0	0	0	0	0	1	1	0	0	0	0	0	0	2	1	0	1	0	0	0	0	0	0	1	0	0	0	0	0	0	0	0	0	0	0	0	0	0	1	2
ER degradation-enhancing alpha-mannosidase-like protein 3	Q2HXL6	Edem3	0	0	0	0	0	0	0	0	0	0	0	0	0	1	0	0	0	0	0	0	0	0	0	0	0	0	0	0	0	0	0	0	0	0	0	0	0	0	1	3	0	0	0	0	0	0	0
Sushi, von Willebrand factor type A, EGF and pentraxin domain-containing protein 1	A2AVA0	Svep1	0	0	1	0	0	0	0	0	0	0	0	0	0	0	1	0	2	0	0	0	1	1	2	0	0	0	0	0	0	0	0	1	0	0	0	0	0	0	0	0	0	0	1	0	0	0	0
Tektin 5	D5HP88	Tekt5	0	0	0	0	0	0	0	1	0	1	0	0	0	1	0	0	0	0	0	0	1	0	1	0	1	1	0	0	1	1	0	0	0	0	0	2	1	0	0	1	0	1	0	1	0	0	0
Protein Gm10436	L7N1Y3	Pramel51	0	0	0	0	6	0	1	0	2	0	0	0	0	0	0	0	0	0	0	0	1	3	0	0	1	0	0	0	2	0	0	0	0	0	0	0	2	1	0	0	0	0	0	0	0	1	1
Talin-2	Q71LX4	Tln2	0	0	0	0	1	1	0	0	0	0	0	0	0	0	0	0	0	0	0	0	2	0	0	0	0	0	0	0	0	1	0	0	0	1	0	0	0	0	1	1	0	0	0	0	0	0	1
LEK1	Q155P7	Cenpf	0	0	0	0	1	1	2	1	0	0	0	0	1	1	1	1	0	0	0	0	1	1	2	0	0	0	0	0	1	1	1	1	0	0	0	0	1	1	0	2	0	0	0	0	1	2	0
MAP/microtubule affinity-regulating kinase 4	Q8CIP4	Mark4	3	1	0	0	0	0	0	0	4	6	3	5	0	0	0	1	1	0	0	0	0	0	0	0	0	2	0	2	0	0	0	0	8	4	3	5	0	0	0	0	0	0	0	0	0	0	0
Protein Adam20	Q7M763	Adam20	0	0	2	0	0	1	0	0	0	0	0	0	0	0	0	0	0	0	0	0	1	0	1	0	0	0	0	0	3	0	1	0	0	0	0	0	0	0	0	0	0	0	0	0	1	0	0
Potassium channel erg1a	Q53Z09	Kcnh2	4	5	1	1	0	0	0	0	0	0	3	0	0	0	0	0	2	0	3	0	0	0	0	0	4	0	3	2	0	0	0	0	11	6	6	12	0	0	0	0	0	4	1	4	1	0	0
1-phosphatidylinositol 4,5-bisphosphate phosphodiesterase eta-2	A2AP18	Plch2	1	0	0	1	1	0	0	0	4	5	2	1	1	0	1	0	0	1	0	1	0	0	0	0	0	0	0	0	0	0	0	0	7	7	0	4	1	1	0	0	0	0	0	1	0	0	0
Zinc finger protein basonuclin-2	Q8BMQ3	Bnc2	1	0	0	0	0	1	1	1	0	0	0	0	1	0	1	5	1	0	1	0	0	1	0	1	0	0	0	0	0	6	0	0	0	0	0	0	1	1	1	1	0	0	0	0	0	0	1
Junctophilin-2	Q9ET78	Jph2	0	0	0	0	2	2	1	0	0	0	0	0	0	0	1	0	1	0	1	0	0	0	0	1	0	1	0	1	0	0	3	0	0	0	0	0	0	0	0	1	0	0	0	0	2	0	3
Fructose-bisphosphate aldolase A	P05064	Aldoa	16	2	3	1	0	1	11	0	0	4	0	11	0	0	1	0	8	0	0	2	0	0	0	0	2	2	3	5	1	0	22	9	0	1	0	2	0	0	0	0	0	4	1	2	8	0	0
TPR and ankyrin repeat-containing protein 1	Q8BV79	Trank1	1	0	0	0	0	0	0	0	0	2	0	1	0	0	1	1	1	0	0	0	1	1	0	1	0	0	2	0	0	0	0	0	1	1	1	0	0	0	2	0	0	0	1	0	0	0	0
Sacsin	Q9JLC8	Sacs	0	0	1	0	0	0	0	0	0	0	0	1	1	1	0	2	0	0	0	0	4	0	0	1	0	0	0	1	2	0	0	0	0	0	0	0	2	0	4	2	0	0	1	0	4	0	0
Tubulin polymerization-promoting protein	Q7TQD2	Tppp	1	1	2	5	0	0	2	0	4	6	8	7	0	0	0	0	3	3	4	3	0	0	0	0	2	2	8	5	0	0	1	0	8	6	3	3	0	0	0	0	2	1	6	5	0	0	0
Neurobeachin	Q9EPN1	Nbea	0	0	1	0	0	4	1	1	1	0	1	0	0	2	1	0	0	0	0	0	0	0	1	0	0	0	0	0	1	3	0	0	5	2	2	3	1	0	2	1	0	0	0	0	1	0	0
Pyruvate dehydrogenase E1 component subunit alpha, somatic form, mitochondrial	P35486	Pdha1	2	2	2	1	0	0	1	0	8	5	7	4	2	1	0	0	3	2	0	2	0	0	0	0	3	3	5	3	0	0	1	0	6	6	5	5	2	1	2	4	1	2	2	2	0	0	0
Zinc finger MYM-type protein 2	Q9CU65	Zmym2	0	0	1	0	0	1	0	0	0	0	0	0	0	0	1	0	0	0	0	0	3	0	0	2	0	0	2	0	0	0	0	0	0	0	0	0	0	0	0	0	0	0	0	1	1	0	0
A disintegrin and metalloproteinase with thrombospondin motifs 4	Q8BNJ2	Adamts4	0	1	0	1	1	1	0	2	0	0	0	0	1	3	1	0	0	0	0	0	0	2	1	0	0	0	0	0	0	1	0	0	0	1	0	0	2	1	0	0	0	0	0	0	1	1	2
Chordin-like protein 1	Q920C1	Chrdl1	0	0	0	0	1	0	0	0	0	0	0	0	0	0	1	1	0	0	0	1	2	0	1	0	0	0	0	0	0	0	0	1	0	0	0	0	0	0	0	0	0	0	0	0	0	1	1
Probable ATP-dependent RNA helicase DDX5	Q61656	Ddx5	2	3	3	1	0	0	0	0	5	4	7	4	0	0	0	0	2	3	4	4	0	0	0	0	5	2	5	3	0	1	1	0	6	2	6	7	2	0	2	1	3	3	0	7	0	0	0
Retinoic acid-induced protein 1	Q61818	Rai1	0	0	0	0	0	0	0	0	1	0	1	0	0	0	0	0	0	0	0	0	0	0	1	1	0	0	0	1	0	0	1	1	0	0	0	0	0	0	1	0	1	0	0	0	0	0	3
Protein Prr14l	E9Q7C4	Prr14l	0	0	0	0	0	0	0	0	0	0	0	0	0	1	0	0	0	0	0	0	0	0	0	0	0	0	0	0	0	0	0	1	0	0	0	0	0	0	0	0	0	0	0	0	0	0	0
Breast cancer type 2 susceptibility protein homolog	P97929	Brca2	0	0	0	0	0	2	2	0	0	0	0	0	0	0	0	0	0	0	0	0	0	0	1	0	0	0	0	1	0	0	1	0	0	0	0	0	0	0	1	1	1	0	0	0	0	0	0
Zinc finger FYVE domain-containing protein 26	Q5DU37	Zfyve26	0	0	0	0	1	0	1	0	0	0	0	0	0	0	2	1	1	0	0	0	2	1	2	0	0	0	0	0	0	1	0	0	0	0	0	0	1	0	0	2	0	0	0	0	0	0	0
Ephrin type-A receptor 4	Q03137	Epha4	0	0	0	0	2	0	0	0	0	0	0	0	0	0	0	0	0	0	0	0	0	1	0	0	0	0	0	0	0	0	0	2	0	0	0	0	0	0	0	0	0	0	0	0	0	0	0
Maternal embryonic leucine zipper kinase	Q61846	Melk	0	0	0	1	2	3	0	0	0	0	0	0	1	0	0	0	0	0	0	0	1	2	0	0	0	0	0	0	0	0	0	0	0	0	0	0	1	0	0	0	0	0	0	0	1	1	0
Otogelin-like protein	F7A4A7	Otogl	0	0	0	0	1	0	0	2	0	0	0	0	0	0	1	1	0	0	0	0	1	1	0	0	0	0	0	0	0	0	0	0	0	0	1	0	0	0	1	0	0	0	0	0	0	0	0
Arginine-glutamic acid dipeptide repeats protein	Q80TZ9	Rere	0	0	0	0	0	0	0	1	0	0	1	0	0	0	0	0	0	0	0	0	2	1	2	0	0	0	0	0	0	0	2	0	0	0	0	0	0	0	1	0	0	0	0	0	0	1	1
Serine/threonine-protein phosphatase 2A 65 kDa regulatory subunit A alpha isoform	Q76MZ3	Ppp2r1a	1	2	0	4	0	0	0	0	3	3	4	5	0	1	0	0	1	0	2	2	0	0	0	0	1	4	4	7	0	0	0	1	8	2	4	6	0	0	0	0	1	2	4	2	0	0	2
Sodium channel protein type 11 subunit alpha	Q9R053	Scn11a	0	0	0	0	0	1	0	0	0	0	0	0	0	0	0	0	0	0	0	0	0	2	0	1	0	0	0	0	0	0	0	0	0	0	0	0	1	1	0	0	0	0	0	0	1	0	1
Insulin receptor substrate 1	P35569	Irs1	0	0	0	0	1	0	0	0	1	2	0	0	0	0	0	0	0	0	0	0	2	0	0	0	0	0	0	0	1	0	1	0	1	0	0	0	0	0	0	1	0	0	0	0	1	0	0
FERM domain-containing protein 6	Q8C0V9	Frmd6	0	0	1	0	0	1	1	1	0	0	0	0	0	0	0	0	0	0	1	0	0	0	1	0	2	0	0	1	0	0	0	0	0	1	0	2	0	0	0	0	1	0	2	1	0	0	0
Putative E3 ubiquitin-protein ligase UBR7	Q8BU04	Ubr7	0	0	2	0	0	0	0	1	0	0	0	0	0	0	0	0	0	0	0	0	0	0	0	2	0	0	0	0	0	1	0	0	0	0	0	0	0	0	0	0	1	0	1	0	0	0	0
Lipid phosphate phosphatase-related protein type 4	Q7TME0	Plppr4	0	0	0	1	0	0	0	0	2	1	2	0	0	0	0	0	0	0	1	0	0	1	0	0	1	0	0	0	0	0	1	1	4	1	0	4	0	1	0	0	0	0	0	1	0	0	0
Laminin subunit beta-1	P02469	Lamb1	0	0	0	0	0	0	0	0	0	1	0	0	0	0	0	1	0	0	0	0	1	0	0	0	0	0	0	0	0	0	0	0	0	0	0	0	0	0	0	2	0	0	0	0	0	0	0
RNA exonuclease 1 homolog	Q7TT28	Rexo1	0	0	0	0	2	1	0	0	0	0	0	0	0	0	0	0	0	0	0	0	0	0	0	0	0	0	0	0	0	0	0	0	0	0	0	0	0	0	0	0	0	0	0	0	0	0	0
Denticleless protein homolog	Q3TLR7	Dtl	0	0	0	0	1	0	0	0	0	0	0	0	0	2	0	1	0	0	0	0	0	0	0	0	0	0	0	0	0	0	0	0	0	0	0	0	0	0	0	1	0	0	0	0	0	0	1
Synaptotagmin VIIbeta	Q8CF96	Syt7	3	2	1	2	0	0	0	0	3	0	6	6	0	0	0	0	0	2	3	1	0	0	0	0	7	2	3	2	0	0	0	0	4	2	8	15	0	0	0	0	1	1	1	5	0	0	0
Tetratricopeptide repeat protein 1	Q91Z38	Ttc1	0	0	0	0	0	0	0	0	0	0	0	0	0	0	0	0	0	0	1	0	1	0	0	0	0	0	0	0	2	0	0	3	0	0	0	0	0	0	0	0	0	0	0	1	1	1	0
Zinc finger protein 292	Q9Z2U2	Zfp292	2	0	0	0	0	0	0	0	0	0	0	0	0	0	0	0	0	1	0	0	1	1	0	1	0	0	0	0	1	0	2	0	0	0	0	0	0	0	1	0	0	0	1	0	0	0	1
SH3 and PX domain-containing protein 2A	O89032	Sh3pxd2a	3	0	2	2	0	0	0	0	2	0	3	2	0	0	0	0	0	2	2	1	0	0	0	0	2	5	2	7	0	0	0	0	10	6	3	5	0	0	0	0	2	2	2	0	0	0	0
TBC1 domain family member 1	Q60949	Tbc1d1	1	3	0	1	0	0	2	0	2	1	3	3	0	0	0	0	2	1	1	0	0	1	0	0	2	1	0	1	1	0	3	1	8	3	4	4	1	1	1	0	3	2	0	0	0	0	0
Basement membrane-specific heparan sulfate proteoglycan core protein	Q05793	Hspg2	0	0	0	1	2	2	1	0	0	0	0	0	0	0	0	0	0	0	0	0	1	0	2	0	0	0	0	0	1	0	1	2	0	0	0	0	0	0	0	0	1	0	0	0	0	2	0
Filaggrin-2	Q2VIS4	Flg2	0	0	0	0	1	0	0	0	0	0	0	0	0	0	2	0	0	0	0	1	1	0	1	0	0	0	0	0	0	0	0	1	0	0	0	0	0	0	2	2	1	0	0	0	0	0	0
Centrosomal protein kizuna	Q3UXL4	Kiz	0	0	0	0	0	0	0	0	0	0	0	0	0	0	0	0	0	0	0	0	2	0	1	2	0	0	0	0	1	1	1	0	0	0	0	0	0	0	0	0	0	0	0	0	0	0	0
Formimidoyltransferase-cyclodeaminase	Q91XD4	Ftcd	0	0	0	0	2	1	0	1	0	1	0	0	0	0	0	1	0	0	0	0	0	1	0	1	0	0	0	0	0	0	0	0	0	0	0	0	0	1	0	0	0	0	0	0	1	2	1
Acetyl-CoA carboxylase 1	Q5SWU9	Acaca	0	0	0	0	0	3	0	2	0	0	0	1	0	0	0	0	0	0	0	0	0	2	1	0	0	0	0	0	0	0	1	2	0	0	0	0	0	0	0	0	0	0	0	0	0	1	0
Prolyl 3-hydroxylase 2	Q8CG71	P3h2	0	0	0	0	1	0	4	2	2	2	1	0	1	2	0	0	0	0	0	0	2	2	7	2	0	0	0	0	0	0	0	2	1	1	0	1	0	0	1	0	0	0	1	1	2	2	1
Autophagy-related protein 2 homolog B	Q80XK6	Atg2b	0	0	0	1	1	1	1	0	0	0	0	0	0	0	1	1	0	0	0	0	0	0	1	0	0	0	0	0	0	0	2	0	0	0	0	0	1	0	1	0	0	0	0	0	0	0	3
Microtubule-associated protein 1B	P14873	Map1b	3	3	3	1	0	0	0	0	1	1	1	0	0	1	0	0	1	1	2	2	0	0	0	0	4	5	2	3	0	0	1	0	2	1	3	3	0	0	2	1	0	1	4	1	0	0	0
E3 ubiquitin-protein ligase RNF213	E9Q555	Rnf213	0	0	1	0	0	0	1	0	0	1	0	0	0	1	0	1	0	0	0	0	0	1	1	0	0	0	0	0	1	0	0	1	0	0	0	0	0	0	2	0	0	0	0	0	0	0	0
Protein Zfp646	Q6NV66	Zfp646	0	0	0	0	0	1	0	0	1	0	0	0	0	0	0	0	0	0	0	0	2	0	0	0	0	1	1	0	1	0	1	0	0	0	0	0	0	0	0	0	1	0	0	1	1	1	0
Protein Zfhx2	Q2MHN3	Zfhx2	0	0	0	1	0	0	0	2	1	1	1	0	1	0	1	0	1	0	0	7	0	1	0	0	0	0	0	0	0	0	1	0	0	0	0	0	1	0	0	0	0	0	0	0	0	0	1
Extracellular matrix protein FRAS1	Q80T14	Fras1	0	0	0	0	0	0	1	1	0	0	0	0	1	0	0	0	0	0	1	0	0	0	1	0	0	0	0	0	2	1	0	0	0	2	0	0	0	1	0	0	0	1	0	0	1	1	0
Meiotic recombination protein SPO11	Q9WTK8	Spo11	0	0	0	0	0	0	3	1	0	0	0	0	0	0	1	1	0	0	1	0	3	0	0	0	0	0	0	0	1	0	3	0	0	0	0	0	0	0	0	0	0	0	0	0	2	0	3
Inositol 1,4,5-trisphosphate receptor type 2	Q9Z329	Itpr2	0	1	0	0	0	0	0	1	0	0	0	0	0	0	1	0	0	0	0	0	0	0	0	0	0	0	0	0	0	0	0	0	1	0	0	0	1	0	2	3	0	0	0	0	1	0	1
Protein Asterix	Q3UI07	Wdr83os	0	0	0	0	0	0	2	1	0	0	0	0	1	1	0	0	0	0	0	0	1	1	0	0	0	0	0	0	0	0	2	1	0	0	0	0	1	1	0	1	0	0	0	0	0	0	1
Histone-lysine N-methyltransferase SETD2	E9Q5F9	Setd2	0	0	0	0	2	1	3	1	0	0	0	0	3	2	2	2	0	1	0	0	2	2	2	1	0	0	1	0	1	5	1	3	0	0	0	0	1	4	3	3	1	0	0	0	1	4	2
ATP-dependent RNA helicase DHX8	A2A4P0	Dhx8	0	0	0	0	3	0	0	1	0	0	0	0	0	0	0	0	0	0	0	0	0	0	0	0	0	0	0	0	1	0	0	0	0	0	0	0	0	0	0	1	0	0	0	0	0	0	0
Protein NDRG2	Q9QYG0	Ndrg2	5	2	1	0	1	0	0	0	5	4	7	4	0	0	0	0	4	1	1	2	0	0	0	0	2	2	2	0	0	0	0	0	5	8	7	7	0	0	0	0	2	1	0	0	0	0	0
Cadherin EGF LAG seven-pass G-type receptor 2	Q9R0M0	Celsr2	1	0	0	0	1	1	0	2	0	0	0	0	1	0	0	0	0	0	0	0	2	2	0	1	0	0	0	0	1	0	0	1	0	0	0	0	0	0	0	0	0	0	0	0	1	0	0
Histone H2A.J	Q8R1M2	H2aj	3	2	2	6	0	0	0	0	5	3	2	3	2	0	0	0	2	2	4	2	0	0	0	0	3	7	2	3	0	0	0	1	4	8	5	3	1	4	2	1	5	3	3	3	0	0	1
Dihydrolipoyllysine-residue acetyltransferase component of pyruvate dehydrogenase complex, mitochondrial	Q8BMF4	Dlat	4	0	1	0	2	0	1	0	1	0	1	2	1	1	0	1	2	0	0	1	0	4	0	5	4	4	1	4	0	0	1	1	2	0	1	3	1	0	6	3	0	3	0	0	2	0	0
Collagen alpha-1(XVI) chain	Q8BLX7	Col16a1	0	0	0	0	0	1	1	0	0	1	0	0	1	0	0	1	0	0	0	0	0	1	2	3	1	0	0	0	2	0	3	0	0	0	0	0	0	2	0	1	0	0	0	0	0	0	3
WAP four-disulfide core domain 5	Q8VE57	Wfdc5	0	0	0	0	1	0	0	0	0	0	0	0	0	0	2	0	0	0	1	0	0	0	1	1	0	0	0	0	1	0	0	0	0	0	0	0	0	0	0	0	0	0	0	0	0	0	0
Transcriptional-regulating factor 1	Q8BXJ2	Trerf1	0	0	0	0	0	0	2	0	0	0	0	0	0	0	0	0	0	0	0	0	4	0	1	0	0	0	0	0	1	1	0	0	0	0	0	0	0	1	0	1	1	0	1	0	0	1	0
Protein DEK	Q7TNV0	Dek	0	0	0	4	0	0	0	1	0	0	0	0	0	0	0	0	0	0	0	1	0	0	0	0	0	0	1	0	0	0	0	0	0	0	0	0	1	0	0	0	4	0	1	0	0	2	0
Mitochondrial 10-formyltetrahydrofolate dehydrogenase	Q8K009	Aldh1l2	0	0	0	0	0	2	3	1	1	0	0	0	0	0	0	0	0	0	0	0	0	0	1	0	0	0	0	0	0	0	0	0	0	0	0	0	1	0	1	0	0	0	0	0	0	0	2
Breast cancer metastasis-suppressor 1 homolog	Q99N20	Brms1	1	0	0	0	1	2	0	1	0	0	0	0	0	0	0	0	0	1	0	0	2	1	0	1	0	1	0	0	1	0	4	0	0	0	0	0	0	0	0	0	0	0	0	0	4	3	0
Ig heavy chain V region 1-62-3	P01754	Ighv1-62-3	3	3	2	1	1	1	1	0	7	3	3	4	4	3	2	2	3	4	4	2	1	1	1	1	3	4	3	3	1	4	1	1	7	4	2	1	3	3	2	1	3	4	2	3	0	3	0
Rho guanine nucleotide exchange factor 15	Q5FWH6	Arhgef15	0	0	0	0	0	0	0	0	0	0	0	0	0	0	0	0	2	0	0	0	0	0	0	0	0	0	2	0	0	0	0	0	0	0	1	0	0	0	0	0	0	0	0	2	0	0	0
Protein Dennd4a	E9Q8V6	Dennd4a	4	2	2	1	0	0	0	0	4	3	3	5	0	0	0	0	1	3	2	2	0	0	0	0	5	2	3	2	0	0	0	0	6	5	5	4	1	0	0	0	2	0	0	3	0	0	0
Transcriptional repressor NF-X1	B1AY10	Nfx1	0	0	0	0	0	0	1	1	0	0	0	0	0	0	1	0	0	0	0	0	1	1	2	0	0	0	1	0	1	1	1	0	0	0	0	0	0	0	0	0	0	0	0	1	0	1	2
Collagen alpha-1(VII) chain	Q63870	Col7a1	0	0	0	1	0	1	0	0	0	0	0	0	0	0	1	0	0	0	0	0	1	0	1	1	0	0	0	0	1	0	1	1	0	0	0	0	0	1	0	0	0	0	0	0	2	1	2
Homeobox protein cut-like 2	P70298	Cux2	1	1	0	0	2	0	2	0	0	1	0	0	1	0	0	1	4	2	0	0	3	3	0	0	2	0	0	0	3	0	0	1	0	2	0	0	0	0	2	3	2	0	0	0	1	1	0
ATP synthase subunit gamma, mitochondrial	Q91VR2	Atp5f1c	7	1	5	3	0	0	0	0	3	3	2	3	0	0	0	0	3	2	7	4	0	0	0	0	3	3	2	2	0	0	0	0	4	2	4	8	0	0	1	0	4	1	7	5	0	0	0
Frizzled-2	Q9JIP6	Fzd2	0	0	2	2	0	0	0	0	1	0	5	5	0	0	0	0	0	0	1	0	0	0	0	0	0	0	4	3	0	0	0	0	1	1	0	0	0	0	0	1	0	0	7	1	0	0	0
Neuron navigator 1	Q8CH77	Nav1	0	0	0	0	0	0	2	2	0	0	0	1	0	0	0	1	0	0	0	1	0	1	1	3	0	0	0	2	1	0	1	2	0	1	0	0	0	0	0	0	0	0	0	0	0	0	1
Protein Rsf1	E9Q4Y2		0	0	1	1	0	0	1	0	0	0	0	0	0	0	1	1	0	1	0	0	0	0	4	1	1	0	0	0	0	0	0	0	0	0	0	0	0	0	0	0	2	1	1	0	0	0	0
Serum albumin	P07724	Alb	6	0	0	0	1	1	3	0	4	2	0	8	0	0	2	1	1	0	0	0	0	0	0	0	1	0	0	2	0	0	4	5	5	0	0	0	0	0	0	1	0	11	0	0	6	2	0
Neurochondrin	Q9Z0E0	Ncdn	4	1	1	2	0	0	1	0	1	1	1	2	0	0	0	0	4	0	0	0	0	2	0	1	0	0	0	6	0	0	1	0	12	8	5	5	0	0	1	0	0	1	2	0	2	0	0
Heat shock 70 kDa protein 12A	Q8K0U4	Hspa12a	3	3	4	1	0	0	0	0	5	4	3	3	0	0	0	0	3	0	2	2	0	0	0	0	1	2	4	5	0	0	0	0	12	3	4	6	0	0	0	1	1	2	1	2	0	0	0
General transcription factor 3C polypeptide 1	Q8K284	Gtf3c1	0	0	0	0	0	2	0	0	0	0	0	0	0	0	0	0	0	0	0	0	0	0	0	0	0	0	0	0	0	0	0	1	0	0	0	0	2	1	1	0	0	0	0	0	0	0	0
DNA replication licensing factor MCM3	P25206	Mcm3	0	0	3	0	0	0	0	1	0	0	0	0	0	0	0	0	0	0	0	0	0	1	9	3	0	0	0	0	5	0	3	3	0	0	0	0	0	0	0	0	0	0	0	0	0	0	12
WD repeat-containing protein 1	O88342	Wdr1	0	0	0	0	1	2	2	1	0	0	0	0	0	2	0	2	0	0	0	0	1	2	1	2	0	1	0	0	2	0	0	1	1	0	0	0	0	0	0	0	0	0	0	0	2	2	3
Tet oncogene 1	D0VLQ4	Tet1	1	1	0	0	0	0	0	0	0	0	0	0	0	0	0	0	0	0	0	0	1	0	0	1	0	0	0	0	1	0	0	0	0	1	1	0	0	0	0	0	0	0	1	0	0	0	0
Protein Dnhd1	D3Z2X2	Dnhd1	0	0	0	0	2	0	0	0	1	0	0	0	1	0	1	0	0	0	0	0	1	0	0	1	0	0	0	0	1	0	0	0	0	0	0	0	0	0	0	1	0	0	0	0	1	0	0
Protein SON	Q9QX47	Son	0	0	1	0	1	0	1	0	0	0	0	0	0	0	0	0	0	0	0	0	0	0	0	0	2	0	0	0	0	2	1	0	0	0	0	0	0	0	0	0	1	0	0	0	0	1	0
AN1-type zinc finger protein 2B	Q91X58	Zfand2b	0	0	1	0	0	2	2	1	0	0	0	0	0	0	1	0	0	0	0	0	0	0	2	1	0	0	0	0	2	1	0	1	0	0	0	0	0	0	1	0	0	0	0	0	0	0	3
NK-tumor recognition protein	P30415	Nktr	0	0	0	0	0	3	0	0	0	0	0	1	0	0	0	0	0	0	0	1	0	2	0	2	0	0	0	0	2	0	0	0	0	1	0	0	0	0	0	1	0	0	0	0	2	0	1
DNA-directed RNA polymerase I subunit RPA1	O35134	Polr1a	0	0	0	0	0	0	0	1	0	0	0	0	3	0	0	1	0	0	0	0	0	0	0	0	0	0	0	0	0	0	0	1	0	0	0	0	0	0	0	0	0	0	0	0	0	0	0
Anoctamin-8	Q6PB70	Ano8	0	0	0	0	0	0	2	0	0	0	0	0	0	0	1	0	0	0	0	0	0	0	0	1	0	0	0	0	2	1	0	1	0	0	0	0	0	0	0	0	0	0	0	0	1	2	2
Wee1-like protein kinase 2	Q66JT0	Wee2	0	0	0	0	1	0	0	1	0	0	0	0	0	1	0	0	0	0	0	0	0	2	0	0	0	0	0	0	0	0	1	1	0	0	0	0	0	0	0	0	0	0	0	0	0	0	0
Microtubule-associated serine/threonine-protein kinase 4	Q811L6	Mast4	0	0	0	0	0	0	0	2	7	0	4	0	0	0	0	1	0	0	1	1	0	0	0	0	0	0	0	0	0	1	1	0	3	2	1	3	0	0	0	0	0	0	0	0	0	0	0
Aryl hydrocarbon receptor nuclear translocator 2	Q61324	Arnt2	0	0	0	0	0	2	0	0	0	0	0	0	0	1	0	1	1	0	0	0	0	1	0	2	0	0	0	0	0	0	1	0	0	0	0	0	0	0	0	0	0	0	1	0	0	0	0
Mitogen-activated protein kinase 6	Q61532	Mapk6	0	0	0	0	0	0	0	1	0	0	1	0	0	2	1	0	1	0	0	0	0	0	0	0	0	0	0	0	0	0	0	1	0	0	0	2	0	0	0	1	0	0	0	0	0	0	0
Dynein heavy chain 17, axonemal	Q69Z23	Dnah17	0	1	0	0	0	1	0	0	0	0	0	0	0	0	0	0	0	1	0	0	0	0	1	0	0	0	0	1	0	2	0	0	0	0	0	0	1	0	0	0	0	0	0	0	0	0	0
Triple functional domain protein	Q0KL02	Trio	3	0	0	0	0	0	0	4	0	0	0	0	0	0	0	2	0	0	0	0	0	0	3	0	0	0	0	1	0	2	0	0	0	0	0	0	0	1	0	0	0	0	0	0	0	0	0
Golgi apparatus protein 1	Q61543	Glg1	0	0	0	0	0	0	0	0	0	0	1	0	0	0	0	1	1	1	0	0	2	1	0	1	0	0	0	0	3	0	0	0	0	0	1	0	0	0	0	0	0	0	0	0	0	1	0
Transient receptor potential cation channel subfamily M member 6	Q8CIR4	Trpm6	0	0	0	1	0	0	0	1	0	0	0	0	0	2	0	1	0	0	0	0	0	3	0	0	0	0	0	0	0	1	0	0	0	0	2	0	0	0	0	1	0	0	0	0	0	0	0
Protein Cfap44	E9Q5M6	Cfap44	0	0	0	0	0	0	0	0	0	0	0	0	0	0	0	0	0	0	0	0	0	2	0	1	0	0	0	0	0	1	0	0	1	0	0	0	0	0	0	1	0	0	0	0	0	0	0
Cubilin	Q9JLB4	Cubn	0	0	0	0	0	0	1	2	0	0	0	0	0	4	3	2	0	0	0	0	1	1	0	1	0	0	0	0	0	1	0	2	0	0	0	0	1	5	0	6	0	0	0	0	2	2	1
Hyperpolarization-activated, cyclic nucleotide-gated K+ 4	B2RY58	Hcn4	0	0	0	0	2	1	0	0	0	1	5	1	0	0	0	0	2	0	0	0	0	0	0	1	0	1	0	1	0	0	0	0	0	0	3	4	1	0	1	0	0	0	1	0	1	1	0
Synaptotagmin-1	P46096	Syt1	2	2	0	2	0	0	1	0	1	2	3	2	0	0	0	1	4	2	0	2	1	0	1	0	3	6	3	3	0	0	1	1	3	1	7	4	0	0	0	0	2	2	3	1	0	0	0
Filamin, alpha	B9EKP5	Flna	0	0	0	0	0	1	1	0	1	0	0	0	0	0	0	0	0	0	0	1	2	0	0	0	0	0	0	0	0	1	0	0	1	0	0	0	0	2	1	1	0	1	0	0	0	0	1
Protein Fer1l6	E0CZ42	Fer1l6	1	1	0	1	0	1	0	0	0	0	0	1	0	0	0	1	0	2	0	1	2	0	1	0	0	0	1	0	0	0	0	0	0	0	1	1	0	0	0	1	0	0	0	0	2	0	0
Helicase-like transcription factor	Q6PCN7	Hltf	0	1	0	0	0	1	0	2	0	0	0	0	0	0	0	0	0	0	0	0	1	0	0	0	0	0	1	1	0	0	2	1	0	0	0	0	0	0	0	0	0	0	0	1	0	0	0
Brain acid soluble protein 1	Q91XV3	Basp1	7	5	7	4	0	0	2	1	0	1	3	0	0	0	0	0	4	3	4	3	0	0	0	0	7	6	5	7	0	0	3	4	2	1	2	3	0	0	6	0	5	8	4	5	0	0	0
Hyaluronan synthase 1	Q61647	Has1	0	0	0	0	2	0	0	0	0	0	0	0	1	1	1	0	0	0	1	0	2	2	0	1	0	0	0	0	3	1	1	0	1	0	0	0	1	0	1	1	0	0	0	0	2	1	1
2-phosphoxylose phosphatase 1	Q8BHA9	Pxylp1	0	1	0	0	3	2	4	0	0	0	0	0	0	0	0	2	0	0	0	0	0	0	1	1	0	0	0	0	0	0	1	2	0	0	0	0	0	0	0	0	0	0	0	0	0	0	0
Inositol 1,4,5-trisphosphate receptor type 3	P70227	Itpr3	0	1	0	0	1	0	1	0	0	0	0	0	0	1	1	0	0	0	0	1	2	2	0	0	0	0	0	0	2	1	0	0	0	0	0	0	1	0	0	0	0	0	0	0	0	0	0
Uveal autoantigen with coiled-coil domains and ankyrin repeats	Q8CGB3	Uaca	0	2	0	0	0	0	0	0	0	0	0	0	1	0	2	2	0	0	0	0	0	0	0	0	0	0	0	0	1	0	1	0	0	0	0	1	3	0	0	0	0	0	0	0	0	0	0
Tetratricopeptide repeat protein 28	Q80XJ3	Ttc28	0	1	0	0	0	0	1	0	0	0	0	0	1	0	0	0	0	0	0	0	0	0	0	0	0	0	0	0	0	0	0	0	0	0	0	0	1	0	1	1	0	0	0	0	0	0	0
Leucine-rich repeat and fibronectin type-III domain-containing protein 4	Q80XU8	Lrfn4	0	1	2	1	0	0	0	0	8	5	5	4	0	0	0	0	0	2	4	0	0	0	0	0	0	2	1	0	0	0	0	0	3	4	2	7	0	0	0	0	3	1	0	1	0	0	0
Protein Akap13	E9Q474		0	0	0	0	1	1	0	1	0	0	0	0	0	0	0	0	0	0	0	1	0	1	2	1	0	0	0	0	0	0	1	0	2	0	0	0	0	0	0	0	0	0	0	0	1	1	0
Formin-2	Q9JL04	Fmn2	0	0	0	0	2	1	0	0	0	0	0	0	0	0	0	0	0	0	0	0	0	1	2	8	0	0	0	0	0	0	0	3	1	0	0	0	0	0	1	0	0	0	0	0	3	1	2
Hairless protein	Q4QY90	Hr	0	0	0	0	1	1	1	2	0	1	0	1	1	2	1	2	0	0	0	0	2	1	0	1	0	0	0	0	1	1	2	1	0	1	1	0	3	2	2	3	0	0	0	1	2	2	1
BetaIV-spectrin sigma1	Q8VIE5	Sptbn4	0	1	0	0	0	0	1	0	0	0	0	0	0	0	2	3	0	0	0	0	2	3	2	0	0	0	0	0	1	0	0	1	0	0	0	0	0	0	0	1	1	0	0	0	0	0	1
Plakophilin 2	Q9CQ73	Pkp2	0	0	0	0	0	0	0	0	0	0	0	0	2	3	0	0	0	0	0	0	0	0	0	1	0	1	0	0	2	0	1	3	0	1	0	0	0	1	0	1	0	0	0	0	1	1	1
Interleukin-1 receptor-like 2	Q9ERS7	Il1rl2	0	0	0	1	2	2	0	0	0	0	0	0	0	0	0	0	0	1	0	1	0	1	1	2	0	0	0	1	1	0	2	0	1	0	0	0	0	0	0	0	0	0	0	1	0	0	4
Copper chaperone for superoxide dismutase	Q9WU84	Ccs	1	1	2	1	1	0	1	2	2	1	0	1	1	1	1	1	1	2	0	0	1	0	1	1	1	2	2	0	1	0	1	0	2	2	2	2	0	1	0	2	1	2	0	0	1	1	1
Endothelin-1 receptor	Q61614	Ednra	0	0	0	1	0	1	0	1	1	1	0	0	0	0	0	0	0	0	0	1	0	1	0	1	0	0	0	0	1	0	0	0	1	0	0	0	0	0	0	0	0	2	0	0	0	0	0
UDP-N-acetylglucosamine--peptide N-acetylglucosaminyltransferase 110 kDa subunit	Q8CGY8	Ogt	4	1	1	1	0	0	0	0	8	2	2	2	0	0	0	0	1	1	1	1	0	0	0	0	2	1	2	3	0	0	0	0	12	5	5	10	0	0	0	0	1	0	0	2	0	0	0
Ig kappa chain V-V region MOPC 21	P01634		0	0	0	0	1	0	1	2	1	0	0	0	6	5	3	3	0	0	0	0	2	1	2	1	0	0	0	0	1	2	1	1	0	2	0	0	8	4	5	3	0	0	0	0	2	1	1
Laminin subunit beta-3	Q61087	Lamb3	0	0	0	0	1	1	0	2	0	0	0	0	0	0	0	0	0	0	0	0	0	0	0	0	0	0	0	0	0	1	0	0	0	0	0	0	0	0	2	0	0	0	0	0	0	0	0
WD repeat-containing protein mio	Q8VE19	Mios	0	0	0	0	0	0	1	1	0	0	0	0	0	0	0	0	0	0	0	0	1	2	0	1	0	0	0	0	1	1	0	0	0	0	0	0	0	0	1	0	0	0	1	0	1	0	0
Heterogeneous nuclear ribonucleoprotein M	Q9D0E1	Hnrnpm	0	0	0	0	0	1	0	0	0	0	0	0	0	0	0	0	0	0	0	0	0	0	0	0	0	1	0	2	0	1	0	0	0	0	0	1	0	0	0	0	0	0	0	0	0	0	0
LIM and senescent cell antigen-like-containing domain protein 2	Q91XD2	Lims2	0	0	0	0	1	0	1	0	0	0	0	0	0	1	0	1	0	0	0	0	1	0	0	0	0	0	0	0	1	2	0	0	1	0	0	0	0	1	0	0	0	0	0	0	0	2	0
ATP synthase subunit O, mitochondrial	Q9DB20	Atp5po	3	2	5	4	0	0	0	0	2	2	3	4	0	0	0	0	1	3	6	2	0	0	0	0	2	2	3	5	1	0	0	0	4	2	3	6	0	0	0	0	2	5	4	4	0	0	0
Transcriptional activator protein Pur-alpha	P42669	Pura	3	4	1	0	0	0	0	0	3	3	3	2	0	0	0	0	4	1	1	1	0	0	0	0	3	3	2	1	0	0	0	0	4	4	4	5	2	1	2	0	0	1	2	4	0	0	0
Protein Ddx43	D3Z6P9	Ddx43	0	0	0	0	1	0	1	1	0	0	0	0	3	0	1	2	0	0	0	0	0	1	1	1	0	0	0	0	0	0	2	0	0	0	0	0	1	1	1	0	0	0	0	0	1	2	0
Creatine kinase U-type, mitochondrial	P30275	Ckmt1	1	0	0	0	0	0	4	0	1	0	0	2	0	0	0	0	1	0	0	0	0	1	0	0	0	0	0	1	0	1	1	1	0	1	0	0	0	0	0	0	0	0	0	0	0	0	0
Protein-glutamine gamma-glutamyltransferase 2	P21981	Tgm2	0	0	0	0	0	0	0	0	0	0	0	0	0	0	0	0	0	0	0	0	1	0	0	0	0	0	0	0	1	0	0	0	0	0	0	0	1	3	0	0	0	0	0	0	0	0	0
Rap guanine nucleotide exchange factor 2	Q8CHG7	Rapgef2	1	0	2	2	0	0	0	0	2	2	5	2	0	0	0	0	1	2	1	2	0	0	0	0	2	2	2	2	0	0	0	0	3	3	1	6	0	0	0	0	1	2	0	3	0	0	0
RasGAP-activating-like protein 1	Q9Z268	Rasal1	0	0	0	1	2	0	0	1	0	0	0	0	0	1	2	0	0	1	1	0	0	0	2	1	1	1	1	1	0	3	0	2	0	0	0	1	0	1	0	1	0	1	0	1	1	1	0
Axin-1	O35625	Axin1	1	0	0	0	0	0	0	0	0	0	0	0	0	0	1	0	0	0	0	0	0	0	0	0	0	2	0	0	1	0	0	0	0	2	0	0	0	0	0	0	0	0	0	0	2	1	0
Septin-11	Q8C1B7	Septin11	0	0	1	0	0	0	2	0	1	2	1	3	0	1	0	0	3	0	1	0	0	0	0	0	4	3	2	4	0	0	0	1	3	4	4	2	0	0	2	0	2	3	0	2	0	0	0
Tumor rejection antigen P815A	P19473	Trap1a	0	0	1	0	0	0	1	0	0	0	0	0	0	0	0	0	0	0	0	1	0	0	0	0	0	0	0	1	0	0	0	1	0	0	0	0	0	0	0	0	1	0	1	0	0	0	0
SET domain-containing protein 5	Q5XJV7	Setd5	0	0	0	0	0	1	0	3	0	0	0	0	0	0	0	0	0	0	0	0	0	1	0	0	0	0	0	0	1	0	0	0	0	0	0	0	1	0	0	0	0	0	0	0	0	0	0
Lrig2 protein	B2RRI5	Lrig2	0	0	0	0	2	3	1	3	0	0	0	0	2	3	2	2	0	0	0	0	1	1	3	3	0	0	0	0	1	4	1	2	0	0	0	0	3	2	3	2	0	0	0	1	1	1	3
Probable ATP-dependent RNA helicase DDX17	Q501J6	Ddx17	3	1	2	2	0	0	0	0	3	3	2	3	0	0	1	0	1	2	2	2	0	0	1	0	3	3	2	2	0	1	1	0	3	3	4	3	2	1	2	1	2	2	0	3	0	0	0
Ogdhl protein	B2RXT3	Ogdhl	2	0	1	1	0	0	0	0	1	1	0	2	0	0	0	0	0	1	0	0	0	0	0	1	0	1	1	4	0	1	2	6	5	1	2	2	0	0	1	0	0	1	0	1	0	0	0
Histone-lysine N-methyltransferase 2B	O08550	Kmt2b	2	0	0	0	1	0	1	0	0	0	0	0	0	0	0	0	0	0	0	1	1	0	1	0	0	0	0	0	0	0	0	0	0	0	0	0	0	0	0	1	0	0	0	0	1	0	0
Myosin Vb, isoform CRA_c	G5E8G6	Myo5b	3	3	0	1	0	1	0	0	0	0	2	0	0	0	0	0	2	3	3	1	1	1	0	0	0	1	0	0	0	0	0	0	0	0	5	1	0	0	1	0	2	6	0	1	0	1	1
DNA-directed RNA polymerase II subunit RPB1	P08775	Polr2a	0	0	0	0	1	0	0	2	0	0	0	0	0	0	0	0	0	0	1	0	1	0	0	0	0	0	0	0	1	0	0	0	0	0	0	0	0	1	0	1	0	0	0	0	1	0	0
Protein GREB1	Q3UHK3	Greb1	0	0	0	0	0	0	0	0	0	0	0	1	2	1	0	0	0	0	0	1	1	0	0	0	0	0	0	0	0	7	0	0	0	0	2	2	0	0	0	0	0	0	0	0	0	0	0
Protein Wnt-16	Q9QYS1	Wnt16	0	0	0	0	0	0	0	0	0	0	0	0	0	0	0	0	0	0	0	0	0	0	0	0	0	0	0	0	0	0	0	4	0	0	0	0	0	0	0	0	0	0	0	0	0	0	0
Forkhead-associated domain-containing protein 1	A6PWD2	Fhad1	0	0	0	0	0	0	0	0	0	0	0	0	2	0	0	0	0	0	0	0	0	0	0	1	0	0	0	0	0	2	0	1	0	0	0	0	0	0	0	0	1	0	0	0	0	0	0
A-kinase anchor protein 4	Q60662	Akap4	0	0	0	0	1	1	0	0	0	0	0	0	0	0	0	0	0	0	0	0	0	0	1	0	0	0	0	0	0	2	1	0	0	0	0	0	0	0	0	0	0	0	0	0	0	0	1
Zinc finger SWIM domain-containing protein 8	Q3UHH1	Zswim8	0	0	0	0	1	0	0	0	0	0	0	0	0	0	0	0	0	0	0	0	0	0	0	1	0	0	0	0	0	2	0	0	0	0	0	0	1	0	0	0	0	0	0	0	1	0	0
Mitogen-activated protein kinase 1	P63085	Mapk1	4	3	1	1	0	0	0	0	8	4	9	5	0	0	0	0	8	1	2	1	0	0	0	0	3	4	2	1	0	0	0	1	5	5	3	5	0	0	0	0	2	0	6	1	0	0	0
Pseudopodium-enriched atypical kinase 1	Q69Z38	Peak1	0	0	0	0	2	0	0	0	0	0	0	0	0	1	0	0	0	0	0	0	1	1	0	0	0	0	0	0	1	1	0	0	0	0	0	0	0	0	1	0	0	0	0	0	0	0	0
E3 SUMO-protein ligase RanBP2	Q9ERU9	Ranbp2	0	0	0	0	1	1	0	0	0	0	0	0	0	0	0	0	0	0	0	0	2	0	0	2	0	0	0	0	2	0	0	0	0	0	0	0	0	0	1	0	0	0	0	0	0	0	0
CUB and sushi domain-containing protein 3	Q80T79	Csmd3	1	0	0	0	3	0	0	0	2	1	0	0	0	0	1	0	0	2	0	2	2	4	0	0	0	0	0	0	5	1	1	1	1	1	0	0	0	0	0	0	1	1	0	0	4	2	0
Voltage-dependent P/Q-type calcium channel subunit alpha-1A	P97445	Cacna1a	0	0	0	0	0	0	0	0	0	0	0	0	1	0	2	0	0	0	0	0	1	1	0	0	0	0	0	0	0	1	0	0	0	0	0	0	0	0	1	3	0	0	0	0	0	0	0
Caspase recruitment domain-containing protein 11	Q8CIS0	Card11	0	0	1	0	1	0	0	0	0	0	0	0	0	0	1	0	0	0	0	0	1	0	0	0	0	0	0	0	0	0	0	0	1	0	0	0	1	0	2	1	0	0	0	0	0	0	1
Cytochrome P450 4B1	Q64462	Cyp4b1	0	0	0	0	0	1	1	0	0	0	1	0	0	0	0	0	0	0	0	1	0	0	0	0	1	1	1	0	1	0	1	0	0	1	0	1	0	1	0	0	1	1	0	2	0	1	1
RNA-binding protein 20	Q3UQS8	Rbm20	0	0	0	0	1	1	0	2	0	0	0	0	1	0	0	1	0	0	0	1	0	0	1	1	0	0	1	0	0	2	0	0	1	0	0	0	0	0	0	2	0	0	0	0	0	1	0
Ankyrin repeat domain 34A	B2RW11	Ankrd34a	2	3	1	2	0	0	0	0	6	1	5	3	0	0	0	0	1	2	0	0	0	0	0	0	2	2	4	3	0	0	0	0	8	1	5	3	0	0	0	0	1	1	3	2	0	0	0
Cyclin-dependent kinase 12	Q14AX6	Cdk12	1	1	0	1	1	1	0	0	1	1	1	1	0	0	0	0	1	1	0	1	1	1	0	0	1	1	1	1	0	1	1	1	2	1	1	2	0	0	0	0	1	1	2	1	0	1	1
Zinc finger homeobox protein 3	Q61329	Zfhx3	0	0	0	0	0	0	0	0	0	0	0	0	0	0	0	0	0	0	0	2	0	2	0	0	0	0	0	0	0	1	0	0	0	0	0	0	0	1	0	1	0	0	0	1	0	0	0
PH and SEC7 domain-containing protein 1	Q5DTT2	Psd	2	0	0	2	0	0	0	0	1	0	0	0	0	1	0	1	0	0	0	0	0	0	0	0	1	4	2	5	0	1	1	1	3	1	2	4	1	0	0	1	0	1	1	3	0	0	0
Ras GTPase-activating protein 3	Q60790	Rasa3	0	0	2	0	1	0	0	1	0	0	0	0	0	0	0	0	0	0	0	0	0	0	0	0	0	0	0	0	1	0	0	0	0	1	0	0	0	0	0	0	0	0	0	0	0	1	0
Synapsin-2	Q64332	Syn2	8	2	3	3	0	0	4	0	5	3	2	2	0	0	0	0	2	0	0	1	0	0	0	0	4	3	5	11	0	0	2	3	7	3	1	2	0	0	0	0	1	2	2	3	1	0	0
Septin-10	Q8C650	Septin10	1	2	1	0	0	0	0	0	0	0	0	0	2	0	0	0	2	0	0	0	2	0	0	0	2	0	1	3	0	0	0	0	0	0	0	0	0	0	0	0	2	2	0	0	0	0	1
Dihydrolipoyllysine-residue succinyltransferase component of 2-oxoglutarate dehydrogenase complex, mitochondrial	Q9D2G2	Dlst	2	2	0	5	0	0	0	0	4	1	1	1	0	1	0	0	2	2	1	3	0	0	0	0	4	3	5	5	0	1	0	0	1	1	3	3	0	0	0	0	2	2	3	5	0	0	0
Partitioning defective 3 homolog	Q99NH2	Pard3	0	0	0	0	0	0	0	0	1	0	1	0	0	1	1	0	0	0	0	0	0	0	0	0	0	1	0	1	0	0	0	0	0	3	0	0	0	0	0	0	0	0	0	0	0	0	0
Vacuolar protein sorting-associated protein 13C	Q8BX70	Vps13c	0	0	0	0	1	0	1	0	0	0	0	0	0	0	0	1	0	1	0	0	1	0	2	0	0	0	0	0	0	1	0	0	0	0	0	0	0	0	0	2	0	0	0	0	0	0	0
B cell antigen receptor	A2N1N1		0	0	0	0	1	0	3	4	1	3	0	0	8	4	3	4	0	0	0	0	2	3	4	3	0	0	0	1	0	1	1	3	4	5	1	0	3	1	1	2	0	3	0	0	1	3	4
Inversin	O89019	Invs	1	0	0	0	0	0	0	0	0	0	0	0	0	0	0	0	0	0	0	0	0	0	0	0	0	0	0	0	1	0	0	1	0	0	0	0	1	1	0	0	0	0	0	0	0	0	0
Elongator complex protein 4	Q9ER73	Elp4	0	0	0	0	1	1	2	1	0	0	0	0	0	6	0	0	0	0	0	0	1	1	3	0	0	0	0	0	2	1	1	2	0	0	0	0	1	1	0	3	0	1	0	0	1	4	4
Atrial natriuretic peptide-converting enzyme	Q9Z319	Corin	0	0	0	0	0	0	0	0	0	0	0	0	0	1	0	1	0	0	0	0	2	0	0	0	0	2	0	0	0	0	0	0	0	0	3	0	0	1	0	0	0	0	1	0	0	0	0
Kinesin-like protein KIF1A	P33173	Kif1a	0	2	4	1	0	0	0	0	1	1	5	2	0	0	0	0	0	0	4	3	0	0	0	1	0	1	3	2	0	0	0	1	2	1	3	5	0	0	0	0	0	1	2	1	0	0	0
DBF4-type zinc finger-containing protein 2 homolog	Q5SS00	Zdbf2	0	0	0	0	0	1	0	0	0	0	0	0	1	0	0	0	0	0	0	0	0	0	0	0	0	0	0	0	0	0	0	0	1	0	1	1	0	0	0	0	0	1	0	0	0	0	1
Septin-5	Q9Z2Q6	Septin5	3	2	2	1	0	0	1	0	4	2	3	2	0	0	0	0	2	1	0	1	0	0	0	0	1	1	3	2	0	0	0	0	3	1	6	3	0	0	0	0	1	3	2	2	0	0	1
Kinesin light chain 2	O88448	Klc2	1	1	1	2	0	0	0	0	1	2	2	5	0	0	0	0	0	0	0	0	0	0	0	0	2	1	0	3	0	0	0	0	9	5	6	8	0	0	0	1	1	0	0	1	0	0	0
Protein Zc3h13	E9Q784	Zc3h13	0	0	0	0	0	0	1	0	2	0	0	0	0	0	0	0	1	0	0	0	1	0	0	1	0	0	0	0	0	0	0	0	0	1	0	0	0	0	0	0	0	0	0	0	0	0	2
Zinc finger protein GLI2	Q0VGT2	Gli2	0	0	0	0	1	0	0	0	0	0	0	0	0	0	0	0	0	0	0	0	0	1	0	0	0	0	0	0	1	0	0	0	0	0	0	0	0	0	0	0	0	0	0	0	0	1	0
Protein Zfp429	Q7M6Y0	Zfp429	0	0	0	0	1	0	1	0	0	0	0	0	0	1	1	0	0	0	0	0	0	0	0	1	0	0	0	0	2	0	0	0	0	0	0	0	0	1	0	0	0	0	0	1	0	0	0
Novel KRAB box and zinc finger, C2H2 type domain containing protein	A2BG91	Gm14295	0	0	0	0	3	0	2	1	0	0	0	0	0	0	1	2	0	0	0	0	2	5	0	0	0	0	0	0	0	0	2	2	0	0	0	0	2	2	3	0	0	0	0	0	3	2	0
Large neutral amino acids transporter small subunit 1	Q9Z127	Slc7a5	0	0	0	0	0	1	0	1	0	0	0	0	2	0	1	4	0	0	0	0	0	1	2	1	0	0	0	0	0	8	0	1	0	0	0	0	2	2	0	7	0	0	0	0	0	0	0
Complement C4-B	P01029	C4b	0	0	0	0	1	0	1	1	1	1	1	0	1	1	1	1	0	0	0	0	2	1	0	0	0	0	0	0	1	0	0	0	3	1	0	2	3	2	1	1	0	0	0	0	0	3	0
UHRF1-binding protein 1-like	A2RSJ4	Bltp3b	1	0	0	0	0	0	0	0	2	6	7	4	0	0	0	0	1	1	1	0	0	0	0	0	2	0	0	2	0	0	0	0	9	4	2	9	0	0	0	0	1	0	0	0	0	0	0
Histone-lysine N-methyltransferase NSD3	Q6P2L6	Nsd3	0	0	0	0	0	0	0	0	0	0	0	0	0	1	0	0	0	0	0	0	4	0	1	0	0	0	0	0	1	0	1	0	0	0	0	0	0	2	0	0	0	0	0	0	0	1	0
Interleukin-18	P70380	Il18	0	0	0	0	0	0	1	2	0	1	1	0	0	0	0	0	0	0	0	0	0	0	1	0	0	0	0	0	0	0	0	0	0	0	0	0	0	0	0	0	0	0	0	1	0	0	0
Microtubule-associated serine/threonine-protein kinase 1	Q9R1L5	Mast1	0	0	0	0	0	0	1	2	6	0	8	0	0	0	0	0	1	0	1	2	0	0	0	0	0	0	2	1	0	0	0	0	10	3	4	9	0	0	0	0	0	2	0	1	0	0	0
Host cell factor 1	Q61191	Hcfc1	0	0	0	0	0	1	2	2	0	1	0	0	0	0	0	0	0	0	0	0	1	1	3	1	0	0	0	0	1	0	1	1	1	0	0	0	0	0	1	2	0	0	0	0	3	3	2
Beta-defensin 50	Q6TU36	Defb50	0	0	1	0	0	0	0	0	0	0	0	0	0	0	0	0	0	0	0	1	2	1	0	0	0	1	0	0	0	0	0	0	0	0	0	0	0	0	0	0	0	0	0	0	0	0	0
C21ORF83	Q8K3L2	Prdm15	0	0	0	0	2	1	1	3	0	0	0	0	1	2	2	0	0	0	0	0	2	5	2	3	0	0	0	0	4	0	1	1	0	0	0	0	2	0	0	0	0	0	0	0	2	2	3
Collagen alpha-4(IV) chain	Q9QZR9	Col4a4	0	0	0	0	0	1	0	1	0	0	0	0	0	0	0	0	2	0	0	0	0	0	0	1	1	0	0	0	1	0	0	0	1	0	1	0	0	0	0	0	0	0	0	0	0	0	0
DNA excision repair protein ERCC-6-like 2	Q9JIM3	Ercc6l2	0	1	0	0	0	0	0	2	0	0	2	0	0	2	0	1	1	5	1	0	0	0	1	1	1	0	1	2	0	3	2	2	0	0	0	1	1	1	1	1	1	0	0	1	1	1	1
Phosphatidylinositol 3,4,5-trisphosphate-dependent Rac exchanger 2 protein	Q3LAC4	Prex2	0	1	1	2	0	0	0	0	0	0	0	1	0	0	0	0	0	0	0	0	2	0	0	0	0	0	0	0	0	0	0	0	2	1	1	0	0	0	0	0	0	0	0	0	0	0	0
SWI/SNF complex subunit SMARCC1	P97496	Smarcc1	0	0	0	0	0	1	0	0	1	0	0	0	0	0	0	0	0	0	0	0	1	0	0	0	0	0	0	0	0	0	0	0	0	1	0	0	0	0	0	0	0	2	0	0	0	0	0
Protein LTV1 homolog	Q6NSQ7	Ltv1	0	1	0	0	0	2	0	1	0	0	0	1	0	0	0	1	0	0	2	1	0	0	0	0	0	2	0	0	1	0	0	1	0	0	0	3	0	1	0	3	0	1	0	0	0	0	0
Nuclear distribution protein nudE-like 1	Q9ERR1	Ndel1	4	3	3	3	0	0	0	0	2	6	3	6	0	0	1	0	3	3	0	0	0	0	0	0	5	8	3	4	0	0	0	0	7	7	5	6	0	0	0	0	3	2	1	0	0	0	0
Double zinc ribbon and ankyrin repeat-containing protein 1	Q8C008	Dzank1	1	0	1	1	1	2	0	0	4	0	4	0	0	0	1	1	0	1	1	1	0	1	1	0	0	0	0	1	0	1	1	2	6	1	0	5	0	0	0	0	1	2	1	1	1	0	0
Latent-transforming growth factor beta-binding protein 3	Q61810	Ltbp3	0	0	0	0	0	0	0	1	1	0	0	1	0	0	0	0	0	0	0	0	0	0	0	0	0	0	0	0	0	1	0	0	0	0	1	0	0	0	0	1	0	0	0	0	0	0	0
C2 domain-containing protein 3	Q52KB6	C2cd3	0	0	0	0	2	0	0	0	0	0	0	1	0	1	0	0	0	0	0	1	0	1	0	0	0	0	0	0	2	1	0	0	1	0	0	1	0	0	0	1	0	0	0	0	0	0	0
CREB-binding protein	P45481	Crebbp	0	0	0	0	0	1	0	0	0	0	0	0	0	0	0	0	0	0	0	0	2	0	0	0	0	0	0	0	1	0	0	0	0	0	0	0	0	0	0	0	0	0	0	0	0	0	0
Procollagen-lysine,2-oxoglutarate 5-dioxygenase 2	Q9R0B9	Plod2	0	0	0	0	0	0	0	0	0	0	0	0	0	0	0	0	0	0	0	0	0	0	0	0	0	0	0	0	0	2	0	0	0	0	0	0	0	0	0	0	0	0	0	0	0	0	0
Histone H3.3C	P02301	H3-5	2	0	0	1	0	0	1	0	0	0	0	0	1	0	0	0	0	0	1	3	0	0	0	0	2	15	1	3	0	0	2	0	0	0	4	1	0	10	1	0	7	0	5	3	0	0	0
Gamma-interferon-inducible lysosomal thiol reductase	Q9ESY9	Ifi30	0	0	0	0	0	0	1	1	0	0	0	0	0	0	0	0	0	0	0	0	1	1	3	1	0	0	0	0	2	1	0	0	0	0	0	0	0	0	0	0	0	0	0	0	0	2	0
Atxn7l2 protein	B7ZMR6	Atxn7l2	0	0	0	0	0	0	1	1	0	0	1	0	0	0	0	0	0	0	0	0	0	1	0	0	0	0	0	0	3	0	0	0	0	0	0	1	0	0	0	0	0	1	0	0	0	1	0
Protein HIRA	Q61666	Hira	0	0	0	1	0	0	0	0	0	0	0	0	1	0	0	0	0	0	0	1	0	1	0	0	0	0	1	0	0	0	0	0	0	1	2	0	0	0	0	0	0	0	0	0	0	0	0
Synaptopodin 2-like protein	Q8BWB1	Synpo2l	0	0	0	0	1	0	0	0	0	0	0	0	0	0	1	0	0	0	0	0	0	0	1	0	0	0	0	0	0	0	0	0	0	0	0	0	1	1	0	0	0	0	0	0	0	0	0
Protein Ddx60	E9PZQ1	Ddx60	0	0	0	0	0	0	0	0	0	0	0	0	0	2	0	0	0	0	0	0	0	0	0	0	0	0	0	0	0	1	0	1	0	0	0	0	2	0	1	0	0	0	0	0	0	0	0
Guanine nucleotide-binding protein G(I)/G(S)/G(T) subunit beta-2	E9QKR0	Gnb2	1	0	1	0	0	0	3	0	6	3	5	1	0	0	0	0	0	1	0	0	1	0	0	0	3	3	3	2	0	0	2	3	4	2	4	7	0	0	2	0	0	0	3	2	0	0	0
Protein Z-dependent protease inhibitor	Q8R121	Serpina10	0	0	0	0	2	2	3	1	0	0	0	0	0	3	1	0	0	0	0	0	3	2	0	3	0	0	0	0	1	3	4	2	0	0	0	0	0	1	0	0	0	0	0	0	0	2	3
Leucine-rich repeat-containing protein 75A	Q7TSF4	Lrrc75a	0	0	0	0	0	0	2	0	0	0	0	0	0	0	0	0	0	0	0	0	0	0	0	0	0	0	0	1	0	0	0	1	0	0	0	0	1	0	0	0	0	0	0	0	1	0	1
G-protein coupled receptor 98	Q8VHN7	Adgrv1	0	0	0	0	0	0	0	0	0	0	0	0	0	0	0	1	0	0	0	0	1	0	0	0	0	0	0	0	1	0	0	0	0	0	0	1	0	2	0	0	0	1	0	0	1	0	0
Dynein heavy chain 3, axonemal	Q8BW94	Dnah3	0	0	1	0	0	0	0	0	0	0	1	0	0	0	1	0	1	0	0	0	2	0	0	0	0	0	0	0	2	0	1	0	0	0	0	0	1	0	0	0	0	0	0	0	0	0	1
Transcription factor 20	Q9EPQ8	Tcf20	0	0	0	0	0	0	1	0	0	0	0	0	2	0	0	0	0	0	0	0	0	1	1	0	0	0	0	1	0	0	1	0	0	0	0	0	0	0	0	0	0	0	0	0	0	0	1
Kinesin-like protein KIF15	Q6P9L6	Kif15	0	0	1	0	0	0	0	0	0	0	0	0	0	0	0	0	0	0	0	0	1	0	0	0	0	0	0	0	0	0	0	0	0	2	1	0	0	0	0	0	0	0	0	0	0	0	0
Zinc finger protein 609	Q8BZ47	Znf609	0	0	0	0	0	1	1	1	0	0	0	0	0	0	1	0	0	0	0	1	0	0	2	0	1	0	0	0	1	0	3	2	0	1	0	0	0	1	0	0	0	0	0	0	0	0	0
5'-nucleotidase, cytosolic II, isoform CRA_b	G3X9J6	Nt5c2	0	0	0	0	0	0	0	0	0	0	0	0	0	0	0	0	0	0	0	0	0	0	0	0	0	0	0	0	1	0	0	2	0	0	0	0	0	0	0	0	0	0	0	0	1	0	0
Rho guanine nucleotide exchange factor 2	Q60875	Arhgef2	0	2	2	1	0	0	1	0	0	1	0	1	0	0	0	0	0	0	1	0	0	0	0	0	2	2	3	3	0	0	0	0	2	3	1	3	0	0	0	0	2	1	1	4	0	0	0
Matr3 protein	Q4FJT0	Matr3	0	0	1	0	0	0	0	0	0	0	0	1	0	0	1	0	0	0	1	0	0	0	0	0	1	4	1	5	0	0	0	0	5	0	4	7	0	0	1	2	2	2	0	1	0	0	0
Disks large homolog 2	Q91XM9	Dlg2	0	0	0	0	0	1	0	0	1	0	5	0	0	0	0	0	0	0	13	0	0	0	0	0	0	0	0	1	0	0	1	0	2	0	0	4	0	0	1	0	1	1	0	0	0	0	0
MAX gene-associated protein	A2AWL7	Mga	1	0	0	0	0	0	0	0	0	0	0	0	0	0	0	0	0	0	0	0	1	0	0	0	0	0	0	0	1	2	1	0	0	0	0	1	0	0	0	0	0	0	0	0	0	1	1
Myo18a protein	B2RRE2	Myo18a	0	0	1	0	0	0	0	0	0	0	4	0	0	0	0	0	0	0	3	0	0	0	0	0	0	0	0	1	0	0	0	0	0	0	0	0	0	0	0	0	3	1	0	0	0	0	0
RNA binding motif protein, X-linked-like-1	Q91VM5	Rbmxl1	0	0	0	0	0	0	0	0	0	0	0	0	0	0	0	0	0	0	1	3	0	0	0	0	0	2	0	0	0	0	0	1	1	0	0	0	0	0	0	0	0	0	0	1	0	0	1
Echinoderm microtubule-associated protein-like 5	Q8BQM8	Eml5	0	0	0	0	2	0	0	1	0	0	0	0	0	0	0	0	0	0	0	0	0	0	0	0	0	0	0	0	1	0	0	1	0	0	0	0	1	0	0	1	0	0	0	0	0	0	1
Protein Myo5c	E9Q1F5	Myo5c	2	0	0	0	0	0	0	0	0	0	2	1	0	2	0	0	2	2	2	1	0	0	0	0	0	1	0	0	0	0	0	0	0	0	1	1	0	0	2	1	1	0	0	0	1	0	0
Neuronal tyrosine-phosphorylated phosphoinositide-3-kinase adapter 2	Q8BM65	Nyap2	1	0	0	0	0	1	0	1	0	0	0	0	0	0	0	0	0	0	0	0	0	0	0	0	0	0	0	1	0	0	0	0	2	1	0	3	0	0	0	0	0	1	0	0	2	0	3
Isocitrate dehydrogenase [NAD] subunit alpha, mitochondrial	Q9D6R2	Idh3a	2	1	0	0	0	0	1	0	0	0	0	3	0	0	0	0	0	0	0	0	0	0	0	0	0	0	0	0	0	0	1	1	0	0	0	0	0	0	0	0	0	1	0	0	0	0	1
Protein Gpr179	E9PY61	Gpr179	0	0	0	0	0	0	1	1	0	0	0	0	1	0	0	0	0	0	0	0	0	1	1	2	0	0	0	0	1	1	1	1	0	0	0	0	0	2	0	0	0	0	0	0	0	0	1
Ral guanine nucleotide dissociation stimulator-like 2	Q61193	Rgl2	0	0	0	0	0	0	0	0	0	0	0	0	0	0	0	0	0	0	0	0	4	0	0	0	0	0	0	0	0	0	0	0	0	0	0	0	1	0	0	1	0	0	0	0	1	1	0
Protein Fryl	F8VQ05	Fryl	1	0	0	0	0	0	0	0	1	2	0	0	0	0	0	0	0	0	0	0	0	1	0	1	0	0	0	1	0	0	0	0	1	1	2	1	0	0	0	0	0	0	0	0	0	0	0
Glycogen phosphorylase, brain form	Q8CI94	Pygb	0	0	1	2	1	0	3	0	1	0	1	1	1	0	2	0	1	0	1	1	0	0	0	0	0	1	1	1	0	1	3	1	3	2	2	2	2	2	2	2	1	0	1	0	1	0	0
Dynein heavy chain 8, axonemal	Q91XQ0	Dnah8	0	0	0	0	0	0	0	0	0	0	0	0	0	0	1	1	0	0	0	0	3	0	0	0	0	0	0	0	0	1	0	0	0	0	0	0	0	0	0	1	0	0	0	0	0	0	1
Protein FAM179B	Q6A070	Togaram1	0	0	0	2	0	0	0	0	0	0	0	1	0	0	0	0	0	0	0	0	1	1	1	0	0	0	0	0	0	0	0	0	0	0	0	0	0	1	0	2	0	0	1	0	0	0	0
Structural maintenance of chromosomes protein 3	Q9CW03	Smc3	0	1	0	0	0	2	0	0	0	0	0	0	1	0	0	0	0	0	0	0	0	0	0	0	0	0	0	0	0	0	0	2	0	0	0	0	0	0	0	0	0	0	0	0	0	0	2
DNA (cytosine-5)-methyltransferase	Q7TSJ0	Dnmt1	0	0	0	0	2	1	0	1	0	0	0	0	0	0	1	2	0	0	0	0	0	1	1	0	0	0	0	0	2	0	1	2	0	0	0	0	0	0	1	2	0	0	0	1	2	1	0
V-type proton ATPase subunit E 1	P50518	Atp6v1e1	2	0	1	1	0	0	2	0	0	1	0	0	0	0	0	0	3	0	0	0	0	0	0	0	1	1	2	1	1	1	0	1	2	0	1	1	0	0	0	0	1	1	2	1	0	0	0
Neurogenic locus notch homolog protein 3	Q61982	Notch3	0	0	0	0	0	0	1	0	0	0	0	0	0	2	0	0	0	0	0	0	0	1	0	0	1	0	0	0	0	0	0	0	0	0	0	0	1	0	0	2	0	0	1	0	0	0	0
Apoptosis-stimulating of p53 protein 1	Q62415	Ppp1r13b	0	0	0	0	0	0	2	3	1	0	0	0	1	0	0	0	0	0	0	0	1	0	4	1	0	0	0	0	0	0	0	1	0	0	0	0	3	4	2	0	0	0	0	0	0	2	0
Myosin, heavy polypeptide 8, skeletal muscle, perinatal	B2RWW8	Myh8	0	0	0	0	0	0	0	0	0	0	1	0	0	0	0	0	0	0	0	0	0	0	0	0	0	0	0	0	1	3	0	0	0	0	0	0	0	0	0	0	0	0	1	0	0	0	0
Delphilin	Q0QWG9	Grid2ip	0	0	0	0	0	0	0	0	0	0	0	0	1	2	1	2	0	0	0	0	0	0	0	0	0	0	0	0	0	5	0	0	0	0	0	0	0	0	0	0	0	0	0	0	0	0	0
Hemoglobin subunit beta-1	P02088	Hbb-b1	8	2	2	0	0	0	3	0	2	4	0	5	0	0	0	0	2	2	0	0	0	0	0	0	2	2	0	1	0	0	0	0	3	2	0	0	0	0	0	0	0	9	0	2	2	2	0
E3 ubiquitin-protein ligase HECW2	Q6I6G8	Hecw2	1	0	1	2	0	0	0	0	1	1	1	2	0	1	0	0	0	0	0	0	1	0	0	1	0	1	0	1	0	0	0	0	1	2	2	3	0	1	0	0	2	1	0	1	0	1	0
Serine/threonine-protein kinase ATR	Q9JKK8	Atr	0	1	0	0	0	0	1	0	0	0	0	0	0	0	0	0	0	0	0	0	3	0	1	0	0	0	0	0	1	1	0	0	0	0	0	0	0	0	0	0	0	0	0	0	0	0	0
Rho guanine nucleotide exchange factor 10-like protein	A2AWP8	Arhgef10l	0	0	0	0	0	0	0	0	8	12	1	0	0	0	0	0	0	0	0	0	0	0	0	0	0	0	0	0	0	0	0	0	6	7	5	5	0	0	0	0	0	0	0	0	0	0	0
Potassium/sodium hyperpolarization-activated cyclic nucleotide-gated channel 1	O88704	Hcn1	0	0	0	0	0	1	0	0	2	0	4	3	1	0	0	0	0	0	0	0	0	1	0	0	0	0	0	1	0	0	0	0	3	1	2	6	0	0	0	0	0	0	0	0	1	0	0
DNA topoisomerase 2-alpha	Q01320	Top2a	0	0	0	1	0	0	0	0	0	0	0	0	0	0	0	0	0	0	0	0	0	0	0	0	0	0	0	0	0	0	0	0	0	0	0	0	0	0	0	0	0	0	0	0	2	0	0
Protein-tyrosine kinase 2-beta	Q9QVP9	Ptk2b	0	0	0	0	0	1	0	0	0	0	0	0	0	0	0	0	0	0	0	0	0	0	0	1	0	0	0	1	1	1	0	0	5	0	0	2	0	0	0	0	0	0	0	0	0	1	0
Protein Cfap43	E9Q7R9	Cfap43	0	0	0	0	0	0	0	0	0	0	0	0	0	0	0	2	0	0	0	0	0	0	0	0	0	0	0	0	0	0	0	0	0	0	0	0	0	0	0	0	0	0	0	0	1	0	0
Ephrin type-A receptor 6	Q62413	Epha6	0	0	0	0	0	0	0	0	0	0	0	0	0	0	3	0	0	0	0	0	0	0	1	0	0	0	0	0	1	0	0	0	1	0	0	0	2	1	1	2	0	0	0	0	1	0	0
Collagen alpha-2(IV) chain	P08122	Col4a2	0	0	0	0	1	0	0	0	0	0	0	0	0	0	2	0	0	0	0	0	0	0	0	1	0	0	0	0	0	1	0	0	0	0	0	0	0	0	0	1	0	0	0	0	0	0	0
Protein Fndc1	E9Q043	Fndc1	0	1	0	0	2	1	2	1	0	0	0	0	0	0	0	0	0	0	0	0	3	1	0	0	0	0	0	1	0	0	0	1	0	0	0	0	1	0	0	0	0	0	0	0	1	0	0
Conserved oligomeric Golgi complex subunit 1	Q9Z160	Cog1	0	0	0	0	2	0	1	2	0	0	0	0	1	0	1	2	0	0	0	0	0	5	3	2	0	0	0	0	1	1	0	1	0	0	0	0	0	1	1	1	0	1	0	0	1	2	2
Delta-like protein 1	Q61483	Dll1	0	0	0	0	0	0	1	0	0	0	0	0	0	0	0	0	0	0	0	0	1	1	0	2	0	0	0	0	1	1	0	0	0	0	0	0	0	0	0	0	0	0	0	0	0	0	1
Ras-related protein Rab-3A	P63011	Rab3a	3	3	4	2	0	0	0	0	4	0	3	2	0	0	0	0	3	1	5	2	0	0	0	0	1	1	2	1	0	0	0	0	1	1	0	3	0	0	0	0	0	2	5	5	0	0	0
Cyclin-Y	Q8BGU5	Ccny	3	4	2	0	0	0	0	0	8	5	1	3	0	0	0	0	2	2	2	0	0	0	0	0	3	1	2	1	0	0	0	0	1	2	0	4	0	0	0	0	1	2	1	0	0	0	0
Protein Adamtsl3	G3UXC7	Adamtsl3	0	0	0	0	0	0	0	0	0	0	0	0	0	1	0	1	0	0	0	0	0	0	0	0	0	0	0	0	2	0	2	0	0	0	0	0	1	0	0	0	0	0	0	0	0	0	0
Serine/arginine repetitive matrix protein 1	Q52KI8	Srrm1	0	0	0	0	2	0	2	0	1	0	0	0	0	0	0	0	0	0	0	0	0	0	1	0	0	0	0	0	0	0	0	0	0	0	0	0	0	1	0	0	0	0	0	0	0	0	0
Protein PRRC2C	Q3TLH4	Prrc2c	0	0	0	0	1	0	0	0	0	0	0	0	0	0	0	0	0	0	0	0	0	0	0	0	0	0	0	0	1	1	0	0	0	0	0	0	0	0	0	0	0	0	0	0	0	0	0
Latent-transforming growth factor beta-binding protein 4	Q8K4G1	Ltbp4	0	0	0	1	0	0	0	0	0	0	0	0	0	0	0	0	0	0	0	0	0	0	0	0	0	0	0	1	0	0	0	0	0	0	0	0	0	0	0	0	0	0	0	0	0	0	1
Adenylate cyclase type 10	Q8C0T9	Adcy10	1	0	0	4	0	0	0	0	0	0	0	1	0	1	0	0	0	0	0	0	0	0	0	0	0	1	1	0	0	0	0	0	0	0	0	0	0	0	0	0	1	0	0	0	0	0	0
Membrane-associated guanylate kinase, WW and PDZ domain-containing protein 3	Q9EQJ9	Magi3	0	0	1	0	1	2	0	1	0	0	0	0	0	0	0	1	0	0	0	0	2	1	1	0	0	0	0	0	1	0	0	2	0	0	0	1	0	0	1	0	0	0	0	0	1	1	0
Rho GTPase-activating protein 29	Q8CGF1	Arhgap29	0	0	0	1	0	0	0	0	0	0	1	0	0	0	1	0	0	0	0	0	0	0	0	0	1	0	0	0	0	0	0	1	0	0	0	0	1	0	0	0	0	0	0	0	0	0	0
Membrane-associated phosphatidylinositol transfer protein 3	Q3UHE1	Pitpnm3	0	0	0	1	0	0	0	0	1	2	1	0	0	0	0	0	0	0	0	1	0	0	0	0	0	0	0	0	0	0	0	0	1	2	0	3	0	0	0	0	0	0	0	0	0	0	0
Endonuclease 8-like 3	Q8K203	Neil3	1	0	0	0	0	1	0	2	0	0	0	0	0	0	0	0	0	0	0	0	0	0	0	1	0	1	0	0	0	3	1	2	0	0	0	0	0	0	0	1	0	1	0	0	0	2	2
Stabilin-2	Q8R4U0	Stab2	0	0	0	0	0	0	0	0	0	0	0	0	0	0	0	0	0	0	0	0	1	0	0	0	0	0	0	0	0	0	1	0	1	0	0	0	0	0	0	0	0	0	0	2	0	1	0
Pericentriolar material 1	B2RSW8	Pcm1	0	0	0	0	0	0	0	0	1	0	0	0	0	1	1	0	0	1	0	0	0	0	1	1	0	0	0	0	0	0	3	1	0	0	0	0	0	0	0	0	0	0	0	0	0	0	2
Kinesin-like protein KIF2A	P28740	Kif2a	1	2	4	2	0	0	0	0	1	1	1	2	0	0	0	0	0	0	1	1	0	0	0	0	2	2	2	1	0	0	0	0	7	1	2	4	0	0	0	0	0	2	0	2	0	0	0
RIMS-binding protein 2	Q80U40	Rimbp2	0	0	0	0	1	1	0	2	0	0	0	0	1	0	0	0	0	0	0	0	1	3	1	1	0	0	0	0	0	0	2	2	0	0	0	0	0	0	0	1	0	0	0	2	2	1	1
Ankyrin repeat and MYND domain-containing protein 1	Q8C0W1	Ankmy1	0	0	0	0	0	0	0	0	0	0	0	0	1	0	0	3	0	0	0	0	0	1	0	0	0	0	0	0	0	2	0	0	0	0	0	0	1	0	1	1	0	0	0	0	1	0	0
Plexin-A2	P70207	Plxna2	0	0	0	0	1	0	1	1	0	1	0	0	0	0	0	0	0	0	0	0	0	1	2	0	0	0	0	0	1	0	0	0	0	0	0	0	0	0	0	0	0	0	0	0	0	0	1
Alkyldihydroxyacetonephosphate synthase, peroxisomal	Q8C0I1	Agps	0	0	0	0	4	0	0	0	0	0	0	0	0	0	0	0	0	0	0	0	0	2	0	1	0	0	0	0	2	0	0	0	0	0	0	0	0	0	0	0	0	0	0	0	2	0	0
Testicular haploid expressed gene protein	Q9JMB1	Spmap2	0	0	0	0	0	0	0	0	0	0	0	0	0	1	1	3	0	1	0	0	0	0	0	0	0	0	0	0	0	0	0	1	0	0	0	0	2	1	1	2	0	0	0	0	0	0	0
Complement C3	P01027	C3	0	0	0	1	0	2	2	1	0	0	0	0	1	0	0	0	0	0	0	0	0	0	0	1	1	0	0	0	2	0	0	0	1	0	0	0	0	0	0	0	1	0	0	0	0	0	2
Fibrocystin-L	Q80ZA4	Pkhd1l1	0	0	0	0	0	2	0	0	0	0	0	0	0	0	0	0	0	0	0	0	0	1	0	0	0	0	0	0	0	0	0	0	0	0	0	0	0	1	0	0	0	0	0	0	0	0	0
Pre-mRNA-splicing factor SLU7	Q8BHJ9	Slu7	0	0	0	0	0	0	0	0	1	0	0	0	0	0	1	1	0	0	0	0	0	0	0	0	0	0	0	0	0	0	0	1	0	1	0	0	1	3	0	1	0	0	0	0	2	0	4
DBIRD complex subunit ZNF326	O88291	Znf326	0	0	0	0	1	0	0	0	0	0	0	0	0	0	0	0	0	0	1	0	1	1	0	1	0	0	0	0	3	2	0	0	0	0	0	0	0	0	0	0	0	0	0	0	0	1	0
Mitogen-activated protein kinase kinase kinase 6	Q9WTR2	Map3k6	0	0	0	0	1	1	0	1	1	1	0	0	0	0	0	0	1	0	0	0	1	1	0	1	0	0	0	0	0	0	0	0	0	0	0	0	0	1	0	1	0	0	0	0	0	0	1
Mucin-19	Q6PZE0	Muc19	0	0	0	0	0	0	2	0	0	0	0	0	0	0	0	0	0	0	0	0	1	0	0	0	0	0	0	1	0	1	0	0	0	0	0	0	0	0	0	0	1	0	0	0	0	0	0
Protein kinase C beta type	P68404	Prkcb	0	0	0	0	0	0	0	0	1	0	0	0	0	0	0	0	0	0	0	0	0	0	0	0	0	0	0	0	0	0	0	0	3	0	0	3	0	0	0	0	0	0	0	0	0	0	0
TBC1 domain family member 4	Q8BYJ6	Tbc1d4	0	0	0	0	0	0	1	0	0	0	0	0	0	0	1	0	2	0	0	0	0	1	0	0	0	0	0	0	0	0	0	1	0	0	0	0	0	0	1	0	0	0	0	0	3	0	0
Kinesin-like protein KIF13A	Q9EQW7	Kif13a	0	0	1	1	0	0	0	1	0	0	0	0	0	0	0	0	0	0	0	0	0	1	1	0	1	0	1	1	1	0	1	0	0	0	0	0	1	0	0	0	0	0	0	0	0	0	2
Non-POU domain-containing octamer-binding protein	Q99K48	Nono	0	0	0	0	0	0	0	0	0	0	0	0	0	0	1	0	0	0	0	1	0	2	0	1	0	0	2	1	0	0	0	0	0	2	0	0	0	0	1	0	0	0	0	0	0	0	1
Ig kappa chain V-V region MOPC 41	P01639	Igkv9-120	2	0	0	1	0	0	0	0	2	0	0	2	0	0	0	0	5	2	0	1	2	0	0	0	2	1	0	0	1	0	0	0	4	2	1	0	0	0	0	0	1	1	0	1	0	1	0
Zinc finger CCCH domain-containing protein 11A	Q6NZF1	Zc3h11a	0	0	1	0	0	0	1	0	0	1	0	0	1	2	0	0	0	1	0	0	0	0	0	0	0	0	0	0	0	0	0	1	0	1	0	0	0	1	2	1	0	1	0	0	0	0	0
Protein Fat1	F2Z4A3	Fat1	0	0	0	0	0	0	0	2	0	0	0	2	0	0	2	0	0	0	0	0	0	0	0	0	0	0	0	0	0	0	0	0	1	0	0	0	0	0	0	0	0	0	0	0	1	1	0
Serine/threonine-protein kinase B-raf	P28028	Braf	0	0	0	0	0	0	0	0	6	2	2	1	0	0	0	0	0	0	0	0	0	0	0	1	0	0	0	1	0	0	0	0	3	1	0	2	0	0	0	0	0	0	0	1	0	0	0
RNA polymerase-associated protein CTR9 homolog	Q62018	Ctr9	0	0	0	0	0	0	0	0	0	0	1	0	0	0	0	0	0	0	0	0	0	0	0	0	0	0	0	0	0	0	0	0	0	0	0	2	0	0	0	0	0	0	0	0	0	0	1
Ribosome biogenesis regulatory protein homolog	Q9CYH6	Rrs1	0	0	0	0	0	0	0	0	0	0	0	0	2	1	0	1	0	0	0	0	0	1	1	0	1	0	0	0	1	0	1	0	0	0	0	0	1	0	0	0	0	0	0	0	2	1	0
Synaptic vesicle glycoprotein 2A	Q9JIS5	Sv2a	2	2	1	0	0	0	0	0	2	2	1	2	0	0	0	0	1	0	1	1	0	0	0	0	1	1	2	1	0	0	0	0	5	5	4	6	0	0	2	1	0	2	0	1	1	0	0
Protein Gm1140	A2BH01	Gm14692	0	2	0	0	0	2	0	0	0	0	1	0	0	1	5	0	0	3	0	0	1	4	1	0	3	2	1	0	0	1	0	0	1	0	3	3	1	0	0	6	0	0	0	0	0	0	0
Ubiquitin carboxyl-terminal hydrolase 34	Q6ZQ93	Usp34	0	0	0	0	0	1	0	0	1	0	0	0	2	0	0	0	0	1	0	0	0	0	0	0	0	0	0	0	1	1	0	0	0	0	0	0	0	0	0	0	0	0	0	0	0	0	0
Keratin-associated protein 5-2	Q9D5Z7	Krtap5-2	0	0	0	0	0	0	0	0	0	0	0	0	0	1	0	0	0	0	0	0	1	0	0	0	0	0	0	0	0	0	0	2	0	0	0	1	0	0	0	0	0	0	0	0	0	0	0
SET-binding protein	Q9Z180	Setbp1	0	0	0	0	0	0	0	0	0	0	0	0	0	0	2	0	0	0	0	0	0	0	0	0	0	0	0	0	0	0	0	1	0	0	0	0	0	0	1	3	0	0	1	0	0	0	0
SLAIN motif-containing protein 2	Q8CI08	Slain2	1	0	0	0	1	0	0	1	2	0	1	0	0	0	0	0	1	0	0	0	2	1	0	0	0	1	0	0	0	0	1	0	1	0	0	0	0	0	0	1	0	0	0	0	2	2	0
SH3 and PX domain-containing protein 2B	A2AAY5	Sh3pxd2b	0	0	0	0	0	0	0	0	0	0	0	2	0	0	0	0	0	0	0	0	0	0	0	0	0	0	0	0	0	0	0	0	3	1	0	0	0	0	0	0	0	0	0	0	0	0	0
F-box/LRR-repeat protein 6	Q9QXW0	Fbxl6	0	0	0	0	0	0	0	2	0	0	0	0	0	1	0	0	0	0	1	0	2	2	0	0	0	0	0	1	0	0	0	0	0	0	0	0	0	0	0	0	0	0	0	0	0	1	0
Gab3 protein	B9EIZ0	Gab3	0	1	0	0	1	1	2	2	0	0	0	0	1	1	3	0	0	0	0	0	1	0	1	0	0	0	0	1	0	0	2	1	0	0	0	0	2	1	1	2	1	0	0	0	1	0	1
Acyl-coenzyme A thioesterase 13	Q9CQR4	Acot13	0	0	0	0	0	3	0	0	0	1	0	1	1	0	2	0	0	1	0	0	3	2	1	0	0	0	0	1	1	0	0	2	1	0	0	0	1	0	0	0	0	0	0	0	1	0	1
Centrosomal protein C10orf90 homolog	D2J0Y4	D7Ertd443e	0	0	0	0	1	2	1	1	0	0	0	1	2	3	2	5	0	0	0	0	0	0	0	2	0	0	0	0	2	1	4	1	0	0	0	0	5	2	3	1	0	0	0	0	0	1	2
Protein Gm17305	F6Z984		0	0	0	0	0	1	0	0	0	0	0	0	0	1	0	0	0	0	0	0	5	0	0	0	0	0	0	0	0	0	0	0	0	0	0	0	1	0	0	0	0	0	0	0	1	1	0
Lipopolysaccharide-responsive and beige-like anchor protein	Q9ESE1	Lrba	0	0	0	0	0	0	0	2	0	0	0	0	0	0	0	0	0	0	1	0	0	0	0	0	0	0	0	0	0	1	0	0	0	0	0	0	0	0	0	0	1	0	0	0	0	0	1
Dedicator of cytokinesis protein 5	B2RY04	Dock5	0	0	0	0	1	0	0	0	0	0	0	0	2	2	0	1	0	0	2	2	0	0	0	1	0	0	0	0	0	1	0	1	0	0	0	0	1	1	0	1	1	0	0	2	0	0	0
Protocadherin-8	Q7TSK3	Pcdh8	0	0	0	0	2	1	2	6	0	0	0	0	7	9	3	3	1	0	0	0	1	0	2	2	0	0	0	0	0	1	2	2	0	0	0	0	7	4	5	4	0	0	0	0	2	0	4
Heterogeneous nuclear ribonucleoprotein H2	P70333	Hnrnph2	1	1	1	3	0	0	0	0	2	1	0	1	0	0	0	0	1	0	1	1	0	0	0	0	2	3	0	1	0	0	0	0	3	2	0	0	0	0	0	0	2	1	0	1	0	0	0
A disintegrin and metalloproteinase with thrombospondin motifs 18	Q4VC17	Adamts18	0	0	0	0	0	0	0	0	0	0	0	0	0	0	0	0	0	0	0	0	0	0	0	1	0	0	0	0	0	0	0	0	0	0	0	0	0	0	0	1	1	0	2	0	0	0	0
Protein unc-45 homolog B	Q8CGY6	Unc45b	0	0	0	0	0	0	0	0	0	0	0	0	0	0	0	2	0	0	0	0	0	0	0	0	0	0	0	0	0	1	0	0	0	0	0	0	2	0	2	2	0	0	0	0	0	0	0
Polymerase delta-interacting protein 3	Q8BG81	Poldip3	0	0	0	0	0	2	0	1	0	0	0	0	0	0	0	1	0	0	0	0	0	0	1	0	0	0	0	0	0	0	2	1	0	0	0	1	0	1	0	0	0	0	0	0	0	0	0
E3 ubiquitin-protein ligase TRIM32	Q8CH72	Trim32	1	0	1	0	0	0	0	0	4	3	1	2	0	0	0	0	0	0	0	0	0	0	0	0	1	0	1	1	0	0	0	0	4	2	2	4	0	0	0	0	0	0	0	0	0	0	0
T-lymphoma invasion and metastasis-inducing protein 2	Q6ZPF3	Tiam2	1	0	0	0	0	0	0	0	2	0	2	1	0	0	2	0	0	1	0	0	0	0	0	0	0	0	0	1	0	1	0	1	2	3	0	2	0	0	1	0	0	0	0	1	0	0	0
Coiled-coil domain-containing protein 8 homolog	D3YZV8	Ccdc8	0	0	1	0	0	0	0	0	4	0	2	0	0	0	0	0	0	1	0	0	0	1	0	1	0	0	1	1	0	0	1	0	0	1	0	0	0	0	1	1	1	1	1	1	0	0	0
Argonaute 4 protein	Q8CGT8	Ago4	1	0	0	0	0	1	1	1	0	0	1	0	0	0	0	0	0	0	0	0	1	0	0	0	0	0	0	0	0	0	0	0	0	0	0	0	0	0	2	0	0	0	0	0	0	0	0
Protein Zfc3h1	B2RT41	Zfc3h1	0	0	0	0	0	0	0	3	0	0	0	0	2	3	1	1	0	0	0	0	1	0	0	0	0	0	0	0	0	0	0	0	0	0	0	0	1	0	1	1	0	0	0	0	0	0	0
Protein Chd3	E9Q614	Chd3	0	0	0	0	0	0	0	1	0	0	0	0	1	0	0	0	0	0	0	0	1	0	0	0	0	0	0	0	0	2	0	0	0	0	0	0	0	0	1	0	0	0	0	0	0	0	0
Dual specificity tyrosine-phosphorylation-regulated kinase 2	Q5U4C9	Dyrk2	0	0	1	0	3	0	0	1	0	0	0	0	2	2	3	1	0	0	0	0	0	2	6	2	0	0	0	0	1	0	0	1	0	0	0	0	1	1	1	3	0	0	0	0	0	0	3
Transcription elongation regulator 1	Q8CGF7	Tcerg1	0	0	0	0	2	0	0	0	0	0	0	0	0	1	0	0	0	0	0	0	1	0	0	0	0	0	0	0	0	1	0	1	0	0	0	0	0	0	0	0	0	1	0	0	0	1	1
Periplakin	Q9R269	Ppl	0	0	0	0	0	0	0	0	0	0	0	0	0	0	0	2	0	0	1	0	0	0	0	0	0	0	1	0	0	0	0	0	0	1	0	0	0	0	0	0	0	1	0	0	0	0	0
Myosin phosphatase Rho-interacting protein	P97434	Mprip	1	1	0	0	0	1	1	0	5	1	1	0	1	1	2	1	0	0	0	2	0	1	0	1	0	0	0	0	1	1	1	1	6	2	1	3	2	0	1	2	0	0	0	1	1	1	2
Slit homolog 2 protein	Q9R1B9	Slit2	0	0	0	0	0	0	1	0	0	0	0	0	0	0	0	0	1	0	0	0	0	1	1	0	0	0	0	0	0	1	0	0	0	0	0	0	0	0	1	1	0	0	0	0	1	0	0
Protein strawberry notch homolog 1	Q689Z5	Sbno1	0	0	0	0	0	2	1	1	0	0	0	0	1	0	0	0	0	0	0	0	0	0	2	0	0	0	0	0	0	2	2	1	0	1	0	0	3	0	0	0	0	0	0	0	0	0	0
Tyrosine-protein phosphatase non-receptor type 13	Q64512	Ptpn13	0	0	0	0	1	0	0	2	0	0	0	0	1	0	0	0	0	0	0	0	0	1	0	1	0	0	1	0	0	0	0	0	0	3	0	0	0	1	0	0	0	0	0	0	0	0	0
Alpha-tubulin N-acetyltransferase 1	Q8K341	Atat1	3	3	0	1	0	0	0	0	6	0	6	4	0	0	0	0	3	1	0	1	0	0	0	0	3	4	1	0	0	0	0	0	5	0	4	4	0	0	0	0	1	1	1	1	0	0	0
Calcium/calmodulin-dependent protein kinase kinase 2	Q8C078	Camkk2	0	0	0	0	0	0	0	0	0	0	0	0	0	0	0	0	0	0	0	0	0	0	0	0	0	0	0	0	0	1	1	0	3	2	0	2	0	0	0	0	0	0	0	0	0	0	0
Protein Cilp2	D3Z7H8	Cilp2	0	0	0	0	0	2	1	0	0	0	0	0	1	3	1	0	0	0	0	0	1	0	0	0	0	0	0	0	1	0	0	1	0	0	0	0	2	1	1	0	0	0	0	0	0	1	0
Phosphate carrier protein, mitochondrial	Q8VEM8	Slc25a3	3	1	3	2	0	0	1	0	4	2	8	2	0	0	0	0	0	1	4	1	0	0	0	0	1	2	3	3	0	0	0	0	4	2	5	6	0	0	0	0	2	4	5	3	0	0	0
PWWP domain-containing protein MUM1	Q6DID5	Pwwp3a	0	0	0	0	0	0	1	1	0	0	0	0	1	2	2	2	0	0	0	0	2	1	0	1	0	0	0	0	1	0	0	0	0	0	0	0	0	2	3	3	0	0	0	0	1	2	2
Protein Vezf1	Q5SXC4	Vezf1	0	0	0	0	0	0	1	0	0	0	0	0	0	1	1	0	0	0	0	0	0	0	0	0	0	0	0	0	0	0	0	0	0	0	0	0	0	0	0	1	0	0	0	0	0	0	0
Sorting nexin-30	Q8CE50	Snx30	2	1	2	0	0	0	0	0	3	2	2	1	0	0	0	0	0	0	0	0	1	0	0	0	0	1	2	1	0	0	0	0	0	2	4	1	0	0	0	0	0	2	2	1	0	0	0
DENN domain-containing protein 3	A2RT67	Dennd3	0	0	0	0	0	0	1	0	0	2	0	0	0	1	1	0	0	0	0	0	0	0	0	0	0	0	0	0	1	0	0	0	0	0	1	0	1	0	1	1	0	0	0	0	0	0	0
Thrombospondin 2	Q7TMT3	Thbs2	0	0	0	0	0	0	0	0	0	0	0	0	0	0	0	0	0	1	0	0	1	0	1	0	0	0	0	0	0	0	0	0	0	0	0	0	0	0	0	4	0	0	0	0	0	0	0
Exonuclease 3'-5' domain-containing protein 2	Q8VEG4	Exd2	0	0	0	0	0	0	0	1	0	0	0	0	0	4	0	0	0	0	0	0	0	0	0	1	0	0	0	0	0	0	1	0	0	0	0	0	0	0	0	0	0	0	0	0	0	0	0
MICOS complex subunit Mic60	Q8CAQ8	Immt	1	0	0	0	0	0	0	0	4	1	2	0	0	0	0	0	1	0	2	1	0	0	0	0	1	3	2	8	0	0	0	0	5	1	2	5	0	0	0	0	1	3	2	0	0	0	1
Tripartite motif-containing protein 26	Q99PN3	Trim26	0	1	0	0	1	1	0	0	0	0	0	0	2	0	0	0	0	0	0	0	0	0	0	1	0	0	0	0	0	1	0	2	0	0	0	0	1	1	0	0	0	0	0	0	0	0	0
Talin-1	P26039	Tln1	0	0	0	0	2	0	0	0	0	0	0	0	0	0	0	0	0	0	0	1	0	0	0	0	1	0	0	0	0	0	0	0	0	1	0	0	0	0	0	0	0	0	0	0	0	0	0
Alpha-mannosidase 2	P27046	Man2a1	0	0	1	0	0	2	0	0	0	1	0	1	0	1	0	0	0	0	0	0	0	0	0	0	0	0	1	0	0	0	0	0	0	0	0	0	0	0	0	0	0	0	0	1	1	0	1
ORF 1 protein	Q61392	ORF 1	0	0	0	0	0	0	0	0	0	0	0	0	2	0	0	0	0	0	0	0	1	0	0	0	0	0	0	2	0	1	0	0	0	0	0	0	0	0	0	1	0	0	1	0	0	0	0
Protein spire homolog 1	Q52KF3	Spire1	0	0	0	0	2	1	0	0	3	0	2	0	0	1	1	0	1	0	0	0	2	0	0	0	1	0	0	0	2	0	0	0	1	0	0	3	0	0	0	1	0	0	1	0	2	3	0
Chromatin target of PRMT1 protein	Q9CY57	Chtop	1	0	0	2	0	0	0	0	0	0	0	0	0	0	1	0	0	0	0	0	0	0	0	0	0	0	0	0	0	0	0	0	1	0	0	0	0	0	0	0	0	1	1	0	0	0	0
1-phosphatidylinositol 4,5-bisphosphate phosphodiesterase eta-1	Q4KWH5	Plch1	0	0	0	0	1	0	0	1	0	0	0	0	0	1	3	1	0	0	0	0	0	0	1	0	0	0	0	0	0	1	0	0	1	0	0	1	2	0	1	4	0	0	0	0	0	0	0
Kinesin-like protein KIF20B	Q80WE4	Kif20b	0	0	0	0	0	1	0	0	0	0	0	0	0	0	0	0	0	0	0	0	0	0	0	3	0	0	0	0	0	0	0	0	0	0	0	0	0	0	0	0	0	0	0	0	0	0	0
Endonuclease/exonuclease/phosphatase family domain-containing protein 1	Q3TGW2	Eepd1	0	0	0	0	0	0	0	2	0	0	0	0	2	3	0	0	0	0	0	0	1	0	2	0	0	0	0	1	1	1	0	0	0	0	0	0	0	0	0	1	0	0	0	0	1	0	0
ATP-dependent RNA helicase A	O70133	Dhx9	0	0	0	0	0	0	0	0	0	0	0	0	0	0	0	0	0	0	2	0	0	1	1	0	0	0	0	0	0	0	0	0	0	0	0	0	0	0	0	0	0	0	0	0	0	0	0
Latent-transforming growth factor beta-binding protein 2	O08999	Ltbp2	0	0	0	0	0	0	0	0	0	0	0	0	0	1	0	0	0	0	0	0	0	0	3	0	0	0	0	0	0	0	0	0	0	0	0	0	0	0	1	1	0	0	0	0	0	0	0
Sorting nexin-25	Q3ZT31	Snx25	0	0	0	0	3	0	0	0	0	0	0	0	1	1	0	1	0	0	0	0	0	1	2	0	0	0	0	0	0	0	0	2	0	0	0	0	0	0	0	1	0	0	0	0	0	3	0
Histone H2B	Q921L4	LOC665622	2	2	3	1	0	0	0	0	1	0	0	0	4	0	0	0	3	3	0	3	0	1	0	0	6	11	2	1	0	0	0	0	3	1	0	1	0	11	0	0	6	4	5	1	0	0	0
Voltage-dependent anion-selective channel protein 1	Q60932	Vdac1	4	0	2	1	0	0	0	0	2	0	0	0	0	0	0	0	5	0	1	0	0	0	0	0	3	4	1	1	0	0	1	2	2	0	7	7	0	0	0	0	5	0	1	1	0	0	0
Lysine-specific demethylase 2A	P59997	Kdm2a	0	0	0	0	0	0	0	1	0	0	0	2	0	0	0	0	0	0	0	0	0	0	1	0	0	1	0	0	2	4	0	0	0	0	0	0	0	0	0	0	0	0	0	0	0	1	1
BTB/POZ domain-containing protein 17	Q9DB72	Btbd17	1	0	1	1	1	0	0	0	0	1	0	0	0	0	0	0	2	2	0	0	0	0	0	0	4	1	2	1	0	0	0	0	1	1	4	2	0	1	0	0	0	2	1	3	1	1	0
Gamma-aminobutyric acid receptor subunit alpha-1	P62812	Gabra1	0	0	0	0	1	1	2	1	0	0	0	0	3	0	2	1	0	0	0	0	1	0	2	2	0	0	0	0	0	1	2	1	0	0	0	0	2	2	2	3	0	0	0	0	1	1	2
Histone acetyltransferase KAT6A	Q8BZ21	Kat6a	0	0	0	0	1	0	0	0	0	0	1	1	0	0	0	0	0	0	0	0	0	1	1	0	0	0	0	0	3	0	0	2	0	0	0	0	0	0	0	0	1	0	0	0	0	0	0
Probable ATP-dependent RNA helicase DDX46	Q569Z5	Ddx46	0	0	0	1	1	0	0	0	0	0	0	0	1	0	2	0	0	0	0	0	0	1	0	0	0	1	0	0	0	0	0	0	0	0	0	2	2	1	2	3	0	0	0	0	0	2	0
Protein Wnt-10a	P70701	Wnt10a	0	0	0	0	0	0	0	1	0	0	0	0	0	0	0	0	0	0	0	0	0	0	0	0	0	0	0	0	0	2	0	0	0	0	0	0	0	0	0	0	0	0	0	0	0	0	0
Odz2 protein	B9EJ72	Tenm2	0	0	0	0	0	0	0	0	0	0	0	0	1	0	0	0	0	0	0	0	0	0	3	0	0	0	0	0	0	1	0	0	0	0	0	0	0	0	0	0	0	0	0	0	0	0	0
Garnl1 protein	B7ZNA3	Ralgapa1	1	0	0	0	0	0	0	0	1	0	0	0	0	0	1	1	0	0	0	0	0	0	1	0	0	0	0	0	1	1	0	0	3	1	0	2	2	1	1	1	0	0	0	0	0	0	1
Unconventional myosin-Ia	O88329	Myo1a	0	0	0	0	2	0	0	0	0	0	0	0	0	0	0	0	0	0	0	0	2	0	0	0	0	0	0	0	0	0	0	0	0	0	0	0	0	0	0	1	1	0	0	1	0	0	0
Synaptopodin 2	B2RY03	Synpo2	0	0	0	0	1	0	1	1	0	0	0	0	0	0	1	0	0	0	0	0	0	5	2	0	0	0	0	0	1	0	5	4	0	0	0	0	0	0	0	1	0	0	0	0	2	3	1
HMG box-containing protein 1	Q8R316	Hbp1	0	0	0	0	2	1	2	1	0	0	0	0	1	2	2	0	0	0	0	0	1	0	1	0	0	0	0	0	1	0	1	1	0	0	0	0	1	2	0	4	0	0	0	0	1	0	1
Leucine-rich repeat-containing protein 63	A6H694	Lrrc63	0	0	0	0	0	0	3	1	0	0	0	0	1	0	1	0	0	0	0	0	0	0	0	0	0	0	0	0	0	1	0	3	0	0	0	0	1	2	1	0	0	0	0	0	0	0	1
Probable ubiquitin carboxyl-terminal hydrolase FAF-X	P70398	Usp9x	1	0	0	0	0	0	0	0	0	0	0	0	1	0	3	0	0	0	0	0	0	0	0	0	0	0	1	0	0	0	0	1	2	1	0	2	2	2	0	0	0	0	0	0	1	0	0
Aspartate--tRNA ligase, cytoplasmic	Q922B2	Dars1	1	1	2	1	1	3	2	1	0	0	1	1	1	2	1	2	0	0	1	1	2	0	2	1	0	1	0	0	2	1	0	1	0	1	0	0	2	2	2	1	0	1	1	1	1	1	1
Rho guanine nucleotide exchange factor 7	Q9ES28	Arhgef7	1	3	0	1	0	0	0	0	4	1	2	2	0	0	0	0	2	2	1	0	0	0	0	1	3	2	2	2	0	0	0	1	7	1	3	6	0	0	0	0	2	2	0	2	0	0	0
FACT complex subunit SPT16	Q920B9	Supt16h	0	0	0	0	3	0	1	0	0	0	0	0	0	0	0	0	0	0	0	0	0	0	0	0	0	0	0	0	1	0	0	0	0	0	0	0	0	0	0	1	0	0	0	0	1	0	0
Protein SMG8	Q8VE18	Smg8	0	0	0	1	0	0	0	1	0	0	0	0	1	5	1	2	0	0	0	0	1	0	0	0	0	0	0	0	0	0	0	0	0	0	0	0	1	0	0	1	0	0	0	0	2	0	0
Protein ECT2	Q07139	Ect2	0	0	0	0	0	0	0	0	0	0	0	0	0	0	0	0	0	0	0	0	2	0	0	0	0	0	0	0	0	1	0	0	0	0	0	0	0	0	0	0	0	1	0	0	1	0	1
Muscle, skeletal receptor tyrosine-protein kinase	Q61006	Musk	0	0	0	0	0	0	1	1	0	0	0	0	1	1	0	0	0	0	0	0	1	1	0	2	0	0	0	0	0	0	2	1	0	1	0	0	3	1	0	1	0	0	0	0	0	1	1
Synaptogyrin-3	Q8R191	Syngr3	2	0	4	1	0	0	0	0	1	4	2	4	1	0	0	0	1	0	2	1	0	0	0	0	0	1	2	5	0	0	0	0	4	5	2	0	0	0	0	0	1	2	1	2	0	0	0
Sodium channel and clathrin linker 1	G5E861	Sclt1	0	0	0	0	0	1	1	1	1	0	0	0	1	1	1	0	0	0	0	0	0	0	2	0	0	0	0	0	0	0	0	1	0	0	0	0	1	0	1	1	0	0	0	0	0	0	1
Protein Znf512b	B7ZCR6	Zfp512b	0	0	0	0	1	0	0	1	0	0	0	0	1	1	1	0	0	0	0	0	0	2	0	1	0	0	0	0	1	0	1	0	0	0	0	0	0	1	0	0	0	0	0	0	2	1	1
Centriole, cilia and spindle-associated protein	Q8QZT2	Ccsap	0	0	0	1	0	0	0	0	5	5	1	6	0	0	0	0	0	0	0	0	0	1	0	0	0	0	0	0	0	0	0	0	5	4	6	5	0	0	0	0	0	1	1	1	0	0	0
Sorbin and SH3 domain-containing protein 1	Q62417	Sorbs1	1	0	0	2	0	0	0	0	1	0	2	4	0	0	0	0	0	0	2	1	0	0	0	0	1	2	2	2	0	0	0	0	6	5	4	4	0	0	0	0	0	0	2	3	0	0	0
Sortilin-related receptor	O88307	Sorl1	0	0	0	0	0	0	0	0	0	0	0	0	0	0	0	0	0	0	0	0	2	0	1	0	0	0	1	0	0	1	0	0	0	0	0	0	1	0	0	0	0	0	0	0	0	0	0
Collagen alpha-1(VI) chain	Q04857	Col6a1	0	1	1	0	0	0	0	0	0	0	0	0	0	0	1	0	0	0	0	1	0	0	2	0	2	2	1	0	0	0	0	0	1	0	0	0	0	0	1	1	3	4	0	1	0	0	0
Diacylglycerol kinase beta	Q6NS52	Dgkb	0	1	0	0	0	0	0	0	0	0	0	0	1	0	0	2	0	0	0	0	0	1	0	0	0	0	0	1	0	1	0	0	0	0	0	0	0	0	0	1	0	0	0	0	0	0	0
Serine/threonine-protein kinase DCLK2	Q6PGN3	Dclk2	2	0	1	1	0	0	0	0	2	0	0	0	0	0	0	0	1	1	0	0	0	0	0	0	1	1	0	1	0	0	0	0	3	0	1	3	0	0	0	0	1	3	0	0	0	0	0
Liprin-alpha 2	B8QI34	Ppfia2	0	0	0	0	0	0	0	0	0	0	0	0	0	1	2	1	0	0	0	0	0	0	1	0	0	0	0	0	0	0	0	1	1	1	0	0	0	0	0	1	0	0	0	0	1	0	0
Programmed cell death protein 2	P46718	Pdcd2	0	0	0	0	1	2	0	0	0	0	0	0	0	0	0	1	0	0	0	0	0	0	2	0	0	0	0	0	0	0	0	0	0	0	0	0	0	1	1	1	0	0	0	0	1	1	0
Heterogeneous nuclear ribonucleoprotein U	Q8VEK3	Hnrnpu	2	2	4	3	0	0	0	0	1	0	0	0	0	0	0	0	1	0	2	1	0	0	0	0	2	2	1	3	0	0	0	0	2	0	1	4	0	0	0	0	1	3	1	2	0	0	0
RAF proto-oncogene serine/threonine-protein kinase	Q99N57	Raf1	0	0	0	1	0	0	0	0	5	1	2	1	0	0	0	0	0	1	0	0	1	1	0	0	0	0	0	1	1	0	0	2	3	2	0	1	1	0	0	1	0	0	1	1	0	0	0
DnaJ homolog subfamily A member 1	P63037	Dnaja1	0	0	0	0	0	0	0	0	0	0	0	0	0	0	0	0	0	0	0	0	0	0	0	0	0	0	0	0	1	0	0	0	0	0	0	1	1	0	0	0	0	0	0	0	0	0	0
Ras GTPase-activating protein-binding protein 2	P97379	G3bp2	0	0	0	0	1	1	1	1	0	0	0	0	0	0	2	0	0	0	0	0	2	2	1	2	0	0	0	0	1	0	1	2	0	0	0	0	0	0	0	1	0	0	0	0	0	1	1
Desmin	P31001	Des	0	0	0	0	0	1	0	2	0	0	0	0	2	0	1	0	1	0	0	0	0	1	3	1	0	0	0	0	0	0	1	1	0	0	0	0	2	1	3	2	0	0	0	2	0	1	2
Drebrin	Q9QXS6	Dbn1	1	0	6	0	0	0	0	0	0	0	12	0	0	0	0	0	2	2	10	0	0	0	0	0	3	7	0	1	0	0	0	0	0	0	0	0	0	0	0	0	8	4	1	0	0	0	0
Elongation factor G, mitochondrial	Q8K0D5	Gfm1	3	0	0	1	0	0	0	0	0	0	0	0	0	0	1	0	1	0	0	0	0	0	0	0	3	1	0	4	0	0	0	0	1	1	2	1	1	2	2	2	0	0	1	0	0	0	0
Glucocorticoid-induced transcript 1 protein	Q8K3I9	Glcci1	1	1	2	2	1	0	0	0	1	1	2	1	0	0	0	0	0	2	0	0	0	1	0	0	2	2	2	4	0	0	0	1	1	1	2	2	0	0	0	0	0	1	3	2	1	0	0
Microtubule cross-linking factor 1	Q3UHU5	Mtcl1	0	0	0	0	0	0	0	2	0	0	0	0	0	0	0	0	0	0	0	0	0	0	0	1	0	0	0	0	0	0	1	0	0	0	0	0	1	1	0	1	0	1	0	0	0	0	0
N-acetyl-beta-glucosaminyl-glycoprotein 4-beta-N-acetylgalactosaminyltransferase 1	Q766D5	B4galnt4	1	0	0	0	0	0	0	0	0	0	2	0	0	0	0	0	2	0	1	0	0	0	0	0	1	2	0	1	0	0	0	0	0	0	0	0	0	0	0	0	0	1	0	0	0	0	0
Fibronectin type-III domain-containing protein 3A	Q8BX90	Fndc3a	0	0	0	0	0	0	0	1	0	0	0	0	3	1	1	0	0	0	0	0	0	0	0	0	0	1	0	0	0	0	0	0	0	0	0	0	0	1	0	0	0	0	0	0	0	1	0
Coiled-coil domain-containing protein 77	Q9CZH8	Ccdc77	0	0	0	0	0	0	0	0	0	0	0	0	0	0	0	1	0	0	0	0	0	0	0	0	0	2	1	0	0	0	0	0	0	0	0	0	0	0	0	0	0	0	0	0	0	1	0
Peroxidasin homolog (Drosophila)	B2RX13	Pxdn	0	0	0	1	0	0	1	0	1	0	0	0	0	0	0	0	0	0	0	1	0	0	0	0	0	0	0	0	0	1	1	0	1	1	0	0	0	0	0	0	0	2	0	1	0	0	1
Protein Gm5936	A2BG95	Pwwp4d	0	0	0	0	1	0	2	0	0	0	0	0	0	0	0	0	0	0	0	0	1	0	0	0	0	1	0	0	0	0	1	1	0	0	0	0	0	1	0	1	0	0	1	0	0	1	1
Cohesin subunit SA-2	O35638	Stag2	0	0	2	1	1	0	2	0	0	0	0	0	3	1	1	0	0	0	0	0	1	0	0	2	0	0	1	0	0	1	0	1	0	0	1	0	2	2	0	0	0	0	0	0	0	0	1
NACHT, LRR and PYD domains-containing protein 14	Q6B966	Nlrp14	0	0	0	0	0	0	0	1	0	0	0	0	1	1	0	0	0	0	0	0	0	0	0	0	0	0	0	0	0	0	0	0	0	0	0	0	0	0	0	0	0	0	0	0	0	0	0
Iron-sulfur protein NUBPL	Q9CWD8	Nubpl	0	0	0	0	1	2	0	2	0	0	0	0	1	3	1	0	0	0	0	0	1	2	0	2	0	0	0	0	1	3	1	3	0	0	0	0	3	1	0	1	0	0	0	0	1	0	1
Rho GTPase-activating protein 32	Q811P8	Arhgap32	1	0	1	0	0	0	0	1	0	0	2	0	0	0	0	0	0	0	0	0	0	0	0	0	0	1	1	3	0	1	0	0	2	1	1	3	1	0	0	0	0	0	2	0	0	0	0
Protein unc-80 homolog	Q8BLN6	Unc80	0	0	0	0	0	0	0	0	0	0	0	0	0	0	0	0	0	0	0	0	2	0	0	0	0	0	0	1	0	0	0	0	0	0	0	0	0	0	0	0	0	0	1	0	1	0	0
Nuclear receptor corepressor 2	Q9WU42	Ncor2	0	0	0	0	0	0	0	0	1	0	0	0	0	0	0	0	0	0	0	0	0	0	0	0	0	0	0	0	0	0	0	0	0	0	0	0	2	0	0	1	0	0	0	0	0	0	0
Acyl-coenzyme A thioesterase 12	Q9DBK0	Acot12	0	0	0	0	0	0	1	1	0	1	0	0	0	1	0	0	0	0	0	0	1	0	0	0	0	0	0	1	0	0	0	3	0	0	0	0	1	0	0	0	0	0	0	0	0	1	1
Proline-rich transmembrane protein 3	Q6PE13	Prrt3	1	0	1	0	0	0	0	0	2	2	4	1	0	0	0	0	0	1	1	0	0	0	0	0	0	1	0	2	0	0	0	0	4	3	0	5	0	0	0	0	0	0	5	0	0	0	0
Histone-lysine N-methyltransferase EHMT1	Q5DW34	Ehmt1	0	0	0	0	0	0	0	0	0	0	0	0	0	0	0	0	0	0	0	0	2	0	0	0	0	0	0	0	0	0	0	0	0	0	0	0	0	0	0	0	0	0	0	0	0	0	0
ADAMTS-like protein 4	Q80T21	Adamtsl4	0	0	0	0	0	1	0	0	0	0	0	0	0	0	0	0	0	0	0	0	2	0	0	0	0	0	0	0	0	0	1	0	0	0	0	0	0	0	0	2	0	0	0	1	0	0	0
ADP-ribosylation factor-like protein 13B	Q640N2	Arl13b	0	0	0	2	0	0	0	0	0	0	0	0	0	1	0	0	0	0	0	0	2	0	0	0	0	1	1	0	0	0	0	0	0	0	0	0	0	0	0	0	0	0	0	0	0	0	0
Tumor necrosis factor receptor superfamily, member 13b	A5D8Y7	Tnfrsf13b	0	0	0	0	0	2	1	0	0	0	0	0	0	0	0	0	0	0	0	0	0	0	0	0	0	0	0	0	1	0	0	0	0	0	0	0	0	0	0	0	0	0	0	1	1	0	1
Minor histocompatibility protein HA-1	Q3TBD2	Arhgap45	0	0	0	0	0	0	0	0	0	0	0	0	0	0	0	0	0	0	0	0	4	0	1	0	0	0	0	0	0	0	0	0	0	0	0	0	0	0	0	0	0	0	0	0	0	0	0
Actinin alpha 2	Q8K3Q4	Actn2	0	0	0	0	0	0	0	0	0	0	13	0	0	0	0	0	1	0	13	0	0	0	0	0	0	0	0	0	0	0	0	0	0	0	0	0	0	0	0	0	8	2	0	0	0	1	1
SH3 and multiple ankyrin repeat domains protein 3	Q4ACU6	Shank3	0	0	0	0	0	0	0	1	1	0	3	0	0	0	0	1	0	0	1	0	0	0	0	0	0	1	0	0	1	1	0	0	1	0	0	0	0	1	1	1	0	0	0	0	0	0	0
Death-associated protein kinase 1	Q80YE7	Dapk1	0	0	0	0	0	0	0	1	0	0	0	0	0	0	2	0	0	0	0	0	0	0	0	0	0	0	0	0	0	2	0	1	1	0	1	0	0	0	0	0	0	0	0	0	1	0	0
Myosin-7B	A2AQP0	Myh7b	0	0	0	0	0	0	0	0	0	0	0	0	0	0	0	0	0	0	0	0	2	0	0	0	0	0	0	0	0	0	0	0	0	0	0	0	0	0	0	0	0	0	0	0	0	0	0
Neuroplastin	P97300	Nptn	1	1	0	1	0	0	0	0	6	4	2	2	0	0	0	0	2	1	0	0	1	0	0	0	1	0	2	2	0	0	0	0	5	1	1	4	0	0	0	1	0	1	0	2	0	0	0
Heat shock protein 105 kDa	Q61699	Hsph1	3	0	0	0	0	0	0	0	3	0	1	0	0	0	0	0	1	1	0	0	0	0	0	0	2	0	0	1	0	0	0	0	3	1	2	1	0	0	0	1	0	0	0	0	0	0	0
Zfp114 protein	B2RRA9	Zfp114	0	0	0	0	0	0	0	0	0	0	0	0	0	0	1	0	0	0	0	0	0	0	0	0	0	0	0	0	0	2	0	0	0	0	0	0	0	0	0	0	0	0	0	0	0	0	0
Splicing factor, suppressor of white-apricot homolog	Q3USH5	Sfswap	0	0	0	0	0	0	0	1	0	0	0	0	1	1	1	0	0	0	0	0	0	1	0	0	0	0	0	0	3	1	0	0	1	0	0	0	0	1	1	1	0	0	0	0	1	1	0
Keratin, type II cuticular Hb2	Q99M74	Krt82	0	0	0	0	1	0	0	0	0	0	0	0	14	0	0	0	0	0	1	0	0	0	0	0	0	0	0	1	0	0	0	0	0	0	0	1	0	0	0	0	0	0	0	0	1	0	0
Semaphorin-4F	Q9Z123	Sema4f	0	0	0	0	0	0	0	2	0	0	0	0	0	0	0	0	0	0	0	0	2	0	0	0	0	0	0	0	1	0	0	0	0	0	0	0	0	1	0	0	0	0	0	0	0	0	0
43 kDa receptor-associated protein of the synapse	P12672	Rapsn	0	0	0	0	1	0	0	0	0	0	0	0	0	0	0	0	0	0	0	0	2	0	0	0	0	0	0	0	0	0	0	0	0	0	0	0	0	0	0	0	0	0	0	0	0	0	1
Protein Fam98c	E9PYD1	Fam98c	0	0	0	0	0	0	0	0	0	0	0	0	1	0	1	0	0	1	0	0	1	0	0	0	0	0	0	0	1	1	0	0	0	0	0	0	1	2	0	1	0	0	0	0	0	0	1
Ribosomal protein S6 kinase alpha-4	Q9Z2B9	Rps6ka4	0	0	0	0	0	0	1	2	0	0	0	0	0	3	0	0	0	0	0	0	0	0	0	0	0	0	0	0	0	0	2	0	0	0	0	0	3	0	0	0	0	0	0	0	0	0	0
Arf-GAP with Rho-GAP domain, ANK repeat and PH domain-containing protein 1	Q4LDD4	Arap1	0	0	0	0	0	0	0	0	0	0	0	2	0	0	0	0	0	2	0	0	0	0	0	0	0	0	1	0	0	0	0	0	2	1	2	0	0	0	0	0	1	1	1	0	0	0	0
Notch gene homolog 4 (Drosophila)	B2RQR1	Notch4	0	0	0	0	0	0	0	0	0	0	0	0	0	0	0	0	0	0	0	0	2	1	0	0	1	0	0	0	0	0	0	0	0	0	0	0	1	0	0	0	0	0	0	0	0	0	0
DnaJ homolog subfamily C member 2	P54103	Dnajc2	0	0	0	0	0	0	2	0	0	0	0	0	0	1	0	1	0	0	0	0	0	0	0	0	0	0	0	0	0	3	2	0	0	0	0	0	0	1	1	0	0	0	0	0	1	0	0
ADAM6	Q8CGQ1	Adam6a	0	0	0	0	2	2	1	1	0	0	0	0	1	0	1	0	0	0	0	0	3	2	1	1	0	0	0	0	2	0	2	2	0	0	0	0	1	0	2	1	0	0	0	0	2	2	2
Creatine kinase M-type	P07310	Ckm	0	0	0	0	0	0	0	0	0	0	0	0	0	0	0	0	0	0	0	0	0	0	0	0	0	0	0	0	0	3	0	0	0	0	0	0	0	0	0	0	0	0	0	0	0	0	0
BCL-6 corepressor	Q8CGN4	Bcor	0	0	0	0	3	0	0	0	0	0	0	0	0	0	0	0	0	0	0	0	1	2	0	0	0	0	0	0	0	0	0	0	0	0	0	0	0	0	0	0	0	0	1	0	0	1	0
Histone deacetylase 4	Q6NZM9	Hdac4	0	2	0	1	0	0	0	0	0	0	3	1	0	0	0	0	0	0	0	0	0	0	1	0	0	1	2	1	0	0	0	0	4	2	2	7	0	0	0	0	0	0	0	3	0	0	2
Pleckstrin homology domain-containing family A member 6	Q7TQG1	Plekha6	0	0	0	0	0	0	0	0	0	0	0	0	0	0	0	0	0	0	0	0	0	0	0	2	0	0	0	0	0	0	0	0	0	0	0	2	0	0	0	0	0	0	0	0	0	0	0
SNW domain-containing protein 1	Q9CSN1	Snw1	0	0	0	0	0	0	0	0	0	0	0	0	0	0	0	0	0	0	0	0	0	0	0	0	0	0	0	0	0	0	0	0	0	0	0	0	0	0	0	0	0	0	0	0	0	0	0
Phosphorylase b kinase regulatory subunit beta	Q7TSH2	Phkb	0	0	0	0	0	0	0	0	0	0	0	0	0	0	0	0	0	0	0	0	0	0	0	0	0	0	0	0	0	0	0	1	0	0	0	0	0	0	0	1	0	0	0	1	0	0	1
DIS3-like exonuclease 1	Q8C0S1	Dis3l	0	0	0	0	0	0	0	1	0	0	0	0	0	0	0	0	0	0	0	0	1	0	0	0	0	0	0	0	2	1	0	0	0	0	0	0	0	0	0	0	0	0	0	0	1	2	0
RNA-binding protein FUS	P56959	Fus	0	0	0	0	0	0	0	0	0	0	0	1	0	0	0	0	0	0	0	0	0	0	0	0	0	0	0	0	0	0	0	0	0	0	0	0	0	0	0	0	0	0	0	0	0	0	0
FYVE, RhoGEF and PH domain-containing protein 6	Q69ZL1	Fgd6	0	0	0	0	0	0	0	0	0	0	0	0	0	0	0	0	0	0	0	0	0	0	0	0	0	0	0	0	0	0	0	0	0	0	0	0	0	0	0	0	0	0	0	0	0	0	3
F-actin-capping protein subunit beta	P47757	Capzb	1	1	5	0	0	0	0	0	1	0	7	2	0	1	0	0	1	1	10	0	1	1	0	0	3	1	0	0	0	0	0	0	1	0	0	0	0	0	0	0	1	0	1	1	0	0	0
Glutamate receptor ionotropic, NMDA 1	P35438	Grin1	0	1	1	0	0	0	0	0	0	1	5	0	0	0	1	0	0	1	5	0	0	0	0	0	0	1	0	0	0	0	0	0	0	0	0	3	0	0	0	0	4	2	0	1	0	0	1
E3 ubiquitin-protein ligase RNF103	Q9R1W3	Rnf103	0	0	0	1	0	0	0	0	0	0	0	0	0	0	0	1	0	0	0	0	0	0	0	0	1	0	1	0	0	0	0	0	0	0	0	0	0	0	0	0	0	0	0	0	1	0	0
Collagen alpha-2(I) chain	Q01149	Col1a2	0	0	0	0	0	0	0	0	0	0	0	0	0	0	0	0	0	0	0	0	0	0	0	0	0	0	0	0	0	0	0	0	0	0	0	2	0	0	0	0	16	0	0	0	0	0	0
Voltage-dependent anion-selective channel protein 2	Q60930	Vdac2	2	0	1	2	0	0	0	0	0	0	1	0	0	0	0	0	2	0	4	3	0	0	0	0	2	1	3	0	0	0	0	0	4	0	4	2	0	0	0	0	2	0	1	2	0	0	0
Cd7 protein	Q8R1M4	Cd7	0	0	0	0	0	1	0	2	0	0	0	0	1	0	0	0	0	0	0	0	0	0	1	0	0	0	0	0	0	1	0	0	0	0	0	0	0	0	0	0	0	0	0	0	2	0	0
Neural cell adhesion molecule 1	P13595	Ncam1	0	0	0	0	0	0	1	0	1	1	0	1	0	0	0	0	1	0	0	0	0	0	0	0	1	0	0	1	0	0	1	0	1	1	1	1	0	0	2	0	0	2	1	0	1	0	0
Zinc finger FYVE domain-containing protein 16	Q80U44	Zfyve16	0	0	0	1	0	1	0	0	0	0	0	0	0	0	0	0	1	0	0	0	1	0	0	0	0	0	1	0	0	0	0	1	0	0	0	0	1	0	0	0	2	0	0	0	0	0	0
Probable E3 ubiquitin-protein ligase makorin-3	Q60764	Mkrn3	0	0	0	0	0	0	0	0	0	0	0	0	0	0	0	0	0	0	0	0	0	0	0	1	0	0	0	0	0	0	2	0	0	1	0	0	0	0	0	0	0	0	0	0	0	0	0
Muscle-related coiled-coil protein	A2AMM0	Cavin4	0	0	0	0	1	1	0	0	0	0	0	0	1	0	0	0	1	0	0	0	2	1	0	1	0	0	0	0	0	1	0	2	0	0	0	0	0	0	0	0	0	0	0	0	1	0	0
Dual specificity mitogen-activated protein kinase kinase 1	P31938	Map2k1	2	1	0	1	0	0	0	0	6	3	3	2	0	0	0	0	0	2	0	1	0	0	0	0	1	0	2	0	0	0	0	0	4	3	2	3	0	0	0	0	1	1	0	2	0	0	0
Malate dehydrogenase, mitochondrial	P08249	Mdh2	3	0	0	0	0	0	10	0	1	0	0	2	0	0	0	0	3	0	0	0	0	0	0	0	0	0	0	1	0	0	8	5	0	0	0	0	0	1	0	0	0	0	0	0	5	0	0
Histone-lysine N-methyltransferase SETDB1	O88974	Setdb1	0	0	0	0	0	0	0	0	0	0	0	0	0	0	0	0	0	0	0	0	0	0	0	0	0	0	0	2	0	0	0	0	0	1	0	0	0	1	0	1	0	0	0	0	0	0	0
Protein Ccdc146	E9Q9F7	Ccdc146	0	0	0	0	0	0	0	0	0	0	0	0	1	0	0	0	0	1	0	0	0	0	0	0	0	0	0	0	0	0	0	0	0	0	0	0	0	2	0	0	0	0	0	0	0	0	0
Protein Akap11	E9Q777	Akap11	0	0	0	0	1	2	1	1	0	0	0	0	1	0	1	0	0	0	0	0	1	0	1	0	1	0	0	0	0	0	0	0	0	1	0	0	0	0	0	0	1	0	0	0	0	0	0
Band 4.1-like protein 1	Q9Z2H5	Epb41l1	0	0	1	2	0	0	0	1	0	3	1	1	0	0	0	0	0	0	1	1	0	0	0	0	0	0	1	1	0	0	0	0	5	1	1	1	0	0	0	0	0	0	1	1	0	0	0
Putative adenosylhomocysteinase 3	Q68FL4	Ahcyl2	0	0	0	0	0	0	0	0	3	2	4	1	0	0	0	0	3	0	0	0	0	0	0	0	4	0	1	1	0	0	0	0	2	1	1	0	0	0	0	0	0	1	2	1	0	0	0
Bifunctional glutamate/proline--tRNA ligase	Q8CGC7	Eprs1	0	0	0	0	0	0	0	0	0	0	0	0	0	0	0	0	0	0	0	0	2	0	0	0	0	0	0	0	0	0	0	0	0	0	0	0	1	0	0	0	0	0	0	0	0	0	0
Coiled-coil domain-containing protein 150	Q8CDI7	Ccdc150	0	0	0	0	0	0	0	0	0	0	0	0	1	0	0	2	0	0	0	0	0	0	0	0	0	0	0	0	0	0	0	0	0	0	0	0	0	1	2	0	0	0	0	0	0	0	0
Ig heavy chain V region MOPC 141	P01819		0	0	0	0	1	1	1	1	0	1	0	0	0	4	0	0	0	0	0	0	2	0	0	0	0	0	0	0	0	0	0	1	2	3	0	1	0	5	0	0	0	1	0	0	0	1	1
Testis-specific serine/threonine-protein kinase 5	Q8C1R0	Tssk5	0	0	0	0	0	7	0	1	0	0	0	0	0	0	0	0	0	0	0	0	1	0	0	0	0	0	0	0	0	0	3	5	0	0	0	0	0	0	0	0	0	0	0	0	0	0	6
Werner syndrome ATP-dependent helicase homolog	O09053	Wrn	0	0	0	0	1	0	1	0	0	0	0	0	0	0	0	0	0	0	0	0	1	0	0	0	0	0	1	0	0	0	1	2	1	1	0	0	0	0	0	0	0	0	0	0	0	1	0
Dystrobrevin alpha	Q9D2N4	Dtna	2	2	2	1	0	0	1	0	0	2	2	1	0	0	0	0	2	1	1	2	0	0	0	0	2	2	4	3	0	0	0	0	2	2	3	3	0	0	0	0	3	2	1	4	0	0	0
Elongation factor Tu, mitochondrial	Q8BFR5	Tufm	1	1	2	1	0	0	0	0	2	1	2	3	0	0	0	0	1	0	0	1	0	0	0	0	1	1	1	2	0	0	0	0	2	1	3	4	1	0	0	1	0	2	0	0	0	0	0
Tmem132e protein	B7ZN59	Tmem132e	0	0	0	0	0	0	2	0	0	0	0	0	1	1	0	0	0	0	0	0	1	1	2	0	0	0	0	0	1	0	0	1	0	0	0	0	1	2	0	0	0	0	0	0	0	0	0
Disco-interacting protein 2 homolog B	Q3UH60	Dip2b	0	0	0	0	0	0	0	0	0	0	0	0	0	4	0	0	0	0	0	1	1	0	0	0	0	0	0	1	0	1	0	0	0	0	0	0	0	0	0	0	2	0	4	1	0	0	0
Eukaryotic translation initiation factor 4 gamma 3	Q80XI3	Eif4g3	0	0	0	0	0	0	1	1	0	1	0	0	0	0	0	0	0	0	0	0	0	0	1	1	0	0	0	0	0	2	0	0	0	0	0	0	0	0	0	0	0	1	2	0	0	0	0
Zinc finger protein 513	Q6PD29	Znf513	0	0	0	0	1	0	0	0	0	0	0	0	0	0	0	1	0	0	0	0	2	0	0	0	1	0	0	0	0	0	0	0	0	0	0	0	0	0	0	0	0	0	0	0	1	0	0
Zinc finger protein 541	Q0GGX2	Znf541	0	0	0	0	0	0	0	0	0	0	0	0	0	0	1	0	0	0	0	0	1	0	0	0	0	0	0	0	0	0	0	1	0	0	0	0	1	0	0	2	0	0	2	0	0	0	0
39S ribosomal protein L44, mitochondrial	Q9CY73	Mrpl44	0	0	0	0	1	2	0	0	0	0	0	0	1	3	1	0	0	0	0	0	0	0	0	2	0	0	0	0	0	0	0	0	0	0	0	0	2	1	0	1	0	0	0	0	1	2	1
Ankyrin repeat domain-containing protein 32	Q8R3P9	Slf1	1	0	0	0	0	0	0	0	0	0	0	0	0	0	0	0	0	0	0	0	0	2	0	0	0	0	0	0	0	0	0	0	0	0	0	0	0	0	0	0	0	0	0	0	0	0	1
Protein Wdfy4	E9Q2M9	Wdfy4	0	0	0	0	0	0	0	0	0	0	0	0	0	0	0	0	0	0	0	0	2	0	0	0	0	0	0	0	0	0	0	0	0	0	0	0	0	0	0	0	0	0	0	0	0	0	1
Serine/arginine repetitive matrix protein 4	Q8BKA3	Srrm4	0	0	0	0	0	0	0	0	0	0	0	0	1	0	0	0	0	0	0	0	0	0	0	0	0	0	0	0	0	0	0	1	0	0	1	0	0	0	0	2	0	0	0	0	0	0	0
Protein Daple	Q6VGS5	Ccdc88c	0	0	0	0	1	0	0	0	0	0	0	0	0	0	0	1	0	0	0	0	1	0	0	0	0	0	0	0	2	0	0	1	0	0	0	0	0	0	0	0	0	0	0	0	1	0	0
Coatomer subunit alpha	Q8CIE6	Copa	0	0	0	0	0	0	2	1	0	0	0	0	0	0	0	0	0	0	0	0	0	0	0	0	0	0	0	0	0	1	0	1	0	0	0	0	1	0	0	1	0	0	0	0	0	1	1
RNA-binding protein 33	Q9CXK9	Rbm33	0	0	0	0	0	0	0	0	0	1	0	0	0	0	0	2	0	0	0	0	0	0	0	1	0	0	0	0	0	0	0	0	0	0	0	0	0	0	0	0	0	0	0	0	0	0	0
Histone H1.3	P43277	H1-3	0	0	0	0	0	0	0	1	0	1	0	0	0	0	0	0	0	0	0	0	0	2	0	2	0	0	1	1	0	1	1	0	2	0	0	1	0	0	0	2	0	0	0	0	1	0	1
Semaphorin-7A	Q9QUR8	Sema7a	0	0	0	0	2	0	0	1	0	0	0	0	1	1	2	2	0	0	0	0	0	2	1	0	0	0	0	0	1	1	1	2	0	0	0	0	1	2	1	1	0	0	0	0	1	0	0
LON peptidase N-terminal domain and RING finger protein 3	Q9D4H7	Lonrf3	0	0	0	0	0	0	0	1	0	0	0	0	0	0	0	0	0	0	0	0	0	0	0	1	0	0	0	0	0	0	0	0	0	0	0	0	0	0	0	0	0	0	0	0	0	0	2
Host cell factor C1 regulator 1	Q9CYQ5	Hcfc1r1	0	0	0	0	1	0	1	0	0	0	0	0	1	2	0	1	0	0	0	0	1	1	2	1	0	0	0	0	0	1	0	1	0	0	0	0	0	1	1	0	0	0	0	0	0	1	1
DNA topoisomerase 2-binding protein 1	Q6ZQF0	Topbp1	0	0	0	0	0	0	0	0	0	1	0	0	0	0	0	0	0	0	0	0	0	0	0	0	0	0	0	0	0	0	0	0	0	0	0	1	0	0	0	2	0	1	1	0	0	0	0
Protein Plekha5	E9Q6H8	Plekha5	1	1	0	0	0	0	0	0	1	0	1	0	0	0	0	0	0	0	0	0	0	0	0	0	0	0	1	0	0	0	0	0	3	1	3	5	0	0	0	0	0	1	0	0	0	0	0
FYVE, RhoGEF and PH domain-containing protein 1	P52734	Fgd1	1	0	0	0	1	0	0	0	0	1	0	0	0	0	0	0	0	0	0	0	0	0	1	0	1	0	0	0	0	0	0	0	0	1	0	2	0	1	0	0	0	0	0	0	0	0	0
Protein FAM178A	Q6P9P0	Slf2	0	0	0	0	0	0	0	1	0	0	0	0	0	0	0	0	0	0	0	0	0	0	0	0	0	0	0	0	0	1	0	1	0	0	0	0	0	1	0	0	0	1	0	1	0	0	2
AT-hook-containing transcription factor	Q80VW7	Akna	1	0	0	1	0	1	0	0	0	0	0	0	1	1	1	0	0	0	0	0	0	3	0	0	0	0	0	0	2	0	0	0	0	0	0	0	1	1	0	1	1	1	0	0	1	2	0
Tetratricopeptide repeat protein 21A	Q8C0S4	Ttc21a	0	0	0	0	0	0	0	0	0	0	0	0	0	0	0	0	0	0	0	0	0	0	0	0	1	0	0	0	0	0	1	0	0	0	0	0	0	0	0	0	0	0	1	0	0	0	0
Cullin-4B	A2A432	Cul4b	0	1	0	0	0	0	0	0	0	0	0	0	0	0	0	0	0	0	0	1	0	0	2	0	0	0	0	0	0	1	0	0	0	0	0	0	0	0	0	0	0	0	0	0	0	0	0
ZZ-type zinc finger-containing protein 3	Q6KAQ7	Zzz3	0	0	0	0	0	0	0	0	0	0	0	0	0	1	0	0	0	0	0	0	0	0	1	0	0	0	0	0	0	0	0	0	0	0	0	0	0	1	0	1	0	0	0	0	0	1	0
Protein Kank1	E9Q238	Kank1	0	0	0	0	0	0	0	0	0	0	0	0	0	0	0	0	0	0	1	4	0	1	0	0	0	0	0	0	1	0	0	0	1	0	1	0	0	0	0	2	0	0	0	0	0	0	0
Neurogenic locus notch homolog protein 2	O35516	Notch2	0	0	0	0	0	0	0	1	0	0	0	0	0	0	0	0	0	0	0	0	0	0	3	0	0	0	0	0	0	1	0	0	0	0	1	0	1	0	0	2	0	0	0	1	0	0	0
Protein Adam3	F8VQ03	Adam3	0	1	0	1	0	0	0	0	0	0	1	0	0	0	0	0	0	0	0	4	0	0	0	1	0	1	1	0	0	0	0	0	0	0	0	0	0	0	0	1	0	0	0	2	0	0	0
Voltage-dependent N-type calcium channel subunit alpha-1B	O55017	Cacna1b	1	0	1	0	0	0	0	0	0	0	0	0	0	0	0	1	0	0	0	0	0	0	0	1	0	0	0	0	0	0	0	0	0	0	0	2	0	0	0	0	0	0	0	0	1	0	0
Protein Adamts6	D3Z1A5	Adamts6	0	0	0	0	0	0	0	0	0	0	0	0	0	0	0	0	0	0	0	0	1	2	0	0	0	0	0	0	1	1	0	0	0	0	0	0	0	0	0	0	0	0	0	0	0	0	0
Truncated profilaggrin/filaggrin flaky tail mutant form	C1KG51	Flg	0	0	0	0	1	1	1	0	0	0	0	0	0	0	0	0	0	0	0	0	1	0	0	0	0	0	0	0	0	0	0	2	0	0	0	0	0	1	0	0	0	0	0	0	0	0	0
Nuclear receptor coactivator 6	Q9JL19	Ncoa6	0	0	0	0	0	5	0	1	0	0	0	0	0	0	0	0	1	0	0	0	0	0	1	0	0	0	0	2	0	0	0	0	0	0	0	0	0	0	0	1	0	0	1	0	1	0	0
Contactin-5	P68500	Cntn5	0	0	0	0	0	0	0	0	0	0	0	0	1	0	0	1	0	0	0	0	0	0	0	0	0	0	0	0	0	0	0	0	0	0	0	0	0	0	0	0	0	0	0	0	0	0	1
Secreted frizzled-related sequence protein 4	Q9Z1N6	Sfrp4	0	0	1	0	0	1	1	2	0	0	0	0	0	0	0	0	1	0	0	0	0	0	1	0	0	0	0	0	0	0	0	0	0	0	0	0	0	2	0	1	0	0	0	0	0	0	1
Protein Zfp790	Q80ZX2	Zfp790	1	0	0	0	1	0	0	0	0	0	1	0	0	1	0	0	0	0	0	0	0	2	1	1	0	0	0	0	0	0	1	0	0	0	0	0	0	0	0	1	0	0	0	1	1	0	0
Solute carrier family 12 member 5	Q91V14	Slc12a5	5	0	2	2	0	0	0	0	0	0	0	0	0	0	0	0	0	0	0	0	0	0	1	0	2	0	2	3	0	1	0	0	3	1	2	3	0	0	1	0	0	0	2	2	0	0	0
CD5 antigen-like	Q9QWK4	Cd5l	0	0	0	0	0	1	0	0	0	0	0	0	2	4	1	0	0	0	0	0	0	3	1	1	0	0	0	0	2	0	0	1	0	0	0	0	1	3	1	1	0	0	0	0	1	2	0
Leucine-rich PPR motif-containing protein, mitochondrial	Q6PB66	Lrpprc	0	0	0	0	0	0	0	0	0	0	0	0	0	1	0	0	0	0	0	0	0	0	0	0	0	0	0	0	0	4	0	0	0	0	0	0	0	0	0	0	1	1	0	0	0	0	0
Succinyl-CoA ligase [ADP-forming] subunit beta, mitochondrial	Q9Z2I9	Sucla2	1	0	0	2	0	0	0	0	0	0	0	0	0	0	0	0	0	0	1	0	0	1	0	0	0	0	2	1	0	0	0	0	0	1	3	1	0	0	0	0	0	0	2	1	0	0	0
WD repeat-containing protein 7	Q920I9	Wdr7	0	0	0	0	0	0	0	0	1	0	0	0	0	0	1	0	0	0	0	0	0	0	0	0	0	0	1	0	0	0	0	0	2	1	1	2	0	0	0	1	0	0	0	0	0	0	1
Prospero homeobox protein 1	P48437	Prox1	0	0	0	0	0	0	0	0	0	1	0	0	1	0	0	0	0	0	0	0	0	0	1	0	0	0	0	0	0	0	0	0	0	0	0	0	0	0	0	0	0	0	0	0	0	0	0
Disks large homolog 3	P70175	Dlg3	0	0	0	0	0	0	0	1	0	0	0	0	0	0	1	0	0	0	0	0	0	0	0	0	0	0	0	0	0	0	0	0	0	0	0	0	0	0	0	0	0	0	0	0	0	1	0
Calpain-6	O35646	Capn6	0	0	0	0	0	0	0	2	0	0	0	0	0	0	1	0	0	0	0	0	1	0	0	0	0	0	0	0	0	0	0	0	0	0	0	0	0	0	0	1	0	0	0	0	0	0	0
Contactin-2	Q61330	Cntn2	0	0	0	0	0	0	0	0	0	0	0	0	0	0	0	0	0	0	0	0	0	0	2	0	0	0	0	0	0	0	0	0	0	0	0	0	0	0	0	0	0	0	0	0	0	0	0
Calcium channel voltage-dependent alpha1c subunit	C7TQ62	Cacna1c	0	0	0	0	0	0	0	0	0	0	0	0	0	0	0	0	0	0	0	0	0	0	3	0	0	0	0	0	0	0	0	0	0	0	0	0	0	0	0	0	0	0	0	0	0	0	0
Cytosolic phospholipase A2	P47713	Pla2g4a	0	0	0	0	1	1	0	2	0	0	0	0	0	0	0	0	0	0	0	0	0	2	0	0	0	0	0	0	1	0	0	0	0	0	0	0	0	0	0	0	0	0	0	0	0	0	0
Membrane-associated phosphatidylinositol transfer protein 1	O35954	Pitpnm1	0	0	2	2	0	0	0	0	1	3	1	1	0	0	0	0	0	0	2	0	2	0	1	0	1	0	1	3	0	0	0	0	3	2	3	3	0	0	0	0	0	0	2	1	0	0	0
CCA tRNA nucleotidyltransferase 1, mitochondrial	Q8K1J6	Trnt1	0	0	0	0	1	1	0	0	0	0	0	0	0	0	0	0	0	0	0	0	0	0	1	2	0	0	0	0	0	0	0	0	0	0	0	0	0	0	0	0	0	0	0	0	0	0	0
Endoribonuclease Dicer	Q8R418	Dicer1	0	0	0	0	0	0	0	0	0	0	0	0	0	0	1	0	0	0	0	0	0	3	0	0	0	0	0	0	0	0	0	0	0	0	0	0	0	0	0	0	1	0	1	0	0	0	0
Tensin-like C1 domain-containing phosphatase	Q8CGB6	Tns2	0	0	0	0	0	0	0	0	0	0	0	0	0	0	0	0	0	0	0	0	0	0	0	0	0	0	0	0	0	0	0	0	0	0	0	0	0	0	0	0	0	2	0	0	0	1	0
Kinase suppressor of Ras 1	Q61097	Ksr1	0	0	0	0	0	0	0	0	1	0	1	0	0	0	0	0	2	0	0	1	0	0	0	0	1	0	1	0	0	0	0	1	0	0	0	0	0	0	0	0	0	0	0	0	0	0	0
Bone morphogenetic protein 8B	P55105	Bmp8b	0	0	0	0	0	0	0	0	0	1	0	0	0	0	0	0	0	1	0	0	0	0	0	0	2	0	1	0	0	0	0	0	0	1	0	0	0	0	0	0	1	0	0	0	0	0	0
OTU domain-containing protein 7A	Q8R554	Otud7a	0	0	0	0	0	0	0	1	0	0	1	0	0	0	0	0	0	0	0	0	0	0	0	1	0	0	0	2	0	0	0	0	1	0	0	1	0	0	1	4	0	0	0	0	0	0	0
Fer-1-like 5 protein	M1J7P7	Fer1l5	0	0	0	1	0	0	1	0	5	0	0	0	0	0	0	0	0	0	0	0	0	0	0	0	0	0	2	0	0	0	0	0	0	0	0	0	0	0	0	0	0	0	0	0	0	0	0
Brain-specific angiogenesis inhibitor 1-associated protein 2	Q8BKX1	Baiap2	0	0	0	0	0	0	0	0	0	1	5	0	0	0	0	0	0	0	1	0	0	0	0	0	1	2	2	2	0	0	0	0	0	0	0	0	0	0	0	0	1	0	1	3	0	0	0
N-alpha-acetyltransferase 15, NatA auxiliary subunit	Q80UM3	Naa15	0	0	0	0	0	0	0	1	0	0	0	0	3	0	0	0	0	0	0	0	1	1	0	0	0	0	0	0	0	0	0	0	0	0	0	0	2	0	0	0	0	0	0	0	0	0	0
Protein Gm17252	E9Q658	Pate1	0	0	0	0	0	1	1	0	0	0	0	0	0	0	0	0	0	0	0	0	0	0	0	0	0	0	0	0	0	0	0	0	0	0	0	0	1	0	0	0	0	0	0	0	0	0	0
Centrosomal protein of 72 kDa	Q9D3R3	Cep72	0	0	0	0	0	0	0	0	0	0	0	0	1	3	1	0	0	0	0	0	0	0	0	0	0	0	0	0	1	0	0	1	0	0	0	0	2	1	0	1	0	0	0	0	2	1	1
Protein FAM76A	Q922G2	Fam76a	0	0	0	0	0	0	0	0	2	2	0	1	0	0	0	0	1	2	0	0	0	0	0	0	0	0	0	3	0	0	0	0	1	0	0	0	0	0	0	0	0	1	2	1	0	0	0
Dynein heavy chain 12, axonemal	Q3V0Q1	Dnah12	0	0	0	0	0	0	0	0	0	0	0	0	0	0	0	0	0	0	0	0	2	0	0	0	0	0	0	0	0	0	0	0	0	0	0	0	1	0	0	0	0	0	1	0	0	0	0
OTU domain-containing protein 4	B2RRE7	Otud4	0	0	0	0	0	0	0	0	0	0	0	0	0	0	1	0	0	0	0	0	0	0	0	0	0	0	0	0	0	0	1	1	0	0	0	0	0	0	0	0	0	0	0	0	0	0	0
Voltage-dependent anion channel 3	Q5EBQ0	Vdac3	1	0	0	0	0	0	0	0	1	2	0	1	0	0	0	0	0	0	0	0	0	0	0	0	2	2	0	0	0	0	1	1	1	1	4	3	0	0	0	0	1	1	0	0	0	0	0
Cell division cycle 5-like protein	Q6A068	Cdc5l	0	0	0	0	0	0	0	0	0	0	0	0	0	0	3	2	0	0	0	0	2	0	1	0	0	0	0	0	0	0	0	0	0	0	0	0	0	1	0	1	0	0	0	0	0	0	0
Pleckstrin homology domain-containing family M member 3	Q8BM47	Plekhm3	0	0	0	0	1	0	0	2	0	0	0	0	0	0	0	0	0	0	0	0	0	0	0	2	0	0	0	0	0	1	1	0	0	0	0	0	0	0	0	0	0	0	0	0	1	0	0
Cytochrome b-c1 complex subunit 2, mitochondrial	Q9DB77	Uqcrc2	1	1	2	1	0	0	0	0	0	1	0	0	0	1	0	0	0	0	0	1	0	0	0	0	0	1	1	1	0	0	0	0	0	0	0	0	0	0	0	0	1	2	1	1	0	0	0
F-actin-capping protein subunit alpha-2	P47754	Capza2	3	2	6	0	0	0	0	0	0	0	6	0	0	0	0	0	3	1	6	1	0	0	1	0	3	2	1	0	0	0	0	0	0	0	2	3	0	0	0	0	5	1	1	1	0	0	0
Cyclin-dependent kinase 18	Q04899	Cdk18	0	2	0	1	0	0	0	0	6	3	3	2	0	0	0	0	2	0	0	1	0	0	0	0	2	2	0	1	0	0	0	0	3	3	2	4	0	0	0	0	0	0	2	2	0	0	0
Protein LOC102636531	F7CD45	Gm8334	0	0	0	0	1	0	2	0	0	0	0	0	0	0	0	0	0	0	0	0	0	0	2	0	0	0	0	0	0	0	0	0	0	0	0	0	0	0	0	0	0	0	0	0	0	0	0
Protein Psg20	E9Q9B4	Psg20	0	0	0	0	0	0	0	0	0	0	0	0	0	0	0	0	0	0	0	0	0	0	0	0	0	0	0	0	0	0	0	0	0	0	0	0	0	0	0	0	0	0	0	0	0	0	0
Voltage-dependent T-type calcium channel subunit alpha-1H	O88427	Cacna1h	0	0	0	0	0	0	0	1	0	0	0	0	0	0	0	0	0	0	0	1	0	0	1	0	0	0	0	0	0	0	0	1	0	0	0	0	0	0	0	0	0	0	0	0	0	0	1
Protein TANC2	A2A690	Tanc2	0	0	0	0	0	0	0	0	1	0	0	2	0	0	0	0	0	1	0	0	0	0	0	1	0	0	0	0	0	0	0	0	1	1	2	2	0	0	0	0	0	0	0	0	0	0	0
Laminin subunit alpha-1	P19137	Lama1	0	0	0	0	0	0	0	0	0	0	0	0	0	0	0	0	0	0	0	0	1	0	0	0	0	0	0	0	0	0	0	0	0	0	0	0	0	0	0	2	0	0	0	0	1	0	0
SH3 domain-binding protein 5-like	Q99LH9	Sh3bp5l	2	0	2	2	0	0	0	0	1	2	1	1	0	0	0	0	0	0	0	1	0	0	0	0	2	1	1	1	0	0	0	0	4	3	1	1	0	0	0	0	2	1	2	2	0	0	0
Periaxin	O55103	Prx	0	0	0	0	3	0	0	0	0	0	0	0	0	0	0	0	0	0	0	0	0	0	1	1	0	0	0	0	0	0	0	0	0	0	0	0	0	3	0	0	1	0	0	0	0	0	0
Nuclear mitotic apparatus protein 1	Q80Y35	Numa1	0	0	0	0	0	0	0	0	0	1	1	0	0	0	0	0	0	0	0	0	0	0	1	1	0	0	0	0	1	3	0	0	0	0	0	0	0	0	0	0	0	0	0	0	0	1	0
Protein CASC3	Q8K3W3	Casc3	0	0	0	0	0	0	1	1	0	0	0	0	0	0	0	0	0	0	0	0	1	0	1	3	0	0	0	0	0	2	0	1	0	0	0	0	0	1	0	1	0	0	0	0	1	1	3
Myelin transcription factor 1	Q8CFC2	Myt1	0	0	0	1	0	1	0	0	0	0	0	0	0	1	0	2	0	0	0	0	1	0	0	0	0	0	0	0	1	0	1	0	1	0	0	0	2	0	0	0	0	0	0	0	0	1	0
Zfp192 protein	B2RX01	Zkscan8	0	0	2	3	0	0	1	0	0	0	0	0	0	0	0	0	0	0	0	0	0	0	0	1	0	0	0	0	0	0	1	1	0	0	0	0	0	0	0	0	1	0	3	0	0	0	1
Lrrc7 protein	B9EHV0	Lrrc7	0	0	0	0	0	1	1	0	1	0	3	0	0	0	1	0	0	0	5	0	0	0	0	0	0	1	0	0	0	0	0	0	0	0	0	0	0	0	1	0	0	0	0	0	0	0	0
Zinc finger CCCH domain-containing protein 3	Q8CHP0	Zc3h3	0	0	0	1	0	2	1	0	0	0	0	0	0	0	0	0	0	0	0	0	0	0	0	0	0	0	0	0	0	0	0	0	0	0	0	0	0	0	0	0	0	0	1	0	0	0	0
Ankyrin repeat and sterile alpha motif domain-containing protein 1B	Q8BIZ1	Anks1b	1	0	0	0	1	1	1	0	0	0	2	0	0	0	0	0	0	0	0	0	0	0	0	0	1	1	0	1	2	0	0	0	0	0	0	0	0	0	0	0	0	0	1	0	0	0	1
E3 ubiquitin-protein ligase RNF216	P58283	Rnf216	0	0	0	0	0	0	0	0	0	0	0	0	1	0	0	0	0	0	0	0	3	0	0	0	0	0	0	0	0	0	0	0	0	1	0	0	0	0	0	0	0	0	0	0	0	0	0
Lysine-specific demethylase 4A	Q8BW72	Kdm4a	0	0	0	0	0	0	1	0	0	0	0	0	1	0	0	0	0	0	0	1	0	1	0	0	0	0	0	0	0	0	0	2	0	0	0	0	0	0	0	0	0	0	0	0	0	0	0
Guanine nucleotide-binding protein-like 3-like protein	Q6PGG6	Gnl3l	0	0	0	0	1	2	2	1	1	0	0	0	1	1	1	0	0	0	0	0	1	1	0	1	0	0	0	0	0	0	1	0	0	0	0	0	1	2	1	1	0	0	0	0	1	1	1
Protein Wnt-7a	P24383	Wnt7a	0	0	0	0	0	0	1	0	0	0	0	0	1	0	0	0	0	0	0	0	0	0	0	0	0	0	0	0	0	0	0	0	0	0	0	0	0	0	0	0	0	0	0	0	0	0	2
Dimethylglycine dehydrogenase	Q5EBH4	Dmgdh	0	0	0	0	0	0	0	0	0	0	0	0	0	0	1	1	0	0	0	0	2	1	0	0	0	0	0	0	0	0	0	1	0	0	0	0	0	0	0	0	0	0	0	0	1	0	0
Casein kinase II subunit alpha	Q60737	Csnk2a1	1	0	0	0	0	0	0	0	2	2	2	0	0	0	0	0	0	1	0	0	0	0	0	0	1	1	2	0	0	0	0	0	3	3	4	2	0	0	0	0	0	2	0	1	0	0	0
Free fatty acid receptor 4	Q7TMA4	Ffar4	0	0	0	0	0	0	0	0	0	0	0	0	0	0	0	0	0	0	0	0	0	0	0	0	0	0	0	0	0	0	0	0	0	0	0	0	0	0	0	0	0	0	0	0	0	0	0
Profilin-2	Q9JJV2	Pfn2	3	1	1	3	0	0	0	0	1	1	1	1	0	0	0	0	1	1	1	2	0	0	0	0	1	1	3	4	0	0	0	0	3	1	2	3	0	0	0	0	2	2	2	3	0	0	0
Fas-binding factor 1	A2A870	Fbf1	0	0	0	0	1	0	0	0	1	0	0	0	0	1	0	0	0	0	0	0	0	0	0	0	0	0	0	0	0	0	0	0	1	1	0	2	0	0	0	0	0	0	0	0	1	0	0
Centrosomal protein 250	B2RWX5	Cep250	0	1	0	0	0	0	0	0	0	0	0	0	0	0	0	0	0	0	0	0	0	0	0	0	0	1	0	0	0	0	0	0	0	0	0	2	0	1	0	1	1	0	0	1	2	0	0
N6-adenosine-methyltransferase subunit METTL3	Q8C3P7	Mettl3	0	0	0	0	0	1	0	0	0	0	0	0	0	0	1	2	0	0	0	0	0	0	1	0	0	0	1	0	0	0	0	0	0	0	0	0	1	1	0	1	0	0	0	0	0	0	0
Ccdc60 protein	B7ZWG5	Ccdc60	0	0	0	0	0	2	0	0	0	0	0	0	0	0	0	0	0	0	0	0	1	0	0	0	0	0	0	0	0	0	0	0	0	0	0	0	0	0	0	1	0	0	0	0	0	0	0
Zinc finger protein 28	P10078	Zfp28	0	0	0	0	0	1	0	0	0	0	0	0	0	0	2	0	0	0	0	1	0	0	0	0	0	0	0	0	0	0	0	0	0	0	0	0	0	0	0	0	0	0	0	0	0	0	1
Exosome component 10	P56960	Exosc10	0	0	0	0	1	0	0	0	0	0	0	0	0	0	0	0	0	0	0	0	0	0	0	0	0	0	0	0	0	0	1	2	0	0	0	1	1	0	0	0	0	0	0	0	1	1	0
Otoferlin	Q9ESF1	Otof	0	0	0	0	0	0	0	0	0	0	0	0	0	0	0	0	0	0	0	0	0	0	0	0	0	0	0	0	1	0	0	1	0	0	0	0	0	0	0	0	0	0	0	0	0	0	0
Kinesin-like protein KIF27	Q7M6Z4	Kif27	0	0	0	0	0	0	1	0	0	0	0	0	0	0	0	0	0	0	0	0	0	0	0	1	0	0	0	2	0	0	0	0	0	0	0	0	0	0	0	0	0	0	0	0	0	0	0
Junction plakoglobin	Q02257	Jup	0	1	0	0	0	0	0	0	0	0	0	0	1	0	8	0	0	0	0	0	0	0	0	0	0	0	0	2	0	0	0	0	2	0	1	3	0	0	0	0	0	0	0	0	0	0	1
Ig kappa chain V-VI region NQ6-8.3.1	P04943		0	0	0	0	0	0	2	0	0	1	1	1	0	0	1	0	0	0	0	0	0	0	1	2	0	1	1	1	0	0	1	1	0	1	0	0	1	0	0	2	0	0	0	0	0	0	1
MORC family CW-type zinc finger protein 2A	Q69ZX6	Morc2a	0	0	0	1	1	0	0	0	0	0	0	0	0	0	0	0	0	0	0	0	0	0	0	0	0	0	0	1	0	0	0	1	0	0	0	1	0	0	0	0	2	0	0	0	0	0	0
Complement component C8 beta chain	Q8BH35	C8b	0	0	0	0	1	0	0	0	0	0	0	0	0	2	1	0	0	0	0	0	2	0	0	2	0	0	0	0	0	0	0	1	0	0	0	0	2	0	0	0	0	0	0	0	0	0	0
Vacuolar protein sorting-associated protein 53 homolog	Q8CCB4	Vps53	0	0	0	0	0	3	0	1	0	0	0	0	0	0	0	0	0	0	1	0	1	0	0	3	0	0	0	0	3	0	0	0	0	0	0	0	0	0	0	0	0	0	0	0	0	0	1
Potassium/sodium hyperpolarization-activated cyclic nucleotide-gated channel 3	O88705	Hcn3	1	0	0	0	0	1	0	0	0	0	0	1	0	0	0	0	0	0	0	0	0	0	1	0	0	0	0	1	0	0	0	0	1	1	0	1	0	0	0	0	2	0	1	0	1	0	0
Matrix metallopeptidase 14 (Membrane-inserted)	Q6DFU5	Mmp14	0	0	0	0	0	0	1	0	1	0	0	0	0	2	0	1	0	0	0	0	0	0	0	0	0	0	0	0	0	0	0	0	0	1	0	0	0	0	0	0	0	0	0	0	1	0	0
Putative SMEK homolog 3	Q3V0Y1	Ppp4r3c	0	0	0	0	0	1	0	0	0	0	0	0	0	0	2	7	0	0	0	0	0	1	0	2	0	0	0	0	0	1	0	0	0	0	0	0	0	0	0	2	0	0	0	0	0	0	0
Protein phosphatase Slingshot homolog 2	Q5SW75	Ssh2	0	0	0	0	0	0	0	1	0	0	0	0	0	0	0	0	0	0	0	0	0	1	2	0	0	1	0	0	0	1	0	0	0	0	0	0	0	0	0	0	0	0	0	0	0	0	0
Zinc finger SWIM domain-containing protein 4	Q8C7B8	Zswim4	0	0	0	0	0	0	0	2	0	0	0	0	0	1	0	0	0	0	0	0	0	0	0	2	0	0	0	0	1	0	0	0	0	0	0	0	1	0	0	0	0	0	0	0	1	1	0
Lethal(3)malignant brain tumor-like protein 2	P59178	L3mbtl2	0	0	0	0	0	0	0	0	0	0	0	0	0	0	0	0	0	0	0	0	2	0	0	1	0	0	0	0	0	0	1	0	0	0	0	0	0	0	0	0	0	0	0	0	1	0	0
Angiopoietin-related protein 6	Q8R0Z6	Angptl6	0	0	1	1	0	0	0	0	0	0	0	0	0	0	0	0	0	0	0	1	0	0	0	0	0	0	0	0	0	2	0	0	0	0	0	0	0	0	0	0	0	0	0	0	1	0	0
Regulator of G-protein signaling 14	P97492	Rgs14	0	1	0	0	0	0	0	0	3	4	0	0	0	0	0	0	0	0	0	0	0	0	0	0	0	0	0	0	0	0	0	0	5	3	0	6	0	0	0	0	0	0	1	1	0	0	0
Cytochrome c oxidase subunit 2	P00405	Mtco2	3	4	1	1	0	0	0	0	0	2	0	0	0	0	0	0	4	0	3	1	0	0	0	0	4	3	1	3	0	0	0	0	1	1	1	2	0	0	0	0	4	3	4	3	0	0	0
Myeloid cell nuclear differentiation antigen-like protein	D0QMC3	Mndal	0	0	0	0	0	0	0	0	0	0	0	0	0	0	0	0	0	0	0	0	0	0	4	2	0	0	0	0	0	0	0	0	0	0	0	0	0	0	0	0	0	0	0	0	0	1	4
Kinase suppressor of Ras 2	Q3UVC0	Ksr2	0	0	1	0	0	0	0	0	0	0	0	0	0	0	2	0	0	0	0	1	0	0	0	0	0	0	0	0	0	0	0	1	2	1	1	1	0	1	0	0	0	0	0	0	0	0	0
Zinc finger protein 445	Q8R2V3	Znf445	0	0	0	0	0	1	0	0	0	0	0	0	2	0	0	2	0	0	0	0	0	0	0	0	0	0	0	0	0	0	0	1	0	0	0	0	0	0	0	0	0	0	0	0	1	0	0
Polycystic kidney disease and receptor for egg jelly-related protein	Q9Z0T6	Pkdrej	0	0	0	0	0	0	1	0	0	0	0	0	0	0	0	0	0	0	0	0	0	1	0	1	0	0	0	1	0	0	0	0	0	0	0	0	0	0	0	0	0	0	0	0	1	2	0
Interferon regulatory factor 2-binding protein-like	Q8K3X4	Irf2bpl	0	0	0	0	2	2	0	0	0	0	0	0	0	0	0	0	0	0	0	0	2	0	0	1	0	0	0	0	0	0	0	0	0	0	0	0	0	0	0	0	0	0	0	0	1	0	0
Magnesium transporter MRS2 homolog, mitochondrial	Q5NCE8	Mrs2	0	0	0	0	0	0	0	0	0	0	0	0	0	0	0	1	0	0	0	0	2	0	0	0	0	0	0	0	1	0	0	0	0	0	0	0	0	0	0	0	0	0	0	0	0	0	0
Myosin VI	B2RWR8	Myo6	0	0	0	0	0	0	0	0	0	0	0	0	0	2	1	0	0	0	0	0	1	0	0	0	0	0	0	0	0	1	0	0	0	1	0	0	0	0	0	0	1	0	1	0	0	0	0
Brevican core protein	Q61361	Bcan	1	0	1	0	0	0	0	0	0	1	3	0	0	0	0	1	0	0	0	1	0	0	0	0	0	1	0	1	0	0	1	0	1	1	2	1	0	0	0	1	0	0	0	1	1	1	0
Ankyrin repeat domain-containing protein SOWAHA	Q8BLS7	Sowaha	0	0	0	0	0	0	0	0	0	0	0	0	0	0	0	0	0	0	0	2	0	0	0	1	1	1	1	0	2	0	0	0	0	0	0	0	0	0	0	0	1	0	0	0	0	1	0
CREB/ATF bZIP transcription factor	Q91ZR3	Crebzf	0	0	0	1	1	0	0	0	0	0	0	0	0	1	0	0	0	0	0	0	0	0	3	0	0	0	0	0	0	0	2	3	0	0	0	0	2	0	0	0	0	0	0	0	0	0	1
Neurogenic locus notch homolog protein 1	Q01705	Notch1	0	0	1	0	0	0	0	0	0	0	3	0	1	0	0	0	0	0	1	0	0	0	0	0	0	0	0	0	0	0	0	0	0	0	0	0	0	0	0	0	0	0	0	1	1	0	0
Histone-lysine N-methyltransferase EHMT2	Q9Z148	Ehmt2	0	0	0	0	0	0	0	0	0	0	0	0	1	2	0	0	0	0	0	0	0	0	0	0	0	0	0	0	0	0	0	0	0	0	0	0	1	0	0	0	0	0	0	0	0	0	0
Protein phosphatase 1E	Q80TL0	Ppm1e	0	1	2	0	0	0	0	0	3	1	0	0	0	0	0	0	0	0	1	0	0	0	1	1	0	1	0	0	0	0	0	0	5	4	0	1	0	0	0	0	0	0	0	0	0	0	0
Zinc finger CCCH-type antiviral protein 1	D3Z5I1	Zc3hav1	0	0	0	0	0	0	0	0	0	0	1	0	0	0	1	0	0	0	0	0	0	2	0	0	0	0	0	0	0	0	0	0	1	0	0	0	0	1	1	0	0	0	0	0	0	0	0
Acyl-coenzyme A oxidase-like protein	Q9DBS4	Acoxl	0	0	0	0	0	0	0	0	0	0	0	0	0	0	0	1	0	0	0	0	1	0	0	0	0	0	1	0	0	0	0	0	0	0	0	0	0	0	0	0	0	0	0	0	2	0	0
Symplekin	Q80X82	Sympk	0	0	0	0	0	0	1	0	0	0	0	0	0	0	0	0	0	0	0	0	0	0	0	0	0	0	0	0	1	0	2	0	0	0	0	0	0	0	0	0	0	0	0	0	0	1	0
Mitogen-activated protein kinase kinase kinase 19	E9Q3S4	Map3k19	0	0	0	0	1	0	0	0	0	0	0	0	0	0	0	0	0	0	1	0	0	0	1	0	0	0	0	0	1	2	0	0	0	0	0	0	0	0	0	0	0	0	0	0	2	7	0
Leucine-rich repeat-containing protein 45	Q8CIM1	Lrrc45	0	0	0	0	0	0	0	0	0	0	0	0	0	2	0	0	0	0	0	0	0	1	0	0	0	0	0	0	0	0	0	0	0	0	0	0	0	0	0	1	0	0	0	0	0	0	0
Fibulin-1	Q08879	Fbln1	0	0	0	0	0	0	0	0	0	0	0	0	0	0	0	0	0	0	0	0	0	0	0	0	0	0	0	0	0	0	1	0	0	0	0	0	0	0	0	0	0	0	0	0	0	0	0
Limbic system-associated membrane protein	Q8BLK3	Lsamp	2	0	1	3	0	0	0	0	0	0	0	0	0	0	0	0	0	0	0	0	0	0	0	0	3	6	3	3	0	0	0	0	2	1	0	2	0	0	3	1	2	2	2	1	0	0	0
Protein Gm8206	L7N295	Gm8206	0	0	0	0	0	0	0	0	0	0	0	0	0	0	0	0	0	0	0	0	2	2	0	0	0	0	0	0	0	1	0	0	0	0	0	0	0	0	0	0	0	0	0	0	0	1	0
Centaurin beta 2	D4AFX6	Acap2	0	1	0	0	1	0	0	0	1	0	0	0	0	0	0	0	0	0	0	0	1	0	0	0	0	0	0	0	0	0	0	1	0	0	0	0	0	0	0	0	0	0	0	0	0	0	0
AP-3 complex subunit beta-2	Q9JME5	Ap3b2	0	0	0	0	1	0	0	0	0	1	0	0	0	0	0	0	0	0	0	0	0	0	1	0	0	0	0	1	0	0	0	0	1	1	1	2	0	0	0	0	0	0	0	0	0	0	0
Intestinal GLUT8 transporter MSP2	Q2TK26	Slc2a8	0	0	0	0	0	0	1	2	0	0	0	0	1	0	1	1	0	0	0	1	0	0	0	1	0	0	0	0	1	1	1	1	0	0	0	0	0	0	2	2	0	0	0	0	0	1	1
RAS-related C3 botulinum substrate 1, isoform CRA_a	Q3TLP8	Rac1	3	0	2	5	0	0	0	0	0	0	1	0	0	0	0	0	0	1	3	6	0	0	0	0	3	1	4	3	0	0	0	0	0	0	1	0	0	0	0	0	1	0	2	3	0	0	0
RNA-binding protein 4B	Q8VE92	Rbm4b	0	0	0	0	0	1	0	0	0	0	0	0	1	0	0	0	1	0	0	0	0	1	1	0	0	0	0	0	0	0	1	0	0	0	0	0	0	0	0	0	0	0	0	0	4	3	0
Dedicator of cytokinesis protein 1	Q8BUR4	Dock1	0	0	0	0	0	0	2	0	0	0	0	0	0	0	0	0	0	1	0	0	0	0	0	0	0	2	0	0	0	0	0	0	0	0	0	0	0	0	0	0	0	0	0	0	0	0	0
Ig lambda-1 chain C region	P01843		1	1	1	0	0	0	0	0	3	4	2	0	1	1	1	0	1	1	1	0	0	0	0	0	1	1	1	0	0	0	0	0	13	2	0	0	0	1	0	1	1	1	1	1	0	0	0
Leukemia inhibitory factor receptor	P42703	Lifr	0	0	0	0	0	0	0	0	0	2	0	0	0	0	0	0	0	0	0	0	0	0	0	0	0	0	0	0	2	0	0	0	0	0	0	0	0	0	1	0	0	0	0	0	0	0	1
Glutamate receptor, metabotropic 4	G3XA00	Grm4	0	0	0	0	0	0	0	0	0	0	0	0	0	0	1	1	0	0	0	0	0	0	3	1	0	0	0	0	0	0	0	0	0	0	0	0	0	0	0	0	0	0	0	0	0	0	0
V-set and immunoglobulin domain-containing protein 10-like	D3YZF7	Vsig10l	0	0	1	0	1	1	0	0	0	0	0	0	0	0	0	0	0	0	0	0	0	2	0	0	0	0	0	0	0	1	0	1	0	0	0	0	0	0	0	0	0	0	0	0	1	0	0
Unconventional myosin-Id	Q5SYD0	Myo1d	1	0	0	0	0	0	0	0	0	0	4	0	0	0	0	0	0	0	0	0	0	0	0	1	0	1	0	0	0	0	0	0	2	0	0	0	0	0	0	0	0	0	0	0	0	0	0
Isocitrate dehydrogenase [NAD] subunit, mitochondrial	Q91VA7	Idh3b	2	1	0	0	0	0	0	0	2	3	1	1	0	0	0	0	1	0	0	0	0	0	0	0	0	3	2	2	0	0	0	0	3	2	0	2	0	0	2	1	0	0	1	2	0	0	0
Polypirimidine tract binding protein	Q8R509	Ptbp1	0	0	0	0	2	0	1	1	0	1	0	0	0	1	0	0	0	0	0	0	1	0	1	2	0	0	0	0	0	0	0	1	0	0	0	0	1	1	0	0	0	0	0	0	1	0	1
Insulin receptor substrate 2	P81122	Irs2	0	1	0	1	0	0	0	0	1	0	2	0	0	0	0	0	0	0	0	1	0	0	0	0	0	2	0	0	1	0	0	0	2	0	1	3	0	0	0	0	0	0	1	0	0	0	0
Zinc finger CCCH domain-containing protein 18	Q0P678	Zc3h18	0	0	0	0	0	0	1	0	0	0	1	0	1	0	0	0	0	0	0	0	0	0	0	0	0	0	0	0	0	0	0	0	0	0	0	0	0	0	0	0	0	2	0	0	0	0	0
Peroxin 2, isoform CRA_d	F8SLP8	Pex5l	1	1	0	0	0	0	0	0	0	1	1	1	0	0	0	0	1	1	0	0	0	0	0	0	3	1	0	2	1	0	1	0	1	1	2	2	0	0	0	0	0	0	1	1	1	0	1
BRCA1-associated RING domain protein 1	O70445	Bard1	1	0	0	0	0	0	0	0	0	0	0	0	0	0	0	0	0	0	0	0	0	0	0	0	0	0	0	0	0	0	0	1	1	0	0	1	0	1	0	0	1	0	0	0	0	0	1
Integrin beta-2-like protein	Q3UV74	Itgb2l	0	0	0	0	0	0	0	0	0	1	0	0	0	0	0	0	0	0	0	0	2	0	0	0	0	0	0	0	0	0	0	0	0	0	0	0	0	0	0	0	0	0	0	1	0	0	0
Protein Gm340	F6RGI3	Lcor	0	0	0	0	0	2	1	1	0	0	0	0	0	1	0	0	0	0	0	0	0	0	0	1	0	0	0	0	0	0	0	0	0	0	0	0	0	0	0	0	0	0	0	0	1	0	1
Epidermal growth factor receptor	Q01279	Egfr	0	0	0	0	0	0	0	0	0	0	0	0	0	0	0	0	0	0	0	0	2	0	0	0	0	0	0	0	0	0	0	0	0	0	0	0	0	0	0	0	0	0	0	0	0	0	0
snRNA-activating protein complex subunit 1	Q8K0S9	Snapc1	0	0	0	0	0	1	0	0	0	0	1	0	0	0	2	0	0	0	0	0	0	0	1	0	0	0	0	0	0	0	0	0	0	0	0	0	0	0	2	1	0	0	0	0	0	0	0
Homeobox protein SIX5	P70178	Six5	0	0	0	0	0	1	0	2	0	0	0	0	0	1	0	1	0	0	0	0	0	0	1	0	0	0	0	0	0	0	1	1	0	0	0	0	2	0	1	2	0	0	0	0	1	1	0
Dipeptidyl peptidase 1	P97821	Ctsc	0	0	0	0	1	1	0	3	0	0	0	0	0	0	0	0	0	0	0	0	1	0	1	0	0	0	0	0	3	1	0	3	0	0	0	0	0	0	0	0	0	0	0	0	0	2	3
Zinc finger autosomal protein	P23607	Zfa	0	0	0	0	0	0	0	0	0	0	0	0	0	0	0	0	0	0	0	0	1	0	0	0	0	0	0	0	0	0	0	2	0	0	0	0	0	0	0	0	0	0	0	0	0	0	0
Teashirt homolog 2	Q68FE9	Tshz2	0	0	1	0	1	0	0	1	0	0	0	0	0	0	0	0	0	0	0	0	0	1	1	0	0	0	0	0	0	2	0	0	0	0	0	0	2	0	0	0	0	0	0	0	0	1	0
Dynamin-like 120 kDa protein, mitochondrial	P58281	Opa1	0	0	0	0	0	0	0	0	0	1	0	1	0	0	0	0	0	0	0	0	0	0	0	1	0	0	0	0	0	0	0	0	4	0	0	2	0	0	0	0	0	1	1	1	0	0	0
Protein Haus6	Q6NV99	Haus6	0	0	0	0	0	2	0	0	0	0	0	0	1	0	0	0	0	0	0	0	0	0	0	0	0	0	0	0	1	0	0	1	0	0	0	0	1	0	0	0	0	0	0	0	0	0	0
Pfpl protein	Q5RKV8	Pfpl	0	0	0	0	0	0	0	0	0	0	1	0	1	1	0	1	0	0	0	0	0	0	0	0	0	0	0	0	1	0	0	0	0	0	0	0	1	0	1	0	0	0	2	0	0	0	0
E3 ubiquitin-protein ligase NEDD4-like	Q8CFI0	Nedd4l	0	0	0	0	0	0	2	1	1	0	0	0	0	0	0	0	0	0	0	0	0	0	0	0	0	0	0	0	0	0	0	0	1	1	0	1	0	0	0	0	0	0	0	0	0	0	0
Paraneoplastic antigen Ma1 homolog	Q8C1C8	Pnma1	0	0	0	0	0	2	0	0	0	0	0	0	0	0	0	0	0	0	1	0	1	0	1	0	0	0	0	0	0	0	0	0	0	0	0	0	0	1	0	0	0	0	0	0	0	0	0
Protein Gpr137c	E9Q343	Gpr137c	0	0	0	0	0	2	0	3	0	0	0	0	1	0	0	0	0	0	0	0	1	0	0	1	0	0	0	0	0	2	0	1	0	0	0	0	0	1	0	1	0	0	0	0	0	0	1
Alpha globin 1	Q91VB8	Hba-a1	4	0	0	0	0	0	1	0	1	1	0	0	0	0	0	1	0	0	0	0	0	0	0	0	0	0	0	0	0	0	0	0	0	0	0	0	0	0	0	0	0	5	0	0	0	0	0
Histone-binding protein RBBP7	Q60973	Rbbp7	0	1	0	0	0	1	1	3	0	0	0	0	0	0	0	0	0	0	0	0	0	0	0	0	0	0	0	1	0	0	0	1	0	0	0	0	0	0	0	0	0	0	2	0	0	0	2
WD repeat-containing protein 64	Q9D565	Wdr64	0	0	0	1	0	0	0	0	0	0	0	0	0	0	1	1	0	0	0	0	1	0	0	0	2	0	0	0	0	0	0	1	0	0	0	0	0	0	0	0	0	0	0	0	0	0	0
Receptor-type tyrosine-protein phosphatase S	B0V2N1	Ptprs	0	0	0	0	0	0	0	0	0	0	2	0	0	0	0	0	1	0	0	0	0	0	0	1	0	0	0	1	0	0	0	0	2	1	1	2	0	0	0	0	0	0	0	0	0	0	2
Probable G-protein coupled receptor 112	B7ZCC9	Adgrg4	0	0	0	0	0	0	0	0	0	0	0	0	0	0	0	0	0	0	0	0	1	0	0	0	0	0	0	0	0	3	0	0	0	0	0	0	0	0	0	0	0	0	0	0	0	0	0
Ubiquitin carboxyl-terminal hydrolase 20	Q8C6M1	Usp20	0	0	0	0	2	2	1	1	0	0	0	0	1	3	1	1	0	0	0	0	1	2	1	4	0	0	0	0	1	0	2	1	0	0	0	0	3	1	1	1	0	0	0	0	0	0	2
Gamma-aminobutyric acid (GABA-A) receptor, subunit alpha 3	Q8CAB3	Gabra3	0	0	0	0	0	0	0	0	0	0	0	0	1	2	0	0	0	0	0	0	0	0	0	0	0	0	0	0	0	0	0	0	0	0	0	0	0	1	0	0	0	0	0	0	0	0	0
Protein Qser1	A2BIE1	Qser1	0	0	0	0	0	0	1	0	0	2	0	0	0	0	0	0	0	0	0	0	1	0	0	0	0	0	0	0	0	2	0	0	0	0	0	0	0	0	0	0	0	0	0	1	0	0	0
Zinc finger, MYM-type 6	B2RU44	Zmym6	0	0	0	0	0	0	0	0	0	0	1	0	0	0	0	1	0	0	0	0	1	1	0	0	0	0	0	0	1	0	0	0	0	0	0	0	0	0	0	2	0	0	0	0	0	0	0
Mitochondrial glutamate carrier 2	Q9DB41	Slc25a18	1	0	3	1	0	0	0	0	2	0	2	1	0	0	0	0	1	0	1	1	0	1	0	0	0	2	1	2	0	0	0	0	1	1	1	3	1	0	0	0	2	0	4	4	0	0	0
Lysophosphatidylcholine acyltransferase 1	Q3TFD2	Lpcat1	0	0	0	0	0	0	0	0	0	0	0	0	0	0	4	0	0	0	0	0	0	0	0	0	0	0	0	0	0	0	0	0	0	0	0	0	0	0	0	0	0	0	0	0	0	0	0
Protein bicaudal C homolog 1	Q99MQ1	Bicc1	0	0	0	0	0	0	0	0	0	0	0	0	0	0	0	0	0	0	0	0	0	0	0	1	0	0	0	0	0	0	0	0	0	0	0	0	0	0	1	0	0	0	0	0	0	0	2
Disintegrin and metalloproteinase domain-containing protein 25	Q9R159	Adam25	0	0	0	0	0	0	0	0	0	0	0	0	0	0	0	0	0	0	0	0	0	0	1	3	0	0	0	0	0	0	2	0	0	0	0	0	0	0	0	0	0	0	0	0	0	1	1
Sulfotransferase family cytosolic 2B member 1	O35400	Sult2b1	1	1	0	1	0	0	0	0	0	0	0	0	0	0	1	0	1	2	0	1	0	0	0	0	1	0	0	0	0	0	0	0	1	1	0	0	0	0	0	0	0	1	0	0	0	0	0
Protein Gm10369	Q3UQI0	Gm10369	0	0	0	0	0	1	0	0	0	0	0	0	0	0	1	0	0	0	0	0	0	1	0	2	0	0	0	0	0	0	0	1	0	0	0	0	0	0	3	0	0	0	0	0	1	0	0
28 kDa heat- and acid-stable phosphoprotein	Q3UHX2	Pdap1	0	0	0	0	0	0	0	0	0	0	0	0	0	1	0	0	0	0	0	0	0	0	0	0	0	0	0	0	1	0	1	0	0	0	0	0	0	1	0	0	0	0	0	0	0	0	2
Zinc finger protein 518B	B2RRE4	Znf518b	0	0	0	0	0	0	2	0	0	0	1	0	0	0	0	0	0	0	0	0	0	0	0	0	0	0	0	0	0	0	0	0	0	0	0	0	1	0	0	0	0	0	0	0	0	0	0
B-cell CLL/lymphoma 9-like protein	Q67FY2	Bcl9l	0	0	0	1	0	0	0	0	0	0	0	0	0	0	0	0	0	0	0	0	0	0	0	1	0	0	0	0	0	0	0	0	0	0	0	0	0	0	0	0	0	0	0	0	0	0	0
Protein prune homolog 2	Q52KR3	Prune2	0	0	0	0	0	2	0	0	0	0	0	0	0	1	1	0	0	0	0	1	1	0	0	0	0	0	0	0	1	0	0	0	0	0	0	0	1	0	0	0	0	0	0	0	0	0	0
Nth (Endonuclease III)-like 1 (E.coli)	B2RSG2	Nthl1	0	0	0	2	0	0	0	0	0	0	0	0	0	0	0	0	0	0	0	0	0	0	0	0	0	0	1	0	0	0	0	0	0	0	0	0	0	0	0	0	0	0	0	0	0	0	0
Protein Zfp366	Q6NS86	Znf366	0	0	0	0	0	0	0	0	0	2	0	0	0	0	0	0	0	0	0	0	0	0	0	1	0	0	0	0	0	0	0	0	0	0	0	0	0	0	0	0	0	0	0	0	0	0	0
Endoplasmin	P08113	Hsp90b1	0	0	0	0	0	0	0	0	0	0	0	1	0	0	0	0	0	0	0	0	0	0	0	0	0	0	0	0	0	0	1	0	1	1	1	2	0	0	0	0	0	0	3	2	0	0	0
Peptidyl-prolyl cis-trans isomerase A	P17742	Ppia	3	0	1	0	0	1	4	0	0	0	0	0	0	0	0	0	1	0	0	0	0	0	1	0	0	0	0	0	0	0	3	4	0	0	0	0	0	0	0	0	0	1	0	0	0	0	0
Pleckstrin homology domain-containing family G member 6	Q8R0J1	Plekhg6	0	0	0	0	1	1	0	4	0	0	0	0	1	2	0	0	0	0	0	0	0	2	1	2	0	0	0	0	0	0	2	2	0	0	0	0	0	0	1	0	0	0	0	0	0	0	0
General transcription factor 3C polypeptide 2	Q8BL74	Gtf3c2	0	0	0	0	0	0	0	0	0	0	0	0	1	1	4	0	0	0	0	0	0	1	0	0	0	0	0	0	0	0	0	0	0	0	0	0	1	1	3	0	0	0	0	0	0	1	0
Peroxiredoxin-2	Q61171	Prdx2	1	0	0	0	0	0	0	0	1	1	2	2	0	0	0	0	2	0	0	0	0	0	0	0	0	1	1	3	0	0	0	0	2	5	3	2	0	0	0	0	0	0	1	0	0	0	0
F-box only protein 41	Q6NS60	Fbxo41	0	0	0	0	0	0	0	0	0	0	0	0	0	0	0	1	0	0	1	0	0	0	0	0	0	1	0	0	0	0	1	0	0	0	1	3	0	0	0	0	0	0	0	0	0	0	0
Ankyrin repeat domain-containing protein 63	A2ARS0	Ankrd63	1	2	0	0	0	0	0	0	2	1	1	2	0	0	0	0	0	1	0	1	0	0	0	0	2	1	1	1	0	0	0	0	2	2	1	2	0	0	0	0	0	0	2	2	0	0	0
Zinc finger protein 335	A2A5K6	Znf335	0	0	0	0	1	0	0	0	0	0	0	0	0	0	0	0	0	0	0	0	0	0	0	0	0	0	0	0	2	0	0	1	0	0	0	0	0	0	0	0	0	0	0	0	0	0	0
Erythrocyte protein band 4.1-like 3 isoform B	D0VYV6	Epb41l3	2	0	2	1	0	0	0	0	4	0	0	1	0	0	0	0	0	1	0	1	0	0	0	0	0	0	1	1	0	0	0	0	3	1	1	3	0	1	1	0	1	1	0	1	0	0	0
DNA repair protein REV1	Q920Q2	Rev1	0	0	0	0	1	1	0	0	0	0	0	0	0	0	0	2	0	0	0	0	0	0	0	0	0	0	0	0	0	0	0	0	0	0	0	0	0	1	0	0	0	0	0	0	0	0	0
Gamma-aminobutyric acid type B receptor subunit 1	Q9WV18	Gabbr1	1	1	0	0	0	0	0	0	1	1	1	3	0	0	0	0	2	0	0	0	0	0	0	0	3	0	0	2	0	0	0	0	2	3	3	7	0	0	0	0	1	0	0	0	0	0	0
Zinc finger MYND domain-containing protein 11	Q8R5C8	Zmynd11	0	0	0	0	0	0	0	0	0	0	0	0	0	0	0	0	0	0	0	0	0	2	0	0	1	0	0	0	0	0	0	1	0	0	0	0	0	0	0	0	0	0	0	0	0	0	0
Choline transporter-like protein 5	Q5RJI2	Slc44a5	0	0	0	2	0	0	0	0	0	0	0	0	0	0	0	0	0	1	0	0	1	0	0	0	0	0	0	0	0	0	0	0	0	0	0	0	0	0	0	2	0	0	0	0	0	0	0
Gag-pro-pol polyprotein	Q1KYM2		0	0	0	0	1	3	0	0	0	0	0	0	0	0	0	0	0	1	0	0	1	1	0	0	0	0	0	0	3	0	0	1	0	0	0	0	0	0	0	0	0	0	0	0	0	3	0
Tail-anchored protein insertion receptor WRB	Q8K0D7	Get1	0	0	0	1	0	0	0	0	1	0	0	1	0	0	1	0	0	0	1	0	0	0	0	0	0	0	0	0	0	1	0	0	0	1	0	0	0	0	2	0	0	0	0	0	0	0	1
Aspartate aminotransferase, mitochondrial	P05202	Got2	5	0	0	0	0	0	8	0	0	0	0	8	0	0	0	0	5	0	0	0	0	0	0	0	0	0	1	1	0	0	6	0	0	0	0	0	0	0	0	0	0	0	1	0	1	0	0
Neuronal-specific septin-3	Q9Z1S5	Septin3	0	1	3	0	0	0	0	0	1	2	1	0	0	0	0	0	1	1	0	2	0	0	0	0	1	0	1	0	0	0	0	0	1	1	1	1	0	0	1	0	1	1	0	1	0	0	0
Mediator of RNA polymerase II transcription subunit 1	Q925J9	Med1	0	0	0	0	0	0	0	0	0	0	0	0	0	0	1	0	0	0	0	0	0	0	0	1	0	0	0	0	0	0	0	0	0	0	0	0	0	0	0	1	0	0	0	2	0	1	0
Rho GTPase-activating protein 35	Q91YM2	Arhgap35	0	0	0	0	0	0	1	0	0	0	0	0	1	0	0	0	0	0	0	0	2	0	0	0	0	0	0	0	0	0	0	0	0	0	0	0	1	0	0	1	0	0	0	0	0	0	0
ATP-dependent DNA helicase Q1	Q9Z129	Recql	0	0	0	0	1	2	0	0	0	0	0	0	0	0	0	0	0	0	0	0	0	0	1	1	0	0	0	0	0	0	0	0	0	0	0	0	0	0	0	0	0	0	0	0	0	0	0
RIMS-binding protein 3	Q3V0F0	Rimbp3	0	0	0	0	1	0	0	0	0	0	0	0	0	0	0	0	0	0	0	0	0	0	0	2	0	0	0	0	0	0	0	1	0	0	0	0	0	0	0	0	0	0	0	1	0	0	0
Triosephosphate isomerase	P17751	Tpi1	1	0	3	1	0	0	4	0	1	2	1	2	0	0	0	0	0	0	0	0	0	0	0	0	1	0	0	0	0	0	1	0	0	1	1	1	0	0	0	0	1	0	2	0	0	0	0
tRNA wybutosine-synthesizing protein 4	Q8BYR1	Lcmt2	0	2	1	0	0	0	1	2	0	0	1	0	0	0	0	0	0	0	0	0	0	0	0	0	0	1	0	0	0	2	0	0	0	0	0	0	0	0	0	0	0	0	1	0	0	0	0
Transcription factor Sp3	O70494	Sp3	0	0	0	0	0	0	0	0	0	0	0	0	0	0	0	0	0	0	0	0	1	0	2	0	0	0	0	0	0	0	0	0	0	0	1	0	0	0	0	1	0	0	0	0	0	1	0
ATP sulfurylase/APS kinase isoform SK2	Q9QYS0		0	0	0	0	0	0	0	0	0	0	0	0	2	0	0	0	0	0	0	0	0	0	0	0	0	0	0	0	0	0	0	0	0	0	0	0	0	0	0	0	0	0	0	0	0	0	1
Sperm acrosome membrane-associated protein 3	Q9D9X8	Spaca3	0	0	0	0	0	0	0	2	0	0	0	0	0	0	0	0	0	0	0	0	0	0	0	0	0	0	0	0	0	0	0	0	0	0	0	1	0	1	0	0	0	0	0	0	0	0	0
Protein Gm16427	J3QN52		0	0	0	0	0	0	0	2	0	0	0	0	0	0	0	0	0	0	0	0	0	0	0	0	0	0	0	0	0	0	0	0	0	0	0	0	0	0	1	0	0	0	0	0	1	1	0
Terminal uridylyltransferase 4	B2RX14	Tut4	0	0	0	0	0	0	0	0	0	0	0	0	0	0	0	0	0	0	0	0	2	0	0	0	0	0	0	0	0	0	0	0	0	0	0	0	0	0	0	0	0	0	0	0	0	0	0
U3 small nucleolar RNA-associated protein 14 homolog A	Q640M1	Utp14a	0	0	0	0	0	2	0	0	0	0	0	0	0	0	0	0	0	0	0	0	1	0	0	1	0	0	0	0	1	0	0	0	0	1	0	0	0	0	0	0	0	0	0	0	0	0	0
Histone deacetylase 5	Q9Z2V6	Hdac5	0	1	1	0	0	0	0	0	0	0	0	1	0	0	0	1	0	0	0	0	0	0	0	0	0	0	1	0	0	0	0	0	1	2	1	1	0	0	0	0	0	0	0	1	0	0	0
Actin filament-associated protein 1	Q80YS6	Afap1	0	1	1	2	0	0	0	0	0	0	0	0	0	0	0	0	0	0	2	2	1	0	0	0	0	0	1	0	0	0	0	1	2	0	0	0	0	0	0	0	0	0	0	0	0	0	0
SWI/SNF-related matrix-associated actin-dependent regulator of chromatin subfamily A member 5	Q91ZW3	Smarca5	0	0	0	0	0	1	0	0	0	0	0	0	0	0	0	0	0	0	0	0	0	0	0	0	0	0	0	0	0	0	0	1	0	0	0	0	0	2	0	0	0	0	0	0	0	0	0
OTU domain-containing protein 7B	B2RUR8	Otud7b	0	0	0	0	0	0	0	0	0	0	0	0	0	0	0	0	0	0	0	0	0	0	0	0	0	0	0	1	1	1	0	0	0	0	0	0	0	0	0	0	0	0	0	0	0	2	0
Protein PRRC2B	Q7TPM1	Prrc2b	1	0	0	0	0	0	3	0	0	0	0	0	0	0	0	0	0	0	0	0	0	0	0	1	0	0	0	0	0	0	0	1	0	0	0	0	0	0	0	0	0	0	1	0	1	0	0
Ubiquitin carboxyl-terminal hydrolase 48	Q3V0C5	Usp48	0	2	0	0	0	0	0	0	0	0	0	0	0	0	0	0	0	0	0	0	0	0	0	0	0	1	0	0	0	1	0	0	0	0	0	0	0	0	0	0	1	0	1	1	0	0	0
Protein Ptar1	E9QAB6	Ptar1	0	0	0	0	1	1	0	1	0	0	0	0	0	1	1	3	0	0	0	0	1	1	2	0	0	0	0	0	1	1	1	1	0	0	0	0	2	1	1	0	0	0	0	0	1	1	1
Transcription elongation factor B polypeptide 3	Q8CB77	Eloa	0	0	0	0	0	0	0	0	0	0	0	0	0	0	0	0	0	0	0	0	2	0	0	0	0	0	0	0	0	1	0	0	0	1	0	0	0	0	0	0	0	0	0	0	0	0	0
60S ribosomal protein L6	P47911	Rpl6	2	2	0	1	0	0	0	0	2	1	0	0	0	0	0	0	2	2	1	1	0	0	0	0	2	1	3	2	0	0	0	0	0	1	2	2	0	0	0	0	1	1	2	2	0	0	0
Glycerol-3-phosphate dehydrogenase, mitochondrial	Q64521	Gpd2	0	1	0	1	0	0	0	0	1	4	0	1	0	0	0	0	0	0	0	0	0	0	0	0	0	0	0	2	0	0	0	0	1	1	0	2	0	1	0	0	0	1	0	0	0	0	0
Rap guanine nucleotide exchange factor 4	Q9EQZ6	Rapgef4	0	0	0	0	0	0	0	0	0	0	0	0	0	0	0	0	1	0	0	0	0	0	0	1	0	1	1	2	0	0	0	0	3	0	0	2	0	0	0	0	0	0	0	2	0	0	0
Pleckstrin homology domain-containing family G member 3	Q4VAC9	Plekhg3	0	0	0	0	0	0	1	0	0	0	0	0	0	0	0	1	0	0	0	0	0	0	0	0	0	0	0	1	0	0	0	0	0	0	0	0	0	0	0	2	0	0	0	0	0	0	0
Alpha-protein kinase 3	Q924C5	Alpk3	0	0	0	0	0	0	0	0	0	0	0	0	0	1	0	1	0	0	0	0	0	0	0	0	0	0	0	0	0	0	0	0	0	0	0	0	1	0	0	0	0	0	0	0	0	0	2
Nodal modulator 1	Q6GQT9	Nomo1	0	0	0	1	1	0	0	0	0	0	0	0	0	0	0	0	1	0	2	0	0	1	0	0	0	0	0	0	0	0	0	0	0	0	1	0	0	0	0	0	0	0	0	0	0	0	0
Sphingomyelin phosphodiesterase 3	Q9JJY3	Smpd3	0	0	0	0	0	0	0	0	0	0	0	0	0	0	0	0	0	0	0	0	2	1	0	0	0	0	0	0	0	0	0	0	0	0	0	0	0	0	0	0	0	0	0	0	1	0	0
Cysteine protease ATG4D	Q8BGV9	Atg4d	0	0	0	0	0	0	0	0	0	0	0	0	0	0	0	0	0	0	0	0	0	2	0	0	0	0	0	0	1	0	0	0	0	0	0	0	0	0	0	0	0	0	0	0	0	1	0
Platelet-derived growth factor D	Q925I7	Pdgfd	0	0	0	0	0	0	1	2	0	0	0	0	0	0	0	0	0	0	0	0	0	0	0	0	0	0	0	0	1	0	1	0	0	0	0	0	0	0	0	0	0	0	0	0	0	1	0
Alpha-ketoglutarate-dependent dioxygenase alkB homolog 6	Q8K2U2	Alkbh6	0	0	0	0	0	1	0	0	0	0	0	0	0	1	0	0	0	0	0	0	0	0	0	0	0	0	0	0	0	1	0	0	0	0	0	0	0	0	0	0	0	0	0	0	0	0	1
Dedicator of cytokinesis protein 7	Q8R1A4	Dock7	0	0	0	0	0	0	0	0	2	1	0	0	0	0	0	0	0	0	0	0	0	0	1	1	0	0	0	0	0	0	0	0	2	2	0	0	0	0	0	0	0	0	0	0	0	0	0
Hamartin	Q9EP53	Tsc1	0	0	0	0	0	0	0	0	3	0	1	0	0	0	0	0	0	0	0	0	0	0	0	0	0	0	0	0	0	0	0	0	2	2	0	1	0	0	0	0	1	0	0	0	0	0	0
Protein naked cuticle homolog 1	Q99MH6	Nkd1	0	0	0	0	0	2	0	0	0	0	0	0	0	0	0	0	0	0	0	0	0	0	0	0	0	0	0	0	0	0	0	0	0	0	0	0	0	0	0	0	0	0	0	0	0	0	1
Gephyrin	Q8BUV3	Gphn	0	0	0	0	0	0	0	0	0	0	0	1	0	1	0	0	0	0	0	0	1	0	0	0	2	2	0	6	1	0	0	0	3	1	1	1	0	0	0	0	0	2	0	0	0	0	0
Glycine amidinotransferase, mitochondrial	Q9D964	Gatm	2	0	0	0	0	0	0	0	0	0	0	0	0	0	0	0	0	0	0	0	0	0	0	0	0	0	0	1	0	0	0	1	0	0	0	0	0	0	0	0	0	0	0	0	0	0	0
Rho guanine nucleotide exchange factor 28	P97433	Arhgef28	0	0	0	0	0	0	0	0	0	0	0	0	0	0	0	0	0	0	0	0	0	0	0	0	0	0	0	0	0	3	2	0	0	0	0	0	0	0	0	0	0	0	0	0	0	1	0
Baculoviral IAP repeat-containing protein 1b	Q9QUK4	Naip2	0	0	0	0	1	0	0	0	0	0	0	0	0	0	0	0	0	0	0	0	0	0	0	0	1	0	0	0	0	0	0	0	0	0	0	0	2	0	0	0	0	0	0	0	0	2	0
Zinc finger protein SNAI1	Q02085	Snai1	0	0	0	1	0	0	0	1	0	0	0	0	0	0	0	0	0	0	0	0	0	1	0	0	0	0	0	0	2	0	1	2	0	0	0	0	1	0	0	0	0	0	0	0	1	1	1
Coenzyme Q-binding protein COQ10 homolog B, mitochondrial	Q3THF9	Coq10b	0	0	0	0	1	0	0	0	0	0	0	0	0	4	0	1	0	0	0	0	0	0	2	1	0	0	0	0	0	0	1	0	0	0	0	0	0	0	0	0	0	0	0	0	0	0	0
Transmembrane protein 176A	Q9DCS1	Tmem176a	0	0	0	0	0	0	0	0	0	1	0	1	0	0	0	0	1	0	0	0	0	0	0	0	0	0	0	0	0	0	0	0	0	0	1	0	0	0	0	0	0	0	0	0	0	0	0
Plasminogen	P20918	Plg	0	0	0	0	0	0	1	1	0	0	0	0	0	0	0	0	0	0	0	0	0	0	0	0	1	0	0	1	0	0	0	2	0	0	0	0	0	0	0	0	0	0	0	1	0	0	0
Fibulin-2	P37889	Fbln2	2	0	1	0	1	0	0	0	0	0	0	0	0	0	0	0	0	0	0	0	2	0	0	0	0	0	0	0	0	0	0	0	0	0	0	0	0	0	0	0	0	0	0	0	0	0	0
DNA topoisomerase 1	Q04750	Top1	0	0	0	0	0	1	0	0	0	0	0	0	0	0	0	0	0	0	0	0	0	0	1	0	0	0	0	0	2	0	0	0	0	0	0	0	0	0	0	0	0	0	0	0	0	0	0
Methionine--tRNA ligase, cytoplasmic	Q68FL6	Mars1	0	0	0	0	0	0	0	0	0	0	0	0	0	1	1	0	0	0	0	0	0	0	0	0	0	0	0	0	0	1	1	1	0	0	0	0	1	2	1	0	0	0	0	0	0	0	2
1-phosphatidylinositol 4,5-bisphosphate phosphodiesterase gamma-1	Q62077	Plcg1	0	0	0	0	0	0	0	0	0	0	0	0	0	0	0	0	0	0	0	0	2	1	0	0	0	0	1	0	0	0	2	0	1	0	0	0	0	0	0	0	0	0	0	0	0	0	0
Heterogeneous nuclear ribonucleoprotein A3	Q8BG05	Hnrnpa3	1	0	0	0	0	0	0	0	2	1	1	0	0	0	0	0	0	0	0	0	0	0	0	0	0	0	0	0	1	0	0	0	0	2	0	1	0	0	1	0	0	0	0	0	0	0	0
Elongation factor 1-gamma	Q9D8N0	Eef1g	2	1	0	1	0	0	0	0	0	0	0	1	0	0	0	0	1	1	0	1	0	0	0	0	1	2	1	1	0	0	0	0	2	1	1	1	0	0	0	0	1	1	1	1	0	0	0
Citrate synthase, mitochondrial	Q9CZU6	Cs	3	0	1	0	0	0	3	0	0	0	0	3	0	0	0	0	1	0	0	0	0	0	0	0	0	0	0	1	0	0	3	0	0	0	0	1	0	0	0	0	0	0	0	0	0	0	0
Putative gag-pol protein	Q1W5W7	gag-pol	0	0	0	0	0	2	0	0	0	0	0	0	3	2	0	0	0	0	0	0	0	0	0	0	0	0	0	0	0	0	0	1	0	0	0	0	1	3	0	0	0	0	0	0	0	0	0
Ankyrin repeat domain-containing protein 23	Q812A3	Ankrd23	0	0	0	0	0	0	0	0	0	0	0	0	0	0	0	0	0	0	0	0	0	0	1	0	0	0	0	0	0	2	0	0	0	0	0	0	0	0	0	0	0	0	0	0	0	0	0
Aldehyde oxidase homolog-1	Q9ESH4	Aox3	0	0	0	0	0	0	0	0	0	0	0	0	0	0	0	0	0	0	0	0	2	0	0	0	0	0	0	0	0	0	0	0	0	0	0	0	0	0	0	0	0	0	0	0	0	0	1
Neuronal tyrosine-phosphorylated phosphoinositide-3-kinase adapter 1	Q6PFX7	Nyap1	0	0	0	0	2	0	0	0	0	0	0	0	0	0	0	0	0	0	0	0	0	0	0	0	0	0	0	1	0	0	0	0	0	0	0	0	0	1	0	0	0	0	0	0	0	0	0
Transcriptional intermediary factor 1 delta	Q5SEK5	Trim66	0	0	0	0	0	0	0	0	0	0	0	0	0	0	0	0	0	0	0	0	1	0	0	0	0	0	0	0	0	0	0	0	0	0	0	0	0	0	0	1	0	0	0	0	0	0	0
Crooked neck-like protein 1	P63154	Crnkl1	1	0	2	1	0	0	0	0	0	0	0	0	0	0	0	0	1	0	2	0	0	0	1	0	1	0	2	0	0	0	0	0	0	0	0	0	0	0	0	1	0	0	5	1	0	0	0
Folliculin-interacting protein 2	Q80TD3	Fnip2	0	0	0	0	0	1	0	0	0	0	0	0	4	4	2	0	0	0	0	0	2	0	0	0	0	0	0	0	0	0	0	0	0	0	0	0	2	3	1	0	0	0	0	0	0	0	0
Sodium- and chloride-dependent GABA transporter 3	P31650	Slc6a11	1	0	1	2	0	0	0	0	1	1	1	2	0	0	0	0	1	0	1	1	0	0	0	0	1	1	0	1	0	0	0	1	1	1	2	2	1	0	0	0	2	1	1	1	0	0	0
H/ACA ribonucleoprotein complex subunit 1	Q9CY66	Gar1	0	0	0	0	0	0	0	0	0	0	0	0	0	0	0	0	0	0	0	0	0	0	0	0	0	4	0	0	0	0	0	0	0	0	0	0	0	0	0	0	1	0	0	0	0	1	0
CD2-associated protein	Q9JLQ0	Cd2ap	0	0	0	0	1	0	0	0	0	0	0	0	0	0	0	1	1	0	0	0	0	0	0	1	0	0	0	0	0	2	0	0	0	0	0	0	0	1	1	1	0	0	0	0	0	0	0
Zinc finger protein 37	P17141	Zfp37	0	0	0	0	0	0	0	0	0	0	0	0	1	0	1	0	0	0	0	0	0	0	1	0	0	0	0	0	0	2	0	0	0	0	0	0	1	0	0	0	0	0	0	0	0	0	0
Transmembrane protein 132D	Q76HP3	Tmem132d	0	0	0	0	0	2	0	0	0	0	0	0	0	0	1	1	0	0	0	0	0	1	0	0	0	0	0	2	0	0	0	0	0	0	0	0	1	1	1	0	0	0	0	0	0	0	1
60S ribosomal protein L18a	P62717	Rpl18a	0	0	0	0	0	0	0	0	0	0	0	0	0	0	0	0	0	0	0	0	0	0	0	0	0	0	0	0	0	0	1	0	0	0	0	0	0	0	0	0	0	0	0	0	0	0	1
Elongation factor 2	P58252	Eef2	3	0	1	0	0	0	0	0	1	0	0	0	0	0	0	0	0	0	0	0	0	0	1	0	1	1	0	0	0	0	2	2	1	0	1	1	0	2	0	0	0	1	0	0	0	0	0
Stim2 protein	B2RQE3	Stim2	0	0	0	1	1	0	0	0	0	0	0	0	0	0	1	0	0	0	0	0	0	0	0	0	0	0	0	0	0	0	0	0	0	0	0	0	0	2	0	0	0	0	0	0	0	0	0
Extended synaptotagmin-2	Q3TZZ7	Esyt2	0	0	1	0	0	0	0	0	0	0	0	0	0	1	0	0	0	0	0	0	0	0	0	0	0	0	0	0	0	2	0	0	0	0	0	0	0	0	0	0	0	0	0	0	0	0	0
Kinesin-like protein KIF11	Q6P9P6	Kif11	0	0	0	0	0	0	0	0	0	0	0	0	0	0	0	1	1	0	0	0	0	0	0	0	0	0	0	0	0	0	0	0	0	0	0	0	0	1	0	1	0	0	0	0	0	0	2
Succinate dehydrogenase [ubiquinone] flavoprotein subunit, mitochondrial	Q8K2B3	Sdha	0	0	0	0	0	0	0	0	3	1	1	0	0	0	0	1	0	0	0	0	0	0	0	0	0	0	0	1	0	0	0	0	4	1	1	1	0	0	0	0	0	0	0	0	0	1	0
Protein Tbc1d22b	Q80VE5	Tbc1d22b	2	2	0	1	0	0	0	0	0	1	1	2	0	0	0	0	0	1	0	0	0	0	0	0	2	1	1	1	0	0	0	0	1	2	1	1	0	0	0	0	0	0	3	2	0	0	0
Flap endonuclease GEN homolog 1	Q8BMI4	Gen1	0	0	0	0	0	0	0	0	0	0	0	0	0	0	0	1	0	0	0	0	0	0	0	0	0	0	0	2	0	0	0	0	0	0	0	0	0	0	0	0	0	0	0	0	0	0	0
Collectin-12	Q8K4Q8	Colec12	0	0	0	0	1	0	0	0	0	0	0	0	1	1	1	1	0	0	0	0	3	0	0	1	0	0	0	0	0	1	0	0	0	0	0	0	0	0	1	1	0	0	0	0	1	0	0
EMILIN-2	Q8K482	Emilin2	0	0	0	0	0	1	0	0	0	0	0	0	0	0	0	0	0	0	0	0	2	1	0	0	0	0	0	0	0	0	0	0	0	0	0	0	1	0	0	0	0	0	0	0	0	0	0
Ral guanine nucleotide dissociation stimulator-like 1	Q60695	Rgl1	0	0	0	1	0	0	0	0	0	0	0	0	0	0	0	0	0	0	0	0	1	0	0	1	0	0	0	0	1	0	0	0	0	0	0	0	0	3	0	0	0	0	0	0	0	2	1
Inactive heparanase-2	B2RY83	Hpse2	0	0	0	0	0	1	0	0	0	0	0	0	0	0	1	0	0	0	0	0	0	0	0	2	0	0	0	0	0	0	0	0	0	0	0	0	0	0	0	0	0	0	0	0	0	0	1
Dysferlin	Q9ESD7	Dysf	0	0	0	0	0	0	0	0	0	0	0	0	1	0	0	0	0	0	0	0	1	2	0	0	0	0	0	0	0	0	0	0	0	0	0	0	0	0	0	0	0	0	0	0	0	0	0
Succinyl-CoA ligase [ADP/GDP-forming] subunit alpha, mitochondrial	Q9WUM5	Suclg1	0	0	1	0	0	0	0	0	2	2	0	0	0	0	0	0	0	0	1	0	0	0	0	0	0	0	1	1	0	0	0	0	3	1	0	1	0	0	0	0	0	0	1	1	0	0	0
Vitamin K-dependent protein C	P33587	Proc	0	0	0	0	0	0	0	0	0	0	0	0	0	1	0	0	0	0	0	0	0	2	0	0	0	0	0	0	0	0	0	0	0	0	0	0	0	1	0	2	0	0	0	0	0	0	0
CAAX prenyl protease 2	P57791	Rce1	0	0	0	0	0	1	1	2	0	0	0	0	1	1	0	1	0	0	0	0	0	0	0	1	0	0	0	0	0	1	1	2	0	0	0	0	2	1	0	0	0	0	0	0	0	1	2
Protocadherin-15	Q99PJ1	Pcdh15	0	0	0	0	1	0	0	0	0	0	0	0	1	0	0	0	0	0	0	0	2	0	0	0	0	0	0	0	0	0	0	1	0	0	0	0	1	0	0	1	0	0	0	0	0	1	1
Polymerase (DNA directed), gamma 2, accessory subunit	Q0VES3	Polg2	0	0	0	0	0	0	0	0	0	0	0	0	1	0	0	0	0	0	0	0	0	0	0	0	0	0	0	0	0	1	0	1	0	0	0	0	1	0	0	0	0	0	0	0	0	0	1
WD repeat-containing protein 55	Q9CX97	Wdr55	0	0	0	0	0	0	0	0	0	0	0	0	0	0	0	0	0	0	0	0	0	0	0	0	0	0	0	0	0	0	0	0	0	0	0	0	0	0	0	0	0	0	0	0	0	0	2
Dynactin subunit 1	O08788	Dctn1	1	0	0	0	0	0	0	0	0	0	0	1	0	0	0	0	0	0	0	0	0	0	0	1	1	1	0	1	0	0	0	0	2	2	0	1	0	0	0	0	0	0	0	0	0	0	0
Cyclin-dependent kinase-like 3	Q8BLF2	Cdkl3	1	0	0	0	0	0	1	0	0	1	0	2	0	0	0	0	0	0	0	1	0	0	0	0	0	0	0	0	0	0	0	0	1	3	0	1	0	1	0	0	0	1	0	0	0	0	0
Rapamycin-insensitive companion of mTOR	Q6QI06	Rictor	0	0	0	0	0	0	0	0	0	0	0	0	0	0	0	0	0	0	0	0	0	0	0	0	0	0	0	0	0	0	0	0	3	0	0	0	0	0	0	0	0	0	0	1	0	0	0
Heterogeneous nuclear ribonucleoprotein L	Q8R081	Hnrnpl	0	0	0	0	0	0	0	0	1	0	0	0	0	0	0	0	0	0	0	0	0	0	0	0	0	0	0	1	0	0	0	0	1	2	0	1	0	0	0	0	0	0	0	0	0	0	0
General transcription factor 3C polypeptide 4	Q8BMQ2	Gtf3c4	1	0	0	0	0	0	0	0	0	0	0	0	0	0	0	0	0	0	0	0	0	0	0	1	0	0	0	0	3	0	0	0	0	0	0	0	0	0	0	0	0	0	0	0	0	0	0
Serine/threonine-protein kinase BRSK2	Q69Z98	Brsk2	0	0	0	0	0	0	0	0	1	0	0	1	0	0	0	0	0	0	0	0	0	0	0	0	0	0	0	0	0	0	0	0	4	1	2	2	0	0	0	0	0	1	0	0	0	0	0
Phosphatidylinositol 3,4,5-trisphosphate 5-phosphatase 1	Q9ES52	Inpp5d	0	0	0	1	0	0	0	0	0	0	0	0	0	0	0	0	0	0	0	0	2	0	0	0	0	0	0	0	0	0	0	0	0	0	0	0	1	0	0	0	0	0	0	0	0	0	0
Fanconi anemia, complementation group M	B2RX10	Fancm	1	2	0	0	0	0	0	0	0	0	0	0	0	0	0	0	0	0	0	0	1	0	0	0	0	0	0	0	0	0	0	0	0	0	0	0	0	0	0	0	0	0	0	0	0	0	0
Protein Zfp946	Q8K3B4		0	0	0	0	0	2	0	0	0	1	0	0	0	0	0	0	0	0	0	0	0	0	1	0	0	0	0	0	0	0	0	0	0	0	0	0	0	0	0	0	0	0	0	0	0	0	0
DNA ligase 1	P37913	Lig1	0	0	0	0	2	0	1	0	0	0	0	0	0	0	1	0	0	0	2	0	0	0	0	0	0	0	0	0	0	0	0	0	0	0	0	0	0	0	0	0	0	0	0	0	1	0	0
Guanylyl cyclase GC-E	P52785	Gucy2e	0	0	0	0	0	0	0	0	0	0	0	0	0	0	0	0	0	0	0	0	2	1	0	0	0	0	0	0	2	0	0	0	0	0	0	0	0	0	0	0	0	0	0	0	0	0	1
Cyclin-L2	Q9JJA7	Ccnl2	0	0	0	0	0	0	0	0	0	0	0	0	0	0	3	1	0	0	0	0	0	0	3	0	0	0	0	0	0	0	0	1	0	0	0	0	1	1	0	1	0	0	0	0	0	0	0
Acyl-CoA synthetase family member 2, mitochondrial	Q8VCW8	Acsf2	0	0	0	0	1	0	1	2	0	0	0	0	0	0	0	0	0	0	0	0	0	0	1	0	0	0	0	0	1	0	0	2	0	0	0	0	0	1	0	0	0	0	0	0	1	1	0
Alpha-N-acetylgalactosaminide alpha-2,6-sialyltransferase 5	Q9QYJ1	St6galnac5	0	0	0	0	0	0	0	0	0	0	0	0	1	1	3	0	0	0	0	0	0	0	0	0	0	0	0	0	0	0	0	0	0	0	0	0	0	1	2	4	0	0	0	0	0	0	0
Disheveled-associated activator of morphogenesis 1	Q8BPM0	Daam1	0	0	0	1	0	0	2	0	0	0	0	0	0	0	0	1	0	0	0	0	0	0	0	0	0	0	0	0	0	0	0	0	1	0	0	0	0	0	0	0	0	0	0	0	1	0	0
Targeting protein for Xklp2	A2APB8	Tpx2	0	0	0	0	0	0	0	0	0	0	0	0	0	0	0	0	0	0	0	0	0	0	0	0	0	0	0	0	0	2	1	1	0	0	0	0	0	0	0	0	0	0	0	0	0	0	0
Neurogenic differentiation factor 6	P48986	Neurod6	0	0	1	0	0	0	0	0	0	0	0	0	0	0	0	0	0	0	0	0	0	0	0	0	0	0	0	0	0	0	0	0	0	0	0	0	0	0	0	0	0	0	0	0	0	0	0
Cadherin-2	P15116	Cdh2	0	1	0	0	0	0	0	0	0	0	0	0	0	0	0	0	1	1	0	0	0	0	0	0	2	3	1	1	0	0	0	0	2	1	3	4	0	0	0	0	3	1	0	1	0	0	0
Protein AW551984	Q8BGF0	AW551984	0	0	0	0	2	0	0	0	0	0	0	0	0	0	0	0	0	0	0	0	1	0	0	0	0	0	0	0	0	0	0	0	0	0	0	0	0	0	0	0	0	0	0	0	0	0	0
Protein Gm572	B1ARY8	Gm572	0	0	0	0	1	0	0	0	0	0	0	0	0	0	0	0	0	0	0	0	0	1	0	0	0	0	0	0	1	0	0	1	0	0	0	0	0	0	0	0	0	0	0	0	0	0	1
Elongation factor Tu GTP binding domain containing 2	Q7TMX4	Eftud2	1	0	0	0	0	0	0	0	0	0	0	0	0	0	0	0	0	0	0	0	2	0	0	0	0	1	0	0	0	0	0	1	0	0	1	0	0	2	0	2	0	0	0	0	0	0	0
Pleckstrin homology domain-containing family G member 5	Q66T02	Plekhg5	1	1	1	0	0	0	0	0	0	0	0	1	0	0	0	0	0	0	2	0	0	0	0	1	1	1	2	0	0	0	0	0	1	0	1	3	0	0	0	0	0	0	0	0	0	0	1
Leucine zipper protein 1	Q8R4U7	Luzp1	0	0	0	0	0	0	0	0	0	0	0	0	0	0	0	0	0	0	0	0	0	0	0	0	0	0	0	0	0	0	0	0	0	0	0	0	0	1	2	0	0	0	0	0	0	0	0
Ephrin type-B receptor 2	P54763	Ephb2	0	0	0	0	0	0	0	0	0	0	0	0	0	0	0	0	0	0	0	0	1	0	0	0	0	1	0	0	0	0	0	0	0	0	0	0	0	2	0	0	0	0	0	0	0	0	0
Platelet endothelial aggregation receptor 1	Q8VIK5	Pear1	0	2	0	0	0	0	0	0	0	0	0	0	0	0	0	0	0	0	0	0	0	0	0	0	0	0	0	0	0	0	0	0	0	0	0	0	0	0	0	0	0	1	0	0	0	0	0
Neurotrypsin	O08762	Prss12	0	0	0	0	0	0	0	1	0	0	0	0	0	0	0	0	0	0	0	0	0	0	0	0	0	0	0	0	1	0	2	0	0	0	0	0	0	0	0	0	0	0	0	0	0	0	0
UV-stimulated scaffold protein A	Q9D479	Uvssa	0	0	0	0	0	0	0	0	0	0	0	0	0	0	0	0	0	0	0	2	1	0	0	0	0	1	0	0	0	0	0	0	0	0	0	0	0	0	0	0	0	0	0	0	0	0	1
Phospholipid-transporting ATPase FetA	A3FIN4	Atp8b5	0	0	0	0	0	0	0	0	0	0	0	0	0	0	1	2	0	0	0	0	0	0	0	0	0	0	0	0	1	0	0	0	0	0	0	0	0	0	0	0	0	0	0	0	0	0	0
Glucose-fructose oxidoreductase domain-containing protein 1	Q3UHD2	Gfod1	0	0	0	0	0	0	0	0	1	1	0	0	0	1	1	0	0	0	0	0	0	0	0	0	0	1	0	0	0	0	0	0	1	1	2	1	0	0	0	0	0	0	0	0	0	0	0
Leukemia-associated protein MLLT1	Q8CJ76	Mllt1	0	0	0	0	1	0	0	0	0	0	0	0	0	0	0	0	0	0	0	0	0	1	0	0	0	0	0	0	0	2	1	0	0	0	0	0	0	0	0	0	0	0	0	0	0	1	0
SUN domain-containing ossification factor	Q8C341	Suco	0	0	0	0	0	0	0	0	2	0	0	0	0	0	0	0	0	0	0	0	0	0	0	0	0	0	0	0	0	0	0	0	0	0	0	0	0	0	0	0	0	0	0	0	0	0	0
Non-specific serine/threonine protein kinase	Q8BVB0	Pak5	0	0	0	0	0	0	0	0	0	1	3	0	0	0	0	0	0	0	0	0	0	0	0	0	0	0	0	0	0	0	0	0	4	3	0	1	0	0	0	0	0	0	0	0	0	0	0
RAC-gamma serine/threonine-protein kinase	Q9WUA6	Akt3	0	0	0	0	0	0	0	0	0	0	0	0	0	2	0	0	0	0	0	0	1	0	1	0	0	0	0	0	0	1	0	0	0	0	0	0	0	0	0	0	0	0	0	0	0	0	0
Glutamate decarboxylase 1	P48318	Gad1	0	0	0	0	0	0	0	0	2	0	0	1	0	0	0	0	1	0	0	0	0	0	0	0	1	0	0	0	0	0	0	0	4	1	1	0	0	0	0	0	0	0	1	0	0	0	0
Vitamin D 25-hydroxylase	Q6VVW9	Cyp2r1	0	0	0	0	0	0	0	1	0	0	0	0	0	0	0	0	0	0	0	0	0	0	1	2	0	0	0	0	0	0	0	1	0	0	0	0	0	0	0	0	0	0	0	0	0	0	0
Ankyrin repeat domain-containing protein 17	Q99NH0	Ankrd17	0	0	0	0	0	0	0	0	0	0	0	0	0	0	0	0	0	0	0	1	0	0	0	2	0	0	0	0	0	0	0	0	0	0	1	2	0	0	0	0	0	0	0	0	0	0	0
Zinc finger protein 512	Q69Z99	Znf512	0	0	0	0	0	0	0	0	0	0	0	0	0	0	2	0	0	1	0	0	0	0	1	0	1	0	0	0	0	1	0	0	0	0	0	0	0	0	0	0	1	0	0	0	0	0	0
WD repeat-containing protein 27	Q8C5V5	Wdr27	0	0	0	0	0	0	0	0	0	0	0	0	0	0	0	0	0	0	0	0	0	0	0	0	0	0	0	0	2	0	0	1	0	0	0	0	0	0	0	0	0	0	0	0	0	0	0
Envelope	Q91Y75	env	0	0	0	0	0	0	0	0	0	0	0	0	2	2	0	0	0	0	0	0	0	0	0	0	0	0	0	0	0	0	0	0	0	0	0	0	0	0	0	0	0	0	0	0	0	0	0
Collagen alpha-1(I) chain	P11087	Col1a1	0	0	0	0	0	0	0	0	0	0	0	0	0	0	0	0	0	0	0	0	0	0	0	0	0	0	0	0	0	0	0	0	0	0	0	2	0	0	0	0	6	0	0	0	0	0	0
Potassium channel subfamily K member 13	Q8R1P5	Kcnk13	0	0	0	0	2	1	0	0	0	0	0	0	0	0	0	0	0	0	0	0	0	0	0	1	0	0	0	0	0	0	0	0	0	0	0	0	0	0	0	0	0	0	0	0	0	0	0
Serine/threonine-protein kinase TAO2	Q6ZQ29	Taok2	0	0	0	0	0	0	0	0	0	0	0	0	0	0	0	0	0	0	0	0	0	0	0	0	0	0	0	0	0	0	0	0	0	0	0	0	0	0	1	2	0	0	0	0	0	0	1
60 kDa SS-A/Ro ribonucleoprotein	O08848	RO60	0	0	0	0	0	1	0	0	0	0	0	0	0	0	0	0	0	0	0	0	2	0	0	0	0	0	0	0	2	0	0	0	0	0	0	0	0	0	0	1	0	0	0	0	0	0	0
60S ribosomal protein L7	P14148	Rpl7	0	0	0	0	0	0	0	1	0	0	0	0	0	0	0	0	0	0	0	0	0	0	0	0	0	0	0	0	0	1	0	0	0	0	1	0	0	0	0	0	0	0	1	2	0	0	0
TNF receptor-associated factor 4	Q61382	Traf4	1	0	0	0	0	0	0	0	1	0	1	1	0	0	0	0	0	0	0	0	1	0	0	0	0	1	0	0	0	0	0	0	0	0	2	0	0	1	0	1	0	0	0	0	1	0	0
Protein timeless homolog	Q9R1X4	Timeless	0	0	0	0	0	1	0	0	0	0	0	0	0	0	0	0	0	0	0	0	0	0	2	0	0	0	0	0	0	0	0	0	0	0	0	0	0	0	0	0	0	0	0	0	0	0	0
Synaptopodin	Q8CC35	Synpo	0	0	0	1	0	0	0	0	1	0	2	1	0	0	0	0	0	0	0	0	0	0	0	0	0	0	0	0	0	0	0	0	0	1	0	0	0	0	0	0	1	0	0	0	0	0	0
DEAD (Asp-Glu-Ala-Asp) box polypeptide 21	Q6PCP0	Ddx21	0	0	0	0	2	0	0	0	0	0	0	0	0	0	0	0	0	0	0	0	1	0	0	0	0	0	0	0	0	0	0	0	0	0	0	0	0	0	0	0	0	0	0	0	0	0	0
SUMO-specific isopeptidase USPL1	Q3ULM6	Uspl1	0	0	0	0	0	0	0	0	0	0	0	0	1	1	1	0	0	0	0	0	0	0	0	0	0	0	1	0	0	0	0	0	0	0	0	0	0	0	0	1	0	0	0	0	0	1	0
Nuclear receptor subfamily 0 group B member 1	Q61066	Nr0b1	0	0	0	0	0	0	0	1	0	0	0	0	0	0	0	0	0	0	0	0	0	0	0	0	0	0	0	0	0	0	0	0	0	0	0	0	0	2	0	0	0	0	0	0	0	0	0
Receptor-type tyrosine-protein phosphatase T	Q99M80	Ptprt	0	0	0	0	0	0	0	0	0	0	0	0	0	0	0	0	0	0	0	0	0	0	0	0	0	0	0	0	0	0	0	0	0	0	0	0	0	0	0	0	0	0	0	0	0	0	0
Dystrophia myotonica WD repeat-containing protein	Q08274	Dmwd	0	0	0	0	0	0	0	2	0	0	0	0	0	0	0	0	0	0	0	0	0	0	1	2	0	0	0	0	0	0	0	0	1	0	0	0	0	0	0	1	0	0	0	0	0	0	1
Fructose-bisphosphate aldolase C	P05063	Aldoc	3	0	0	0	0	1	5	0	0	0	0	1	0	0	0	0	3	0	0	0	0	0	0	0	0	0	0	1	0	0	8	0	0	0	0	0	0	0	0	0	0	0	0	0	2	0	0
rRNA/tRNA 2'-O-methyltransferase fibrillarin-like protein 1	Q80WS3	Fbll1	0	0	1	1	0	0	0	0	0	0	0	0	0	0	0	0	0	0	0	0	0	0	0	0	0	0	0	0	0	0	0	1	1	2	0	0	0	0	0	2	0	0	0	0	0	0	1
Platelet-activating factor acetylhydrolase IB subunit alpha	P63005	Pafah1b1	1	0	0	1	0	0	0	0	1	2	1	1	0	0	0	0	0	0	0	0	0	0	0	0	1	0	1	1	0	0	0	0	1	0	1	0	0	0	0	0	0	0	0	1	0	0	0
Ig-like V-type domain-containing protein FAM187A	Q9D3R5	Fam187a	0	0	0	0	0	0	0	0	0	0	0	0	0	0	0	0	0	0	0	0	0	0	0	0	0	0	0	0	0	2	0	0	0	0	0	0	1	0	0	0	0	0	0	0	1	0	0
General transcription factor II-I repeat domain-containing protein 1	Q9JI57	Gtf2ird1	0	0	0	0	0	0	0	0	0	0	0	0	0	0	0	0	0	0	0	0	1	0	0	0	0	0	0	0	0	0	0	0	0	0	0	0	0	0	0	0	0	0	0	0	1	0	2
RNA polymerase-associated protein LEO1	Q5XJE5	Leo1	0	0	0	0	0	0	0	0	0	0	0	0	0	0	0	0	0	0	0	0	0	0	0	0	0	0	0	0	0	0	0	1	0	0	0	0	0	0	0	0	0	0	0	0	0	0	2
TRAF3-interacting protein 1	Q149C2	Traf3ip1	0	0	0	0	0	0	0	0	0	0	0	1	0	0	0	0	0	0	0	0	0	1	0	0	0	0	0	0	2	0	0	0	0	0	0	0	0	0	0	0	0	0	0	0	0	0	0
Semaphorin-3E	P70275	Sema3e	0	0	0	0	0	0	0	0	0	0	0	0	0	0	0	0	0	0	0	0	0	2	0	0	0	0	0	0	0	1	0	0	0	0	0	0	0	0	0	0	0	0	0	0	0	0	0
CD151 antigen	O35566	Cd151	0	0	0	0	0	0	0	0	0	0	0	0	0	0	0	0	0	0	0	0	0	0	0	0	0	0	0	0	0	0	0	0	0	0	0	0	0	0	0	0	0	0	0	0	0	2	0
Semaphorin-3D	Q8BH34	Sema3d	0	0	0	0	0	0	0	0	2	0	0	0	0	0	0	0	0	0	0	0	0	0	0	0	0	0	0	1	0	0	0	0	0	0	0	0	0	0	0	0	0	0	1	0	0	1	0
Semaphorin-3A	O08665	Sema3a	0	0	0	0	0	0	0	0	0	0	0	0	0	0	2	0	0	0	0	0	0	0	0	0	0	0	0	0	0	0	0	0	0	0	0	0	0	0	0	0	0	0	0	0	0	0	0
Ornithine carbamoyltransferase, mitochondrial	P11725	Otc	0	0	0	0	0	0	0	0	0	0	0	0	1	1	0	0	0	0	0	0	0	0	0	0	0	0	0	0	0	1	0	0	0	0	0	0	0	0	0	0	0	0	0	0	0	0	0
Bcl-2-like protein	Q9DAQ3	1700003F12Rik	0	0	0	0	0	0	0	1	0	0	0	0	0	0	0	0	0	0	0	0	0	0	0	1	0	0	0	0	0	0	2	0	0	0	0	0	0	0	0	0	0	0	0	0	0	0	0
ATP-binding cassette sub-family G member 5	Q99PE8	Abcg5	0	0	0	0	0	1	0	0	0	0	0	0	0	0	0	0	0	0	0	0	0	0	0	0	0	0	0	0	0	2	0	1	0	0	0	0	0	0	0	0	0	0	0	0	0	0	0
Vacuolar protein sorting-associated protein 35	Q9EQH3	Vps35	0	1	1	1	0	0	0	0	4	0	2	0	0	0	0	0	0	0	0	0	0	0	0	0	0	0	1	0	0	0	0	0	4	0	2	1	0	0	0	0	0	0	0	1	0	0	0
Aspartate aminotransferase, cytoplasmic	P05201	Got1	3	0	0	0	0	0	5	0	0	0	0	2	0	0	0	0	3	0	0	0	0	0	0	1	0	0	1	0	0	0	5	1	0	0	0	0	0	0	0	0	0	1	0	0	0	0	0
Adducin 1 (Alpha)	Q8K232	Add1	0	0	1	0	0	0	0	0	0	0	1	0	0	1	0	0	0	0	0	0	0	0	0	0	0	0	0	0	0	0	0	0	2	0	0	2	0	0	0	0	0	0	0	0	0	0	0
Slc8a2 protein	Q68EG0	Slc8a2	2	0	1	1	0	0	0	0	1	2	0	0	0	0	0	0	0	0	0	0	0	0	0	0	1	1	2	1	0	0	0	0	0	1	1	1	0	0	1	0	1	0	1	1	0	0	0
B-cell linker protein	Q9QUN3	Blnk	0	0	0	0	1	0	0	1	0	0	0	0	0	0	0	0	0	0	0	0	0	0	0	1	0	0	0	0	0	0	1	2	0	0	0	0	0	0	0	0	0	0	0	0	0	1	0
Serine/threonine-protein kinase SIK1	Q60670	Sik1	0	0	0	0	0	0	0	1	0	0	0	0	0	0	0	0	0	0	0	0	0	0	0	0	0	0	1	0	0	3	0	0	0	0	0	0	0	0	0	0	0	0	0	0	0	0	0
Ankyrin repeat domain 33, isoform CRA_c	D5G1T0	Ankrd33	0	0	0	0	0	0	1	0	0	0	0	0	0	0	0	0	0	0	0	0	0	0	0	1	0	0	0	0	0	0	1	1	0	1	0	0	0	0	0	1	0	0	0	0	0	0	1
Hornerin	Q8VHD8	Hrnr	0	0	0	0	0	0	1	0	0	0	0	0	0	0	0	0	0	0	0	0	0	0	0	0	0	0	0	0	0	0	0	0	0	0	0	0	0	0	0	1	0	0	0	0	0	0	0
CaM kinase-like vesicle-associated protein	Q3UHL1	Camkv	0	0	1	0	0	0	0	0	2	0	1	0	0	0	0	0	0	0	1	0	0	0	0	0	0	0	1	0	0	0	0	0	0	1	2	1	0	0	0	0	0	0	1	0	0	0	0
M-phase phosphoprotein 8	Q3TYA6	Mphosph8	0	0	0	0	0	0	0	0	0	0	0	0	1	0	2	1	0	0	0	0	0	0	0	0	0	0	0	0	0	1	0	0	0	0	0	0	0	0	0	2	0	0	0	0	0	0	1
Krev interaction trapped protein 1	Q6S5J6	Krit1	0	2	0	0	0	0	0	0	1	0	0	0	0	0	0	0	0	1	0	1	0	0	0	0	0	1	0	0	0	0	0	0	1	0	0	0	0	0	0	0	0	2	0	0	0	0	0
Proline-rich protein 14	Q7TPN9	Prr14	0	0	0	0	0	0	0	0	0	0	0	0	0	0	0	0	0	0	0	0	0	0	0	0	0	0	0	0	2	0	0	0	0	0	0	0	0	0	0	0	0	0	0	0	0	0	0
Transcription termination factor 3, mitochondrial	Q8R3J4	Mterf3	0	0	0	0	0	1	0	0	0	0	0	0	0	1	0	0	0	0	0	0	0	0	0	1	0	0	0	0	1	2	0	0	0	0	0	0	0	0	0	0	0	0	0	0	0	0	0
Triml1 protein	B7ZNZ0	Triml1	0	0	0	0	0	0	1	0	0	0	0	0	0	0	0	0	0	0	0	0	3	0	1	0	0	0	0	0	0	0	0	0	0	0	0	0	0	0	0	0	0	0	0	0	0	0	0
Apolipoprotein N, isoform CRA_a	G3X9D6	Apon	0	0	0	0	0	1	0	0	0	0	0	0	0	0	0	0	0	0	0	0	0	0	0	0	0	0	0	0	0	0	2	0	0	0	0	0	0	0	1	1	0	0	0	0	0	0	0
E3 ubiquitin-protein ligase AMFR	Q9R049	Amfr	0	0	0	0	0	0	0	0	0	2	0	0	0	0	0	0	0	0	0	0	0	0	0	0	0	0	0	0	0	0	0	0	0	0	0	0	0	0	0	0	0	1	0	1	0	0	0
Cytochrome P450 2C54	Q6XVG2	Cyp2c54	0	0	0	0	0	0	0	0	0	0	0	0	0	0	0	0	0	0	0	0	0	0	0	0	0	0	0	0	0	0	0	0	0	0	0	0	0	0	0	0	0	0	0	0	2	0	0
Serine/threonine-protein phosphatase 4 regulatory subunit 4	Q8C0Y0	Ppp4r4	0	0	1	0	0	0	0	0	0	0	0	0	0	0	0	0	0	0	0	0	0	0	0	0	0	0	0	0	1	0	0	0	4	1	1	2	0	0	0	0	0	0	0	0	0	0	0
Glutamate receptor ionotropic, NMDA 2B	Q01097	Grin2b	0	0	0	0	0	0	0	0	0	0	0	0	0	0	0	0	0	0	3	0	0	0	0	0	0	0	0	0	0	0	0	0	0	0	0	0	0	0	0	0	0	0	0	0	0	0	0
Mitogen-activated protein kinase kinase kinase 5	O35099	Map3k5	0	0	0	0	0	0	0	0	1	2	1	0	0	0	0	0	0	0	0	0	0	0	0	0	0	0	0	0	0	0	0	0	1	1	0	2	0	0	0	0	0	0	0	0	0	0	1
60S ribosomal protein L10a	P53026	Rpl10a	0	0	1	0	0	0	0	0	1	1	1	1	0	0	0	0	0	0	3	0	0	1	0	0	1	1	0	0	0	0	0	0	1	1	0	0	0	0	0	0	0	0	1	1	0	0	0
Ribosomal protein S14	O70569	rps14	0	0	0	0	0	0	0	0	1	0	2	0	0	0	0	0	0	0	0	0	0	0	0	0	0	1	1	3	0	0	0	0	4	1	1	0	0	3	0	0	0	1	1	0	0	0	0
Vomeronasal type 1 receptor E3	F6MBF1	V1re3	0	0	0	0	1	0	0	0	0	0	0	0	1	1	1	1	0	0	0	0	1	2	0	1	0	0	0	0	1	0	1	1	0	0	0	0	1	1	1	1	0	0	0	0	1	1	0
Ena/VASP-like protein	P70429	Evl	0	0	0	2	0	0	0	0	1	0	0	0	0	0	0	0	0	0	0	0	0	0	0	0	0	0	1	1	0	0	0	0	1	0	1	0	0	0	0	0	0	0	0	2	1	0	0
Protein kinase, cAMP dependent regulatory, type I beta	Q921L9	Prkar1b	0	0	0	1	0	0	0	0	2	0	1	0	0	0	0	0	0	0	0	0	0	0	0	0	0	0	1	0	0	0	0	0	1	2	1	0	0	0	0	0	0	0	0	1	0	0	0
Malate dehydrogenase, cytoplasmic	P14152	Mdh1	2	0	0	0	0	0	4	0	0	0	0	1	0	0	0	0	2	0	0	0	0	0	0	0	0	0	0	0	0	0	2	1	0	0	0	0	0	1	0	0	0	1	0	0	1	0	0
Protein Gm15056	E9Q8Z3	Gm15056	0	0	0	0	0	0	0	0	1	0	0	0	0	0	0	0	0	0	0	0	2	0	0	0	0	0	0	0	0	0	0	0	0	0	0	0	0	0	0	0	0	0	0	0	0	0	0
RelA-associated inhibitor	Q5I1X5	Ppp1r13l	0	0	0	0	0	0	0	0	0	0	0	0	0	0	0	0	0	0	0	0	0	0	2	0	0	0	0	0	0	2	0	0	0	0	0	0	0	0	0	0	0	0	0	0	0	0	0
Phosphoglycerate kinase 1	P09411	Pgk1	4	0	0	0	0	0	3	0	0	0	0	4	0	0	0	0	2	0	0	0	0	0	0	0	0	0	1	0	0	0	5	1	0	0	0	0	0	0	0	0	0	0	0	0	1	0	0
Peroxiredoxin 6	Q6GT24	Prdx6	0	0	0	0	0	0	0	0	0	1	0	0	0	0	0	0	0	0	0	0	0	0	0	0	0	0	0	1	0	0	0	0	0	0	0	0	0	0	0	0	0	0	0	0	0	0	0
Bcl-2-associated transcription factor 1	Q8K019	Bclaf1	0	0	0	0	0	0	0	0	0	0	0	0	0	0	0	0	0	0	0	0	1	0	0	0	0	0	0	0	0	0	0	0	0	0	2	2	0	0	0	0	0	0	0	0	0	0	0
LanC-like protein 2	Q9JJK2	Lancl2	0	0	0	0	0	0	0	0	3	2	1	1	0	0	0	0	0	0	0	0	0	0	0	0	0	0	0	1	0	0	0	1	1	1	2	1	0	0	0	0	0	1	0	0	0	0	0
Fascin	Q61553	Fscn1	0	0	0	1	0	0	0	0	0	0	0	1	0	0	0	0	0	0	0	1	0	0	0	0	0	1	0	2	0	0	0	0	0	0	1	1	0	0	0	0	0	1	0	0	0	0	0
Putative Polycomb group protein ASXL1	P59598	Asxl1	0	0	0	0	0	0	0	0	0	0	0	0	0	0	0	0	0	0	0	0	0	0	0	2	0	0	0	0	0	0	0	0	0	0	0	0	0	0	0	0	0	0	0	0	0	0	0
Peroxiredoxin-5, mitochondrial	P99029	Prdx5	4	0	0	2	0	0	0	0	1	0	0	0	0	0	0	0	0	0	1	2	0	0	0	0	1	1	1	1	0	0	0	0	0	0	0	0	0	0	0	0	0	0	1	0	0	0	0
Zinc finger SWIM domain-containing protein 3	Q8CFL8	Zswim3	0	0	0	0	1	0	0	0	0	0	0	0	0	0	0	0	0	0	0	0	0	0	0	0	0	0	0	0	1	0	2	0	0	0	0	0	0	0	0	0	0	0	1	0	0	0	0
Acyl-CoA dehydrogenase family member 9, mitochondrial	Q8JZN5	Acad9	0	0	0	0	2	0	0	0	0	0	0	0	0	0	0	0	0	0	0	0	0	0	0	0	0	0	0	0	0	0	0	0	0	0	0	0	0	0	0	0	0	0	0	0	0	0	0
Beta-centractin	Q8R5C5	Actr1b	2	0	1	0	0	0	0	0	0	2	0	1	0	0	0	0	0	0	0	0	0	0	0	0	0	0	2	0	0	0	0	0	1	1	0	0	0	0	0	0	0	0	1	1	0	0	0
Synapsin III	Q3KN99	Syn3	1	0	1	0	0	0	0	0	2	0	1	1	0	0	0	0	0	0	0	1	0	0	0	0	1	0	0	0	0	0	0	0	2	2	1	3	0	0	0	0	0	0	1	0	0	0	0
Dimethylaniline monooxygenase [N-oxide-forming] 3	P97501	Fmo3	0	0	0	0	0	0	0	2	0	0	0	0	0	0	0	0	0	0	0	0	0	0	0	1	0	0	0	0	0	0	0	0	0	0	0	0	0	0	0	0	0	0	1	0	0	1	1
Interferon lambda-3	Q8CGK6	Ifnl3	0	0	0	0	0	0	0	0	0	0	0	0	0	0	0	0	0	0	0	0	0	2	0	0	0	0	0	0	0	0	0	0	0	0	0	0	0	0	0	0	0	0	0	0	0	0	0
Protein Zfp236	S4R299	Zfp236	0	0	0	0	0	0	0	0	0	0	0	0	0	1	0	0	0	0	0	0	2	0	0	0	0	0	0	0	0	0	0	0	0	0	0	0	0	0	0	0	0	0	0	0	0	0	0
Endophilin-A2	Q62419	Sh3gl1	1	1	0	1	0	0	4	0	0	0	0	0	0	0	0	0	1	0	0	1	0	0	0	0	1	0	1	2	0	0	1	1	0	0	1	2	0	0	0	0	0	1	0	1	0	0	0
DEAD (Asp-Glu-Ala-Asp) box polypeptide 1	Q922B8	Ddx1	0	0	0	0	0	0	0	0	0	0	0	0	0	0	0	0	0	0	0	0	0	0	0	0	0	0	0	0	0	0	0	0	3	0	0	0	0	0	1	0	0	0	0	0	0	0	0
T-complex protein 1 subunit theta	P42932	Cct8	0	0	0	0	0	0	0	0	0	0	0	0	0	0	0	0	0	0	0	0	0	0	0	0	0	0	1	1	0	0	3	0	0	0	0	0	0	0	0	0	0	0	0	0	0	0	0
Putative helicase MOV-10	P23249	Mov10	0	0	0	0	0	0	1	0	0	0	0	0	0	0	0	0	0	0	0	0	0	0	2	0	0	0	0	0	0	0	0	0	0	0	0	0	0	0	0	0	0	0	0	0	0	0	0
Gamma-aminobutyric acid receptor subunit beta-1	P50571	Gabrb1	0	0	0	0	0	0	0	0	0	0	0	0	0	0	0	0	0	0	0	0	0	0	0	0	0	0	0	0	2	0	0	0	0	0	0	0	0	0	0	0	0	0	0	0	0	0	0
Voltage-dependent L-type calcium channel subunit beta-4	Q8R0S4	Cacnb4	0	0	0	0	0	0	0	0	0	1	0	0	0	0	0	0	0	1	0	0	0	0	0	0	0	0	1	4	0	0	0	0	0	0	0	1	0	0	0	0	1	0	2	2	0	0	0
Peroxiredoxin-1	P35700	Prdx1	0	1	0	0	0	0	0	0	0	1	0	0	0	0	0	0	0	1	1	3	0	0	0	0	0	0	1	2	0	0	0	0	0	1	1	0	0	0	0	0	0	2	1	1	0	0	0
ATPase family AAA domain-containing protein 3	Q925I1	Atad3	0	0	0	0	0	0	0	0	0	0	0	0	0	0	0	0	0	0	0	0	0	0	2	0	0	0	0	0	0	0	0	0	0	0	0	0	0	0	0	0	0	0	0	0	0	0	0
Clathrin coat assembly protein AP180	Q61548	Snap91	1	0	0	0	0	0	2	0	0	0	0	0	0	0	0	0	0	0	0	0	0	0	0	1	0	0	0	0	0	0	2	1	0	0	0	0	0	0	0	1	0	0	0	0	0	0	0
Abl-interactor 1, isoform CRA_a	Q3TJR5	Abi1	2	1	0	0	0	0	0	0	0	0	1	1	0	0	0	0	1	1	0	0	0	0	0	0	2	1	0	0	0	0	0	0	1	1	1	1	0	0	0	0	0	0	2	1	0	0	0
CMRF35-like molecule 2	Q8K249	Cd300e	0	0	0	0	0	0	0	0	0	0	0	0	1	1	2	0	0	0	0	0	0	1	1	0	0	0	0	0	2	0	0	0	0	0	0	0	0	0	0	0	0	0	0	0	0	0	0
Type 2 lactosamine alpha-2,3-sialyltransferase	Q8VIB3	St3gal6	0	0	0	0	0	0	0	0	0	0	1	0	0	0	0	0	0	0	0	0	3	0	0	0	0	0	0	0	0	0	0	0	0	0	0	0	0	0	0	0	0	0	0	0	0	0	0
Protein FAM212A	Q9CX62	Inka1	0	0	0	0	0	0	0	0	0	0	0	0	0	0	0	0	0	0	0	0	2	0	0	0	0	0	0	0	0	0	0	1	0	0	0	0	0	0	0	0	0	0	0	0	0	0	0
Transducin-like enhancer protein 3	Q08122	Tle3	0	0	0	0	0	0	0	0	0	0	0	0	0	1	0	0	0	0	0	0	0	0	0	0	0	0	0	0	0	0	0	0	0	0	0	0	3	0	2	0	0	0	0	0	0	0	0
MAGI1c	Q4H4B4	Magi1	0	0	0	0	0	0	0	0	0	0	0	0	0	0	1	2	0	0	0	0	0	0	0	1	0	0	0	0	0	1	0	0	0	0	0	0	0	0	0	1	0	0	0	0	0	0	0
Casein kinase I isoform epsilon	Q9JMK2	Csnk1e	1	0	0	0	0	0	0	0	2	2	1	0	0	0	0	0	0	0	0	0	0	0	0	0	0	0	0	0	0	0	0	0	0	1	2	2	0	0	0	0	0	0	0	1	0	0	0
DNA helicase MCM8	Q9CWV1	Mcm8	0	0	0	0	0	0	0	0	0	0	0	0	0	0	0	0	0	0	0	0	2	0	0	0	0	0	0	0	0	0	0	0	0	0	0	0	0	0	0	0	0	0	0	0	0	1	0
Atxn7 protein	B2RQB7	Atxn7	0	0	0	0	0	0	0	1	0	0	0	0	0	0	0	2	0	0	0	0	0	0	0	0	0	0	0	0	0	0	1	0	0	0	0	0	0	0	0	0	0	0	0	0	0	0	0
Myotubularin	Q9Z2C5	Mtm1	0	0	0	0	0	0	0	0	0	0	0	0	0	0	0	0	0	0	0	0	0	0	0	0	0	1	0	0	0	0	0	0	0	0	0	0	0	0	0	0	0	0	0	0	0	2	0
Suppressor of cytokine signaling 1	O35716	Socs1	0	0	1	0	0	0	0	0	0	1	0	1	0	0	0	0	1	0	0	0	0	0	0	0	0	1	0	0	0	0	0	0	0	0	0	0	0	2	0	0	0	0	0	0	1	0	0
Cat eye syndrome critical region protein 6 homolog	Q99MX7	Tmem121b	0	0	0	0	0	0	0	0	0	0	0	0	0	0	0	0	0	0	0	0	2	0	0	0	0	0	0	0	0	0	0	0	0	0	0	0	0	0	0	0	0	0	0	0	0	0	0
LRP2-binding protein	Q9D4C6	Lrp2bp	0	0	0	0	0	0	0	0	0	0	0	0	0	0	0	0	0	0	0	0	0	0	0	0	0	0	0	0	0	0	0	0	0	0	0	0	0	0	0	0	0	0	0	0	2	0	0
Regulator of G-protein signaling 6	Q9Z2H2	Rgs6	1	0	0	0	0	0	0	0	0	1	0	1	0	0	0	0	1	1	0	0	0	0	0	0	1	0	1	1	0	0	0	0	0	0	2	0	0	0	1	0	0	0	1	1	0	0	0
Protein SERAC1	Q3U213	Serac1	0	0	0	0	0	0	0	0	0	0	0	0	0	0	0	0	0	0	0	0	0	0	0	0	0	0	0	0	0	0	0	0	0	0	0	0	0	0	0	0	0	0	0	0	0	0	1
V-type proton ATPase subunit C 1	Q9Z1G3	Atp6v1c1	0	0	1	0	0	0	0	0	0	0	0	0	0	0	0	0	1	0	0	1	0	0	0	0	0	1	2	0	0	0	0	0	0	0	0	0	0	0	0	0	0	0	0	0	0	0	0
Cartilage oligomeric matrix protein	Q9R0G6	Comp	0	0	0	0	1	0	0	0	0	0	0	0	0	0	0	0	0	0	0	0	0	0	0	0	0	0	0	0	0	0	1	0	0	0	0	0	0	0	0	2	0	0	0	0	0	0	0
Probable ATP-dependent RNA helicase DDX28	Q9CWT6	Ddx28	0	0	0	0	0	0	0	0	0	0	0	0	0	0	0	0	0	0	0	0	0	0	0	0	0	0	0	2	0	0	0	0	0	0	0	0	0	0	0	0	0	0	0	0	1	0	0
Protein Gm14399	E9QA51	Gm14399	0	0	1	0	0	0	0	0	0	0	0	0	0	0	0	0	0	0	0	0	0	2	0	0	0	0	0	0	0	0	0	0	0	0	0	0	0	0	0	0	0	0	0	0	1	0	1
M-phase inducer phosphatase 2	P30306	Cdc25b	0	0	0	0	1	0	0	0	0	0	0	0	2	0	0	0	0	0	0	0	0	0	0	0	0	0	0	0	0	0	0	0	0	0	0	0	1	0	0	0	0	0	0	0	0	0	0
Cytochrome P450 2C70	Q91W64	Cyp2c70	0	0	1	0	0	0	0	0	0	0	0	0	0	0	0	0	0	0	0	0	2	0	0	0	0	0	0	0	0	0	0	0	0	0	0	0	0	0	0	0	0	0	0	0	0	0	0
Myc box-dependent-interacting protein 1	O08539	Bin1	2	0	0	0	0	0	0	0	1	2	0	0	0	0	0	0	1	0	0	0	0	0	0	0	0	0	0	0	0	0	0	0	0	0	0	0	0	0	0	0	0	0	0	0	0	0	0
Highly divergent homeobox	Q14B70	Hdx	0	0	0	0	0	0	0	0	0	0	0	0	0	0	0	0	0	0	0	0	1	0	0	2	0	0	0	0	0	0	1	0	0	0	0	0	0	0	0	0	0	0	0	0	0	0	2
Heterogeneous nuclear ribonucleoproteins C1/C2	Q9Z204	Hnrnpc	0	0	0	0	0	0	0	0	0	2	0	0	0	0	0	0	0	0	0	0	0	0	0	0	0	1	1	1	0	0	0	0	0	0	1	1	0	0	0	0	0	0	0	2	0	0	0
Pyruvate dehydrogenase E1 component subunit alpha	Q9D9X9	Pdha2	1	0	0	0	1	0	1	0	0	0	0	0	0	0	0	0	1	0	0	0	2	0	0	0	0	0	0	0	0	0	0	0	0	0	0	0	0	0	0	0	0	0	0	0	0	0	0
Tyrosine-protein kinase ZAP-70	P43404	Zap70	0	0	0	0	0	0	0	0	0	0	0	0	0	0	0	0	0	0	0	0	2	1	0	0	0	0	0	0	0	0	1	0	0	0	0	0	0	0	0	0	0	0	0	0	0	0	0
Cytochrome c oxidase subunit 4 isoform 1, mitochondrial	P19783	Cox4i1	2	0	0	0	0	0	0	0	0	0	0	0	0	0	0	0	1	0	0	0	0	0	0	0	3	3	1	1	0	0	0	0	1	0	0	0	0	0	0	0	1	1	1	2	0	0	0
Neutrophil elastase	Q3UP87	Elane	0	0	0	0	1	0	2	0	0	0	0	0	0	0	1	0	0	0	0	0	0	0	0	0	0	0	0	0	0	0	0	0	0	0	0	0	0	0	0	0	0	0	0	0	0	0	1
Solute carrier family 2 (Facilitated glucose transporter), member 9	B7ZNE4	Slc2a9	0	0	0	0	0	0	0	0	0	0	0	0	0	0	0	0	0	0	0	0	0	0	0	2	0	0	1	0	0	0	0	0	0	0	0	0	0	0	0	0	0	0	0	0	0	0	0
L-lactate dehydrogenase B chain	P16125	Ldhb	2	0	0	0	0	0	2	0	0	0	0	2	0	0	0	0	0	0	0	0	0	0	0	0	0	0	1	1	0	0	1	0	0	0	0	0	0	0	0	0	0	0	0	0	0	0	0
XK-related protein 4	Q5GH67	Xkr4	0	0	0	0	0	0	0	0	0	0	0	0	0	0	0	1	0	0	0	0	0	0	0	0	0	0	0	0	0	2	0	0	0	0	0	0	0	0	0	0	0	0	0	1	1	0	0
Protein Ighv6-5	J3QK03	Ighv6-5	0	0	0	0	0	0	0	0	0	5	0	0	0	3	1	0	0	1	0	0	0	0	0	0	0	0	0	0	0	0	0	0	5	0	1	0	0	0	0	0	0	0	0	0	0	0	0
Heterogeneous nuclear ribonucleoprotein K	Q8BT23	Hnrnpk	0	0	2	0	0	0	0	0	0	0	0	0	0	0	0	0	0	0	0	0	0	0	0	0	0	0	0	1	0	0	0	0	0	0	0	0	0	0	0	0	0	2	0	0	0	0	0
Vitamin K-dependent gamma-carboxylase	Q9QYC7	Ggcx	0	0	0	0	1	0	0	0	0	1	0	0	0	0	0	0	0	0	0	0	0	0	0	0	0	0	0	0	0	0	0	0	0	0	0	0	0	0	0	3	0	0	0	0	0	0	0
Protein FAM35A	Q3UEN2	Shld2	0	0	0	0	0	0	0	0	1	0	0	0	0	0	0	0	0	0	0	0	0	0	0	0	0	0	0	0	0	3	0	0	0	0	0	0	0	0	0	0	0	0	0	0	0	0	0
Dual specificity protein phosphatase 8	O09112	Dusp8	0	0	0	0	0	0	0	0	1	0	0	0	0	0	1	0	0	0	0	0	0	0	0	0	0	0	0	0	0	0	0	0	0	0	0	0	0	0	1	1	0	0	0	0	0	0	0
Glutathione S-transferase P 1	P19157	Gstp1	3	0	1	0	0	0	0	0	0	0	0	0	0	0	0	0	1	0	0	0	0	0	0	0	2	1	0	0	0	0	0	0	0	0	0	0	0	0	0	0	0	2	0	1	0	0	0
Abi2 protein	Q6AXH6	Abi2	1	1	0	0	0	0	0	0	1	0	0	0	0	0	0	0	1	0	0	0	0	0	0	0	1	0	0	2	0	0	0	0	0	1	1	0	0	0	0	0	0	0	2	0	0	0	0
cGMP-specific 3',5'-cyclic phosphodiesterase	Q8CG03	Pde5a	0	0	0	0	0	0	0	0	2	1	0	0	0	0	0	0	1	0	0	0	0	0	0	0	0	0	0	0	0	0	0	0	1	0	0	0	0	0	0	0	0	0	0	0	0	0	0
Glyoxylate reductase/hydroxypyruvate reductase	Q91Z53	Grhpr	0	0	0	0	1	0	0	0	0	0	0	0	0	0	0	0	0	0	0	0	1	0	0	0	0	0	0	0	2	0	0	1	0	0	0	0	0	0	0	1	0	0	0	0	0	0	0
SPRY domain-containing protein 7	Q3TFQ1	Spryd7	0	0	0	0	0	0	0	2	0	0	0	0	1	0	0	0	0	0	0	0	0	0	0	0	0	0	0	0	0	0	0	0	0	0	0	0	0	0	0	0	0	0	0	0	0	1	0
Protein FAM110C	Q8VE94	Fam110c	0	0	0	0	0	0	0	0	0	0	0	0	0	0	0	0	0	0	0	0	0	0	2	0	0	0	0	0	0	0	0	0	0	0	0	0	0	0	0	0	0	0	0	0	0	0	1
Ig kappa chain V-II region 7S34.1	P01630		1	1	0	0	0	0	0	0	9	0	0	0	0	0	0	0	0	0	0	0	0	0	0	0	0	0	0	0	0	0	0	0	7	0	0	0	0	0	0	0	0	0	0	1	0	0	0
ADP-ribosylation factor-like protein 1	P61211	Arl1	0	0	0	0	0	0	0	0	0	0	0	0	0	0	0	0	0	0	0	2	0	0	0	0	0	0	0	0	0	0	0	0	0	0	0	0	0	0	0	0	0	1	2	0	0	0	0
Protein Gm6588	E9Q3K0	Ccdc121rt2	0	0	0	0	0	0	0	0	0	0	0	0	0	0	0	0	0	0	0	0	0	0	0	0	0	0	0	0	0	0	0	0	0	0	0	1	0	0	0	0	0	0	0	0	0	1	0
Neto2 protein	B2RXQ6	Neto2	0	0	0	0	0	0	0	0	0	0	0	0	0	0	0	0	0	0	0	0	0	2	0	0	0	0	0	0	1	2	0	0	0	0	0	0	0	0	0	0	0	0	0	0	0	0	0
SH2 domain-containing protein 5	Q8JZW5	Sh2d5	1	0	0	0	0	0	0	0	1	0	1	0	0	0	0	0	1	1	0	0	0	0	0	0	0	0	0	0	0	0	0	0	2	0	1	1	0	0	0	0	0	0	1	0	0	0	0
Potassium channel subfamily K member 4	O88454	Kcnk4	0	0	0	0	0	0	0	0	0	0	0	0	0	0	4	0	0	0	0	0	0	0	0	0	0	0	0	0	0	0	0	0	0	0	0	0	0	2	2	3	0	0	0	0	0	0	0
Potassium voltage-gated channel subfamily C member 3	Q63959	Kcnc3	0	0	0	0	0	0	0	0	1	0	0	0	0	0	0	0	0	0	0	0	0	0	0	0	0	0	0	0	0	0	0	0	1	0	0	4	0	0	0	0	0	0	0	0	0	0	0
cAMP-dependent protein kinase catalytic subunit beta	P68181	Prkacb	0	0	0	0	0	0	0	0	2	0	0	0	0	0	0	0	1	0	0	0	0	0	0	0	0	0	0	0	0	0	0	0	1	1	1	1	0	0	0	0	0	0	0	0	0	0	0
PWWP domain-containing protein 2A	Q69Z61	Pwwp2a	0	1	0	0	0	0	0	0	0	0	0	0	0	0	0	0	0	0	0	0	0	0	0	0	0	2	0	1	0	0	1	0	0	0	0	0	0	0	0	1	0	0	0	0	0	0	0
Kunitz-type protease inhibitor 2	Q9WU03	Spint2	0	0	0	0	0	0	0	0	0	0	0	0	0	0	1	0	0	0	0	0	0	0	0	0	0	0	0	0	0	0	0	2	0	0	0	0	0	0	0	0	0	0	0	0	1	0	0
ATPase, H+ transporting, lysosomal V0 subunit D1	Q921S5	Atp6v0d1	1	1	0	0	0	0	0	0	0	0	1	0	0	0	0	0	2	1	0	0	0	0	0	0	1	2	1	3	0	0	0	0	0	0	0	0	0	0	0	0	0	2	1	1	0	0	0
Probable G-protein coupled receptor 162	Q3UN16	Gpr162	0	0	0	0	0	0	0	0	0	1	1	1	0	0	0	0	0	0	0	0	1	0	0	0	0	0	0	0	0	0	0	0	1	0	1	2	0	0	0	0	0	0	0	0	0	0	0
Gamma-aminobutyric acid receptor-associated protein	B1AR50	Gabarap	0	0	0	0	0	0	0	0	0	0	0	0	0	0	0	0	0	0	0	0	0	0	0	0	0	0	0	0	0	0	0	0	0	0	0	0	0	0	0	0	0	0	0	0	0	0	0
Protein Zfp651	E9PZ11	Zfp651	0	0	0	0	0	0	0	0	0	0	0	0	0	0	0	0	0	0	0	0	0	1	0	0	0	0	0	0	0	0	0	2	0	0	0	0	0	0	0	0	0	0	0	0	0	0	0
Canalicular multispecific organic anion transporter 1	Q8VI47	Abcc2	1	0	0	0	0	0	0	0	0	0	0	0	0	0	0	0	0	0	0	0	0	0	0	0	0	0	0	0	0	0	0	0	0	0	0	0	0	0	0	0	0	0	0	0	0	0	0
DDB1- and CUL4-associated factor 5	Q80T85	Dcaf5	1	0	0	0	0	0	0	0	0	0	0	0	0	0	0	0	0	0	0	0	2	0	1	0	0	0	0	0	0	0	1	0	0	0	0	0	0	0	0	0	0	0	0	0	0	1	0
Ly6/PLAUR domain-containing protein 3	Q91YK8	Lypd3	0	0	0	0	0	0	0	0	0	0	0	0	0	0	0	0	0	0	0	0	0	0	0	0	0	0	0	0	0	0	0	0	0	0	0	0	0	0	0	0	0	0	0	0	0	0	0
SUMO-activating enzyme subunit 2	Q9Z1F9	Uba2	0	0	0	0	0	0	0	0	0	0	0	0	0	0	0	0	0	0	0	0	0	0	0	2	0	0	0	0	0	0	0	0	0	0	0	0	0	0	0	0	0	0	0	0	0	0	0
Serine/threonine-protein phosphatase 2A 55 kDa regulatory subunit B gamma isoform	Q8BG02	Ppp2r2c	0	0	0	0	0	0	0	0	0	0	0	0	0	0	0	0	0	0	0	0	2	0	0	0	0	0	0	0	0	0	0	0	0	0	0	0	0	0	0	0	0	0	0	0	0	0	0
Sn1-specific diacylglycerol lipase alpha	Q6WQJ1	Dagla	0	0	0	0	2	0	0	0	0	0	0	0	0	0	0	0	0	0	0	0	0	0	0	0	0	0	0	0	0	0	0	0	0	0	0	0	0	0	0	0	0	0	0	0	0	0	0
Homer protein homolog 1	Q9Z2Y3	Homer1	0	0	0	0	0	0	0	0	0	0	4	0	0	0	0	0	0	0	0	0	0	0	0	0	0	0	0	0	0	0	0	0	0	0	1	0	0	0	0	0	0	2	0	0	0	0	0
Retrotransposon gag domain-containing protein 4	Q5DTT4	Rtl5	0	0	0	0	0	0	0	0	0	0	0	0	0	0	0	0	0	0	0	0	0	0	0	0	0	0	0	0	0	2	0	0	0	0	0	0	0	2	0	0	0	0	0	0	0	0	0
Solute carrier family 39 (Zinc transporter), member 2	Q2HIZ9	Slc39a2	0	0	0	0	0	0	0	0	0	0	0	0	0	0	0	0	0	0	0	0	0	0	1	0	0	0	0	0	0	0	0	2	0	0	0	0	0	0	1	0	0	0	0	0	0	0	1
Phosphoglycerate mutase 1	Q9DBJ1	Pgam1	0	1	1	0	0	0	3	0	0	0	0	0	0	0	0	0	0	0	0	0	0	0	0	0	0	0	0	0	0	0	2	0	0	0	0	0	0	0	0	1	2	0	0	0	0	0	0
Sodium/potassium-transporting ATPase subunit beta-2	P14231	Atp1b2	1	1	0	0	0	0	0	0	1	1	1	0	0	0	0	0	2	0	0	0	0	0	0	0	0	1	0	1	0	0	0	0	2	0	1	1	0	0	0	0	0	0	1	0	0	0	0
Probable ATP-dependent RNA helicase DDX11	Q6AXC6	Ddx11	1	0	0	0	0	0	0	0	0	0	0	0	0	0	0	0	0	0	0	0	0	0	0	0	0	0	0	0	0	0	0	0	0	0	0	0	0	0	0	2	0	0	0	0	0	0	0
Wiskott-Aldrich syndrome-like (Human)	Q7TPN5	Wasl	0	0	0	0	0	0	2	0	0	0	0	0	0	0	0	0	0	0	0	0	0	0	0	0	0	0	0	0	0	0	0	0	0	0	0	0	0	0	0	0	0	0	0	0	0	0	0
Protein Gm3194	J3QQ59		0	0	0	0	0	0	0	0	0	0	0	0	0	0	0	0	0	0	0	0	2	0	0	0	0	0	0	0	0	0	0	0	0	0	0	0	0	0	0	0	0	0	0	0	0	0	0
Myotubularin-related protein 1	Q9Z2C4	Mtmr1	0	0	0	0	0	0	0	0	1	0	0	0	0	0	0	0	0	0	0	0	0	0	0	0	0	0	0	0	0	0	0	0	0	0	0	2	0	0	0	0	0	0	0	0	0	0	0
RNA-binding protein 42	Q91V81	Rbm42	0	0	0	0	0	0	0	1	0	0	0	2	0	0	0	0	0	0	0	0	0	0	0	0	0	0	0	0	0	0	0	0	0	1	0	0	0	0	0	0	0	0	1	0	0	0	0
Small RNA 2'-O-methyltransferase	Q8CAE2	Henmt1	0	0	0	0	0	0	0	0	0	0	0	0	0	0	0	0	0	0	0	0	2	0	0	0	0	0	0	0	0	0	0	0	0	0	0	0	0	0	0	0	0	0	0	0	0	0	0
Paired box protein Pax-1	P09084	Pax1	0	0	0	0	0	0	0	0	0	0	0	0	0	1	0	0	0	0	0	0	0	0	0	0	0	0	0	0	1	0	0	0	0	0	1	0	0	0	0	0	0	0	0	0	0	0	1
Caspase-3	P70677	Casp3	0	0	0	0	0	0	0	0	0	0	0	0	0	0	0	0	0	0	0	0	0	0	0	0	0	0	0	0	0	2	0	0	0	0	0	0	0	0	0	0	0	0	0	0	0	1	0
Immunity-related GTPase family member b10	U5NFV2	Irgb10	0	0	0	0	0	0	0	0	0	0	0	0	0	1	0	0	0	0	0	0	2	0	0	0	0	0	0	0	1	0	0	0	0	0	0	0	0	0	0	0	0	0	0	0	0	0	0
E3 ubiquitin-protein ligase TRIM23	Q8BGX0	Trim23	0	0	0	0	0	0	0	0	0	0	0	0	0	0	0	0	0	0	0	0	1	2	0	0	0	0	0	0	0	0	0	0	0	0	0	0	0	0	0	0	0	0	0	0	0	1	0
Cyclin T2a	K4N2S3	Ccnt2	0	0	0	0	0	0	0	0	0	0	0	0	0	0	0	0	0	1	0	0	0	0	0	0	0	0	0	0	0	0	0	1	0	0	0	0	0	0	0	0	0	0	0	0	0	0	0
Epidermal growth factor receptor kinase substrate 8	Q08509	Eps8	0	0	0	0	0	0	0	0	0	0	0	0	0	0	0	0	0	0	0	0	0	0	0	0	0	0	0	0	0	0	0	0	0	1	0	0	0	0	0	0	0	0	0	0	0	0	0
Alanyl-tRNA editing protein Aarsd1	Q3THG9	Aarsd1	0	0	0	0	1	0	0	0	0	0	0	0	0	0	0	0	0	0	0	0	0	1	0	1	0	0	0	0	0	0	0	1	0	0	1	0	0	0	0	0	0	0	0	0	0	0	1
Protein KHNYN	Q80U38	Khnyn	0	0	0	0	0	0	0	0	0	0	0	0	0	0	0	0	0	0	0	0	0	0	0	0	0	0	0	0	0	0	0	0	0	0	0	0	0	0	0	0	0	0	0	0	0	0	0
Protein Gm10419	Q3URA8	Gm10419	0	0	0	0	0	0	0	0	0	0	0	0	0	0	0	0	0	0	0	0	0	1	0	0	0	0	0	0	0	0	0	0	0	0	0	0	0	0	0	3	0	0	0	0	0	0	0
THAP domain-containing protein 1	Q8CHW1	Thap1	0	0	0	0	0	0	0	0	0	0	0	0	0	0	0	0	0	0	0	0	0	1	0	0	0	0	0	0	0	0	2	0	0	0	0	0	0	0	0	0	0	0	0	0	0	1	2
Inter-alpha-trypsin inhibitor heavy chain H2	Q61703	Itih2	0	0	0	0	0	0	0	0	0	0	0	0	0	0	0	0	0	0	0	0	1	0	2	0	0	0	0	0	0	0	0	0	0	0	0	0	0	0	0	0	0	0	0	0	0	0	0
Intracellular hyaluronan-binding protein 4	Q9JKS5	Habp4	0	0	0	0	0	0	0	0	0	0	0	0	0	0	0	0	0	0	0	0	0	2	0	0	0	0	0	0	0	0	0	0	0	0	0	0	0	0	0	0	0	0	0	0	0	0	0
Lnx2 protein	Q148W7	Lnx2	0	0	0	0	0	0	0	0	0	0	0	0	0	0	0	0	0	0	0	0	0	0	0	0	0	0	0	0	0	0	0	0	0	0	0	0	0	0	0	0	0	0	0	0	0	0	0
Spermatogenesis- and oogenesis-specific basic helix-loop-helix-containing protein 2	Q9D489	Sohlh2	0	0	0	0	0	0	1	0	0	0	0	0	0	1	1	0	0	0	0	0	0	0	0	0	0	0	0	0	0	0	0	0	0	0	0	0	1	1	0	1	0	0	0	0	0	0	0
Osteopetrosis-associated transmembrane protein 1	Q8BGT0	Ostm1	0	0	0	0	0	0	1	0	0	0	0	0	0	0	0	0	0	0	0	0	1	0	0	1	0	0	0	0	0	1	2	0	0	0	0	0	0	0	0	0	0	0	0	0	0	0	1
Connector enhancer of kinase suppressor of ras 2	Q80YA9	Cnksr2	0	0	0	1	0	0	0	0	0	0	1	0	0	0	0	0	0	0	0	0	0	0	0	0	0	0	0	1	0	0	0	0	1	0	0	2	0	0	0	0	0	0	0	0	0	0	0
Tyrosine-protein phosphatase non-receptor type 14	Q62130	Ptpn14	0	0	0	0	0	0	0	0	0	0	0	0	0	0	0	0	0	0	0	0	0	0	0	0	0	0	2	0	0	0	0	0	0	0	0	0	0	0	0	0	0	0	0	0	0	0	0
Tryptophan 5-hydroxylase 2	Q8CGV2	Tph2	0	0	0	0	0	0	0	0	1	1	0	0	0	0	0	0	0	0	0	0	0	0	0	0	0	0	0	0	0	0	0	0	1	2	1	1	0	0	0	0	0	0	0	0	0	0	1
Putative glycerol kinase 5	Q8BX05	Gk5	0	0	0	0	0	0	0	0	0	0	0	0	0	0	0	0	0	0	0	0	0	0	0	0	0	0	0	0	0	0	2	0	0	0	0	0	1	0	0	1	0	0	0	0	0	0	1
Tumor protein p53-inducible nuclear protein 1	Q9QXE4	Trp53inp1	0	0	0	0	0	0	0	0	0	0	0	0	0	0	0	0	0	0	0	0	1	0	1	0	0	0	0	0	0	0	0	0	0	0	0	0	0	0	0	1	0	0	0	0	0	0	0
Spindle and centriole-associated protein 1	Q8C804	Spice1	0	0	0	0	0	0	0	0	0	0	0	0	0	0	0	0	0	0	0	0	0	0	0	0	0	0	0	0	0	0	0	0	0	0	0	0	0	0	0	0	0	0	0	0	2	0	0
Contactin-4	Q69Z26	Cntn4	0	0	0	0	1	1	0	0	0	0	0	0	0	0	0	0	0	0	0	0	0	2	0	0	0	0	0	0	0	0	0	0	0	0	0	0	0	0	0	0	0	0	0	0	0	0	0
Allergin-1	Q3TB92	Milr1	0	0	0	0	0	0	2	0	0	0	0	0	0	0	0	0	0	0	0	0	1	0	0	1	0	0	0	0	0	0	0	0	0	0	0	0	0	0	0	0	0	0	0	0	0	0	0
Cardiolipin synthase (CMP-forming)	Q80ZM8	Crls1	0	0	0	0	0	0	0	0	0	0	0	0	0	0	0	0	0	0	0	0	2	0	0	0	0	0	0	0	0	0	0	0	0	0	0	0	0	0	0	0	0	0	0	0	0	0	0
Inactive ubiquitin thioesterase FAM105A	Q3TVP5	Otulinl	0	0	0	0	0	0	2	0	0	0	0	0	0	0	0	0	0	0	0	0	0	0	0	0	0	0	0	0	0	1	0	0	0	0	0	0	0	0	0	0	0	0	0	0	0	0	0
Dual specificity protein phosphatase CDC14A	Q6GQT0	Cdc14a	0	0	0	0	0	0	0	0	0	0	0	0	0	0	0	0	0	0	0	0	0	0	2	0	0	0	0	0	0	0	0	0	0	0	0	0	0	0	0	0	0	0	0	0	0	0	0
Cocaine- and amphetamine-regulated transcript protein	P56388	Cartpt	0	0	0	0	0	0	0	0	0	0	0	0	0	0	0	0	0	0	0	0	0	0	0	0	0	0	0	0	0	0	0	0	0	0	0	0	0	0	0	2	0	0	0	0	0	0	0
Actin-related protein T2	Q9D9L5	Actrt2	0	0	0	0	0	0	0	0	0	0	0	0	0	0	0	0	0	0	0	0	0	0	0	0	0	0	0	0	0	0	0	0	0	0	0	0	0	0	0	0	0	0	0	0	0	0	0
Cytochrome b-c1 complex subunit 6, mitochondrial	P99028	Uqcrh	0	0	0	0	0	0	0	0	0	0	0	0	0	0	0	0	0	0	0	0	0	0	0	0	0	0	0	0	0	0	0	0	0	0	0	0	0	0	0	0	0	0	0	0	0	0	0
Carbonic anhydrase 2	P00920	Ca2	0	0	1	0	0	0	1	0	0	0	0	3	0	0	0	0	1	0	0	0	0	0	0	0	0	0	0	0	0	0	1	0	1	0	1	0	0	0	0	0	0	0	0	0	0	0	0
Guanylyl cyclase-activating protein 2	Q8VBV8	Guca1b	0	0	0	0	0	0	0	0	0	0	0	0	0	0	0	0	0	0	0	0	0	0	0	0	0	0	0	0	1	0	0	2	0	0	0	0	0	0	0	0	0	0	0	0	0	0	0
Cytochrome P450 2F2	P33267	Cyp2f2	0	0	0	0	0	0	0	0	0	0	0	0	0	3	0	0	0	0	0	0	0	0	0	0	0	0	0	0	0	0	0	0	0	0	0	0	0	0	0	0	0	0	0	0	0	0	0
Ig heavy chain V region 36-65	P01747		1	0	0	0	0	0	0	0	1	0	0	0	0	0	0	0	0	0	0	0	0	0	0	0	0	0	0	0	2	0	0	0	0	0	0	0	0	0	0	0	0	0	0	0	0	0	0
E3 ubiquitin-protein ligase RNF38	Q8BI21	Rnf38	0	0	0	0	0	0	0	0	0	1	0	0	0	0	0	0	0	0	0	0	0	0	0	0	0	0	0	0	0	0	0	2	0	0	0	0	0	0	0	0	0	0	0	0	1	0	0
Aspartoacylase	Q8R3P0	Aspa	0	0	0	0	0	0	0	0	0	0	0	0	0	0	0	0	0	0	0	0	0	0	0	2	0	0	0	0	0	0	0	0	0	0	0	0	0	0	0	0	0	0	0	0	0	0	0
Protein FAM111A	Q9D2L9	Fam111a	0	0	0	0	0	0	0	0	0	0	0	0	0	0	0	0	0	0	0	0	0	0	0	0	0	0	0	0	0	0	0	0	0	0	0	0	0	0	0	0	0	0	2	0	0	0	0
Fermitin family homolog 1	P59113	Fermt1	0	0	0	0	0	0	0	0	0	0	0	0	0	0	0	0	0	0	0	0	2	0	0	0	0	0	0	0	0	0	0	0	0	0	0	0	1	0	0	0	0	0	0	0	0	0	0
Cyclin-dependent kinase-like 1	Q8CEQ0	Cdkl1	0	0	0	0	0	0	0	0	0	0	0	0	0	0	0	0	0	0	0	0	0	1	0	0	0	0	0	0	0	2	0	0	0	0	0	0	0	0	0	0	0	0	0	0	0	0	0
Multivesicular body subunit 12B	Q6KAU4	Mvb12b	0	0	0	0	0	0	0	0	0	0	0	0	0	0	0	0	0	0	0	0	0	0	0	0	0	0	2	0	1	0	0	0	0	0	0	0	0	0	0	0	0	0	0	0	0	0	0
Very-long-chain 3-oxoacyl-CoA reductase	O70503	Hsd17b12	0	0	0	0	0	0	0	0	0	0	0	0	0	0	0	0	0	0	0	0	0	0	0	0	0	0	0	0	0	0	0	0	0	0	0	0	0	0	0	0	0	0	0	0	0	0	1
14-3-3 protein	A8C8N6	Gm7977	0	0	0	0	0	0	0	0	0	10	0	0	0	0	0	0	1	0	0	0	0	0	0	0	0	0	0	0	0	0	0	0	0	0	0	0	0	0	0	0	0	0	0	0	0	0	0
Regulator of microtubule dynamics protein 3	Q3UJU9	Rmdn3	0	0	0	0	0	0	0	0	2	0	0	0	0	0	0	0	0	0	0	0	0	0	0	0	0	0	0	0	0	0	0	0	0	1	0	0	0	0	0	0	0	0	0	0	0	0	0
Isocitrate dehydrogenase [NADP]	Q8C338	Idh1	0	0	0	0	0	2	0	0	0	0	0	0	0	0	0	0	0	0	0	0	0	0	0	0	0	0	0	0	0	0	0	0	0	0	0	0	0	0	0	0	0	0	0	0	0	0	0
Protein HEG homolog 1	E9Q7X6	Heg1	0	0	0	0	0	0	0	0	0	0	0	0	0	0	0	0	0	0	0	0	2	0	0	0	0	0	0	0	0	0	0	0	0	0	0	0	0	0	0	0	0	0	0	0	0	0	0
Neurotrimin	Q99PJ0	Ntm	0	0	0	0	0	0	0	0	0	0	0	0	0	0	0	0	0	0	0	0	0	0	0	0	2	0	0	1	0	0	0	0	0	0	0	0	0	0	0	0	0	0	0	0	0	0	0
Death effector domain-containing protein	Q9Z1L3	Dedd	0	0	0	0	0	0	2	0	0	0	0	0	0	0	0	0	0	0	0	0	0	0	0	0	0	0	0	0	0	0	0	0	0	0	0	0	0	0	0	0	0	0	0	0	0	0	0
Cytochrome c oxidase subunit 1	Q9MD68	mt-Co1	0	0	0	0	2	0	0	0	0	0	0	0	0	0	0	0	0	0	0	0	0	0	0	0	0	0	0	0	0	0	0	0	0	0	0	0	0	0	0	0	0	0	0	0	0	0	0
72 kDa inositol polyphosphate 5-phosphatase	Q9JII1	Inpp5e	0	0	0	0	0	0	0	0	0	0	0	0	0	0	0	0	0	0	0	0	0	0	0	0	0	0	0	0	0	0	0	0	0	0	0	2	0	0	0	0	0	0	0	0	0	0	0
Resistin-like molecule beta	Q8K425	Retnlb	0	0	0	0	0	0	0	0	0	0	0	2	0	0	0	0	0	0	0	0	0	0	0	0	0	0	0	0	0	0	0	0	0	0	0	0	0	0	0	0	0	0	0	0	0	0	0
CB1 cannabinoid receptor-interacting protein 1	Q5M8N0	Cnrip1	0	0	0	0	0	0	0	0	0	0	0	0	0	0	0	0	1	0	0	0	0	0	0	0	0	0	0	0	0	0	0	0	0	0	0	1	0	0	0	0	0	0	0	0	0	0	0
Brachyury protein	P20293	Tbxt	0	0	0	0	0	0	2	0	0	0	0	0	0	0	0	0	0	0	0	0	0	0	0	0	0	0	0	0	0	0	0	0	0	0	0	0	0	0	0	0	0	0	0	0	0	0	0
[truncated: 9 more columns]

## Sheet: Proteins Pass all Filters
This table encompasses all proteins that passed our IgG filter as well as our non-zero filter, note that IgG samples have been removed at this point because we have filtered against them
Protein Name	Uniprot Acc#	Gene	A Cre WT Control - Female				D Cre WT Control - Male				D Cre WT Control - Female				S232A - Female				S232A - Male				S232D - Female				S232D - Male
14-3-3 protein theta	P68254	Ywhaq	461	557	411	222	585	621	558	558	522	546	354	387	364	321	220	236	510	561	394	454	352	260	383	254	679	511	497	407
14-3-3 protein zeta/delta	P63101	Ywhaz	317	340	319	186	494	445	413	421	352	324	290	294	281	278	184	183	376	426	288	352	299	173	346	188	586	424	394	344
14-3-3 protein beta/alpha	Q9CQV8	Ywhab	198	269	212	107	351	291	217	269	297	260	181	193	198	165	111	120	276	289	176	225	175	121	165	140	425	207	218	205
SRC kinase-signaling inhibitor 1	B1AQX9	Srcin1	139	198	160	169	137	111	215	178	100	149	164	108	232	207	235	219	275	193	257	277	262	197	179	259	174	187	238	254
Spna2 protein	B9EKJ1	Sptan1	141	122	161	91	78	72	173	71	99	114	211	85	147	134	126	128	99	74	160	105	164	198	66	78	110	102	44	63
Calcium/calmodulin-dependent protein kinase type II subunit alpha	P11798	Camk2a	107	103	115	142	80	131	133	105	83	150	118	96	128	144	129	141	134	127	117	150	175	159	106	119	123	123	120	132
ATPase, Na+/K+ transporting, alpha 3 polypeptide	Q8VCE0	Atp1a3	105	78	106	109	83	103	97	101	62	41	98	88	78	92	123	122	100	109	151	119	72	78	94	107	128	107	87	102
A-X actin	Q61276	Actb	134	86	269	84	57	45	160	61	126	120	160	85	116	136	75	87	77	70	64	69	160	164	81	85	69	110	49	57
Tubulin beta-3 chain	Q9ERD7	Tubb3	114	83	116	121	99	102	86	79	101	71	74	85	99	122	108	107	127	103	121	104	105	88	135	91	111	94	77	72
14-3-3 protein eta	P68510	Ywhah	86	142	111	64	133	124	89	100	151	142	82	79	78	84	51	76	123	109	87	132	80	60	79	65	129	110	98	90
Myelin basic protein	P04370	Mbp	67	53	51	19	37	53	50	54	48	64	44	28	44	63	31	21	60	45	61	55	53	70	36	27	34	46	94	36
Tubulin beta-6 chain	Q922F4	Tubb6	94	72	92	96	83	83	79	74	86	61	53	68	80	102	88	90	118	95	107	97	84	85	99	80	88	84	78	67
Ighg protein	Q91Z05	Ighg	62	42	56	58	78	53	56	48	71	89	38	42	75	55	45	60	100	72	47	40	50	88	44	71	74	38	45	55
Tubulin alpha-1C chain	P68373	Tuba1c	103	74	74	67	68	69	73	75	83	58	36	50	62	76	65	75	122	92	114	87	55	73	75	51	96	62	63	63
Sodium/potassium-transporting ATPase subunit alpha-2	Q6PIE5	Atp1a2	71	46	75	69	69	85	80	89	47	26	63	50	52	65	88	84	74	71	113	103	46	54	67	81	98	84	68	82
Smooth muscle gamma-actin	Q61852	ACTG2	81	58	151	56	36	42	83	45	59	80	91	58	81	82	50	61	59	53	34	46	102	114	43	54	42	56	29	35
Spectrin beta chain, non-erythrocytic 1	Q62261	Sptbn1	82	62	92	49	25	27	94	35	66	55	124	41	82	67	72	85	66	55	87	77	95	130	37	32	67	42	29	23
Sodium/potassium-transporting ATPase subunit alpha-1	Q8VDN2	Atp1a1	63	50	66	68	58	79	69	66	48	27	56	52	54	59	76	69	52	60	100	81	48	56	63	70	87	74	50	75
Heat shock cognate 71 kDa protein	P63017	Hspa8	66	64	78	85	67	56	70	79	44	42	71	67	78	68	82	89	72	54	82	83	64	81	52	67	86	65	58	68
Beta-actin-like protein 2	Q8BFZ3	Actbl2	68	52	135	49	23	27	81	35	63	64	86	51	67	76	48	52	0	39	38	40	79	84	41	40	40	55	29	32
Calcium/calmodulin-dependent protein kinase II, beta, isoform CRA_b	Q5SVJ0	Camk2b	51	50	64	85	47	71	81	49	56	78	74	53	69	72	78	69	63	65	59	80	114	89	63	66	70	85	57	59
Myosin-10	Q61879	Myh10	124	96	220	29	1	2	144	3	87	96	237	76	101	81	37	46	43	12	23	21	139	163	3	21	40	22	2	10
Clathrin heavy chain 1	Q68FD5	Cltc	39	61	42	43	40	45	35	47	22	31	48	40	65	59	60	69	59	55	64	70	35	62	48	36	63	26	43	27
Dihydropyrimidinase-related protein 2	O08553	Dpysl2	63	43	63	52	77	64	70	75	35	32	51	38	55	40	43	56	70	42	53	51	37	52	34	45	65	40	36	53
Protein Ighg2c	F6TQW2	Ighg2c	30	14	9	10	70	45	41	19	29	51	27	13	42	26	22	37	96	81	17	15	17	66	17	33	45	17	19	28
Calcium/calmodulin-dependent protein kinase type II subunit delta	Q8CCM0	Camk2d	42	44	65	72	43	60	65	40	36	82	64	57	62	57	74	74	48	50	40	48	89	77	60	68	46	65	41	49
Glyceraldehyde-3-phosphate dehydrogenase	P16858	Gapdh	41	29	55	31	53	34	47	43	38	19	21	27	41	44	49	41	54	49	44	52	27	34	57	45	46	40	33	30
Calcium/calmodulin-dependent protein kinase type II subunit gamma	Q923T9	Camk2g	40	35	59	55	35	48	58	30	46	0	57	0	51	46	65	60	0	0	32	54	80	61	48	61	47	54	39	36
14-3-3 protein epsilon	D6REF3	Ywhae	32	77	57	38	68	56	47	50	77	75	47	45	40	39	29	36	57	52	42	73	37	26	35	36	66	54	45	54
Neurofilament light polypeptide	P08551	Nefl	25	19	41	46	36	23	36	25	29	23	38	25	39	43	51	48	61	46	56	52	49	54	33	42	45	39	37	28
Ras/Rap GTPase-activating protein SynGAP	F6SEU4	Syngap1	25	37	32	37	21	12	59	28	15	22	55	12	33	28	20	41	41	24	41	51	42	26	17	31	20	46	37	61
Alpha-internexin	P46660	Ina	37	27	43	36	24	27	25	22	32	30	31	29	44	41	49	51	76	49	43	53	45	47	27	39	37	36	28	32
Disintegrin and metalloproteinase domain-containing protein 22	Q9R1V6	Adam22	29	48	37	33	68	65	59	51	32	40	41	18	42	30	33	27	39	41	57	57	41	39	22	29	29	55	48	43
Ig gamma-1 chain C region secreted form	P01868	Ighg1	19	14	31	20	36	13	14	12	20	29	14	20	25	32	25	36	27	13	14	13	31	24	30	24	18	6	15	18
Protein Herc1	E9PZP8	Herc1	26	25	13	10	72	43	43	36	11	20	15	14	7	8	28	29	59	63	60	51	20	11	8	11	68	75	38	25
Ig gamma-3 chain C region	P03987		11	10	8	6	19	44	20	5	24	40	18	0	9	9	7	9	44	68	17	7	11	60	10	18	7	20	24	25
MAP/microtubule affinity-regulating kinase	C9K101	Mark1	32	30	20	19	52	41	54	44	20	16	24	16	32	31	26	33	68	44	35	43	28	22	40	32	31	50	33	46
Leucine-rich glioma-inactivated protein 1	Q9JIA1	Lgi1	34	19	32	24	64	65	51	52	30	40	23	14	34	21	21	19	41	38	41	52	33	36	16	16	41	61	45	48
Neurofilament medium polypeptide	P08553	Nefm	21	13	26	15	24	18	39	18	21	14	35	19	32	32	39	43	63	35	53	66	35	48	17	31	23	33	37	20
2',3'-cyclic-nucleotide 3'-phosphodiesterase	P16330	Cnp	27	15	29	18	40	35	40	26	27	18	5	16	18	28	26	37	49	39	32	31	21	18	28	33	27	43	34	25
Protein Scaf4	Q7TSH6	Scaf4	3	9	1	14	0	10	0	1	6	8	3	9	4	9	2	1	0	0	29	5	15	12	1	0	8	0	3	33
Protein Sptbn2	Q68FG2	Sptbn2	32	36	44	19	14	13	41	10	27	30	55	16	33	30	29	29	28	20	36	32	47	44	8	16	26	16	10	7
Microtubule-associated protein 2	P20357	Map2	13	13	16	23	19	23	22	36	9	7	15	13	25	23	29	43	35	31	18	25	14	9	16	20	27	25	20	13
Plasma membrane calcium-transporting ATPase 1	G5E829	Atp2b1	25	17	11	27	26	18	28	32	13	12	13	16	14	22	24	23	19	16	36	26	6	13	22	17	31	28	20	27
Alpha-enolase	P17182	Eno1	18	11	12	10	21	16	19	14	14	6	2	8	13	20	17	16	17	21	19	21	13	16	16	15	16	17	19	13
WD repeat-containing protein 37	Q8CBE3	Wdr37	12	16	17	17	19	31	25	21	20	10	3	13	15	17	17	15	42	43	33	32	17	8	15	24	31	34	31	22
Rho GTPase-activating protein 23	Q69ZH9	Arhgap23	20	12	12	19	13	5	25	13	14	8	8	10	16	10	21	29	40	20	21	35	8	8	10	17	7	24	21	13
Plasma membrane calcium-transporting ATPase 2	Q9R0K7	Atp2b2	19	21	10	20	23	15	17	24	12	7	17	14	10	16	22	17	20	19	26	28	10	13	13	18	23	21	23	22
Cyclin-dependent kinase 17	Q8K0D0	Cdk17	8	2	7	10	8	13	11	20	2	7	9	6	10	10	13	15	10	10	10	10	7	6	9	12	22	11	11	18
B9-scFv	A2NN81	Igh-V7183	19	21	17	22	16	16	13	18	8	21	10	18	18	15	13	16	17	23	16	17	20	24	8	16	17	14	16	18
Excitatory amino acid transporter 2	P43006	Slc1a2	25	25	15	16	7	19	9	15	13	8	14	11	21	24	25	21	31	27	22	17	10	20	20	19	14	14	19	8
ATP synthase subunit alpha, mitochondrial	Q03265	Atp5f1a	22	11	20	19	17	15	17	20	16	11	12	11	17	16	24	30	25	15	20	19	10	18	24	16	19	18	12	11
Ankyrin-2	Q8C8R3	Ank2	10	11	18	15	3	6	12	5	6	8	21	10	19	22	16	25	13	9	15	22	12	18	10	10	9	7	3	6
Hyperpolarization-activated cation channel 2	C9K0Z8	Hcn2	13	20	18	19	11	17	15	20	14	16	14	7	16	12	18	20	26	18	19	18	21	9	18	16	19	15	17	11
Dynamin-1	P39053	Dnm1	11	9	18	17	12	12	9	15	6	4	19	13	15	16	15	22	17	14	18	14	6	29	13	8	15	10	10	13
Cytoplasmic FMR1-interacting protein 2	Q5SQX6	Cyfip2	16	11	12	13	32	10	27	21	11	9	15	9	14	19	14	20	26	19	25	30	14	19	6	17	15	26	22	25
IQ motif and SEC7 domain-containing protein 1	Q8R0S2	Iqsec1	13	9	12	14	26	19	33	24	9	3	9	6	14	13	11	14	50	29	24	32	7	6	7	16	20	24	31	26
Myosin-9	Q8VDD5	Myh9	28	16	54	6	0	1	24	0	21	17	53	12	19	16	3	7	8	5	2	3	30	61	0	3	7	3	0	1
Kinesin heavy chain isoform 5C	P28738	Kif5c	12	12	16	17	22	19	14	16	7	6	12	16	16	13	21	12	38	32	23	28	11	6	11	17	23	29	25	23
Phosphofurin acidic cluster sorting protein 1	Q8K212	Pacs1	12	11	18	16	21	7	18	8	15	11	13	11	14	17	18	18	30	26	25	35	11	11	16	19	19	18	23	22
NCK-interacting protein with SH3 domain	Q9ESJ4	Nckipsd	22	17	14	20	13	12	13	14	15	12	16	13	21	20	14	19	32	24	27	28	16	13	8	18	21	19	22	28
Plectin	Q9QXS1	Plec	6	3	5	2	7	2	23	0	7	5	16	1	2	6	6	8	18	10	9	18	8	21	0	3	3	10	3	0
Catenin alpha-2	Q61301	Ctnna2	7	9	7	4	9	4	12	10	12	7	6	2	19	19	9	10	24	9	23	24	19	17	8	13	8	13	15	14
Catenin beta-1	Q02248	Ctnnb1	12	18	10	9	8	9	18	16	6	19	16	6	25	21	12	21	30	15	19	26	26	22	12	18	19	18	25	19
MAP/microtubule affinity-regulating kinase 3	Q03141	Mark3	8	12	6	7	19	27	29	23	5	6	8	7	12	15	8	12	29	24	16	22	12	8	12	11	20	24	19	20
AP-2 complex subunit alpha-1	P17426	Ap2a1	6	14	18	19	18	20	3	6	7	2	18	8	18	16	22	17	25	19	16	21	8	11	8	20	17	6	10	13
Serine/threonine-protein kinase DCLK1	Q9JLM8	Dclk1	13	9	5	11	25	19	26	17	3	3	9	3	12	9	5	11	23	21	17	26	6	9	9	8	9	20	19	16
E3 ubiquitin-protein ligase TRIM56	Q80VI1	Trim56	7	4	13	12	5	11	7	11	4	8	4	6	5	6	9	10	8	10	5	5	13	20	11	13	3	4	11	14
Myelin proteolipid	Q62079	Plp1	19	9	14	14	19	21	17	19	15	10	11	4	6	11	13	15	16	14	20	18	11	13	14	17	19	20	17	13
Dihydropyrimidinase-related protein 1	P97427	Crmp1	14	6	15	14	12	12	12	18	8	7	11	8	11	6	13	7	16	10	15	11	4	15	5	10	13	7	8	13
Heat shock protein HSP 90-beta	P11499	Hsp90ab1	10	6	10	11	15	8	13	18	10	4	8	9	8	7	10	15	26	14	10	23	4	11	9	6	19	11	11	12
Adaptor protein complex AP-2, alpha 2 subunit	Q6PEE6	Ap2a2	5	14	14	18	15	16	5	9	6	1	17	9	15	13	23	12	19	15	19	17	6	8	6	21	21	8	7	19
SLIT-ROBO Rho GTPase-activating protein 2	Q91Z67	Srgap2	13	11	14	13	14	8	10	8	2	7	8	6	9	13	9	12	18	15	14	22	2	4	8	11	9	11	11	8
Meiosis-specific nuclear structural protein 1	Q61884	Mns1	9	11	21	37	7	15	6	11	15	13	10	15	16	10	29	16	9	17	7	17	15	13	7	15	23	6	15	22
SLIT-ROBO Rho GTPase-activating protein 3	Q812A2	Srgap3	15	6	6	8	17	4	11	11	5	3	6	1	17	12	9	10	34	16	23	28	3	2	1	5	9	8	10	10
Vesicle-fusing ATPase	P46460	Nsf	6	5	9	9	7	6	8	9	7	0	6	2	9	14	6	14	18	15	13	16	3	9	8	5	9	8	12	5
PH and SEC7 domain-containing protein 3	Q2PFD7	Psd3	14	3	6	9	15	17	17	14	11	7	1	2	9	10	12	12	29	21	15	15	3	3	11	13	10	15	16	18
Catenin delta-2	O35927	Ctnnd2	6	7	5	8	12	18	19	13	5	3	5	3	5	10	11	11	23	19	14	20	13	12	12	8	13	10	18	21
Regulating synaptic membrane exocytosis protein 1	Q99NE5	Rims1	6	7	9	11	7	7	17	15	3	6	6	6	9	10	14	18	27	14	17	31	6	5	7	18	12	8	20	13
Ubiquitin-40S ribosomal protein S27a	P62983	Rps27a	9	6	7	4	12	6	9	9	6	7	5	4	8	9	9	6	11	14	8	10	6	6	5	7	8	11	6	9
Microtubule-associated protein 1A	Q9QYR6	Map1a	9	7	8	11	5	2	3	0	5	2	9	9	12	13	15	17	16	5	12	19	4	9	8	11	2	5	7	5
Contactin-1	P12960	Cntn1	14	9	14	10	0	7	7	1	4	2	9	7	23	20	16	19	12	11	11	21	12	17	6	13	6	3	7	4
Lymphoid-restricted membrane protein	Q60664	Irag2	8	2	8	8	1	12	9	12	3	6	5	4	4	8	2	10	3	8	5	1	6	7	10	5	12	3	2	7
Guanine nucleotide-binding protein G(o) subunit alpha	P18872	Gnao1	11	12	21	5	12	12	11	10	11	8	7	8	13	15	8	12	14	14	17	22	8	19	14	7	12	13	15	8
Striated muscle-specific serine/threonine-protein kinase	Q62407	Speg	11	4	7	7	8	3	7	10	2	4	3	3	3	5	8	8	29	19	12	28	2	0	2	9	5	11	23	10
Plakophilin-4	Q68FH0	Pkp4	7	5	5	5	12	7	12	9	5	2	4	2	8	9	10	9	21	15	16	30	16	12	3	13	10	13	23	20
ELKS/Rab6-interacting/CAST family member 1	Q99MI1	Erc1	5	7	7	4	18	11	14	10	4	1	4	6	4	4	6	7	27	20	10	20	2	5	3	9	9	11	17	14
Alpha actinin 1a	A1BN54	Actn1	12	3	18	4	0	0	63	3	9	10	65	2	8	16	2	6	8	0	3	6	39	21	1	2	2	25	1	3
BTB/POZ domain-containing protein KCTD16	Q5DTY9	Kctd16	8	6	6	8	19	14	11	9	8	10	6	4	9	5	6	8	7	12	11	14	4	8	11	8	9	16	15	6
Protein bassoon	O88737	Bsn	3	0	1	11	9	9	13	5	0	1	6	0	3	7	12	22	19	18	20	39	2	5	9	12	12	5	15	4
Protein Gm15800	E9Q2E4	Hectd4	11	10	5	2	10	12	8	7	13	4	3	5	7	8	8	4	26	24	22	27	4	6	3	2	9	3	8	6
Sodium/potassium-transporting ATPase subunit beta-1	P14094	Atp1b1	10	11	7	15	8	16	12	11	14	9	9	7	13	14	15	14	16	10	17	11	10	11	9	14	11	10	7	7
Nck-associated protein 1	P28660	Nckap1	6	10	4	5	11	5	8	11	5	4	10	2	11	14	6	10	25	13	13	31	10	12	8	8	15	9	12	10
ADP/ATP translocase 2	P51881	Slc25a5	16	10	9	10	14	17	12	17	12	7	10	6	14	13	11	12	18	14	11	15	12	9	11	17	12	0	8	6
ERC protein 2	Q6PH08	Erc2	6	3	7	6	12	13	12	8	2	1	8	4	5	6	4	9	19	18	12	25	3	3	6	8	9	14	21	7
Girdin	Q5SNZ0	Ccdc88a	15	12	5	6	16	0	11	9	7	7	4	6	3	5	12	7	14	8	15	25	2	1	1	11	11	16	15	13
Protein Rasal2	E9PW37	Rasal2	2	6	2	3	1	3	6	6	3	3	2	2	3	3	0	2	4	4	0	8	3	2	1	4	5	7	4	0
ADP/ATP translocase 1	P48962	Slc25a4	17	8	6	8	15	18	11	17	12	8	7	4	12	10	9	10	18	12	8	13	10	8	12	17	14	7	9	6
Breakpoint cluster region protein	Q6PAJ1	Bcr	11	10	5	9	11	4	14	7	7	8	6	3	13	11	9	16	22	12	14	32	5	3	3	6	7	8	7	11
MANSC domain-containing protein 1	Q9CR33	Mansc1	1	24	10	2	0	0	0	1	6	6	2	4	1	5	0	0	0	0	11	4	13	16	2	0	1	1	1	44
Protein kinase C gamma type	P63318	Prkcg	4	5	6	11	8	13	24	9	4	4	9	6	11	17	10	15	16	9	10	16	16	16	10	5	8	6	6	8
Heat shock protein HSP 90-alpha	P07901	Hsp90aa1	5	4	7	8	12	6	6	16	9	2	5	5	5	3	7	11	17	8	0	11	3	7	5	5	12	7	5	8
Disks large-associated protein 3	Q6PFD5	Dlgap3	12	7	10	8	6	9	17	8	7	9	7	4	7	9	9	5	9	11	12	20	10	6	4	9	5	6	15	21
Unconventional myosin-Va	Q99104	Myo5a	10	4	19	4	0	0	42	1	11	11	37	4	9	12	1	4	3	1	2	4	26	29	1	1	2	8	0	1
Liprin-alpha 3	B8QI35	Ppfia3	5	5	8	8	17	15	11	10	6	1	2	3	4	7	6	8	17	13	11	16	1	2	4	5	9	11	8	12
Jouberin	Q8K3E5	Ahi1	12	4	4	5	5	4	7	4	5	0	2	9	3	3	7	20	40	16	22	19	6	5	4	5	18	4	14	1
Neogenin	P97798	Neo1	2	4	11	9	1	1	28	9	3	7	2	0	4	3	2	1	1	3	0	1	1	8	4	3	0	0	1	0
Disks large homolog 4	Q62108	Dlg4	5	4	9	3	13	6	33	8	4	4	40	4	8	5	11	5	9	5	4	20	21	14	3	13	4	13	11	16
ATP-dependent 6-phosphofructokinase, muscle type	P47857	Pfkm	4	5	13	5	13	11	3	10	3	4	10	6	5	6	10	8	8	10	10	13	4	6	4	6	12	9	9	14
AP-2 complex subunit beta	Q9DBG3	Ap2b1	5	6	4	8	3	11	4	7	6	4	6	0	14	13	11	6	12	10	13	10	6	9	3	6	11	3	5	7
Cytoplasmic dynein 1 heavy chain 1	Q9JHU4	Dync1h1	3	4	5	4	6	1	5	0	1	1	2	4	3	1	10	8	15	7	8	9	2	3	2	5	5	1	0	0
Sarcoplasmic/endoplasmic reticulum calcium ATPase 2	O55143	Atp2a2	8	5	5	4	9	1	4	6	7	3	1	0	9	8	1	9	16	10	12	13	4	6	3	4	7	5	5	5
Glutamine synthetase	P15105	Glul	7	6	0	0	12	18	7	18	6	4	1	2	4	6	4	3	18	19	12	20	0	2	4	3	9	7	15	2
V-type proton ATPase 116 kDa subunit a isoform 1	Q9Z1G4	Atp6v0a1	8	13	11	9	1	5	2	0	8	1	6	10	16	17	15	15	7	6	7	16	5	8	12	14	5	2	1	2
Neurofilament heavy polypeptide	P19246	Nefh	0	1	2	3	3	2	5	3	1	1	4	0	2	6	6	2	13	10	14	16	4	4	0	2	7	4	10	2
DnaJ homolog subfamily C member 1	Q61712	Dnajc1	6	10	16	10	3	13	5	10	13	11	5	8	10	4	6	9	9	11	14	14	10	21	4	6	9	4	15	16
Aconitate hydratase, mitochondrial	Q99KI0	Aco2	10	2	6	3	11	9	7	20	6	0	4	1	2	4	5	9	11	5	4	6	1	10	2	5	15	3	9	7
Rho GTPase-activating protein 21	Q6DFV3	Arhgap21	5	5	7	8	3	4	12	0	6	5	4	8	5	0	5	8	11	0	7	10	3	3	4	9	4	4	6	6
Kinesin-1 heavy chain	Q61768	Kif5b	7	5	7	0	13	7	9	9	4	0	7	10	11	8	9	8	19	14	9	13	0	0	7	9	11	12	10	12
Hexokinase-1	P17710	Hk1	5	2	4	3	10	7	5	13	7	0	3	0	4	5	5	4	8	4	7	12	1	10	2	2	6	5	5	2
Serine/threonine-protein kinase MARK2	Q05512	Mark2	4	5	1	3	12	11	10	10	4	1	3	1	4	7	2	3	19	12	10	19	6	2	2	1	8	10	12	9
Immunoglobulin-like and fibronectin type III domain-containing protein 1	Q3KNY0	Igfn1	3	2	3	2	0	0	0	4	7	4	3	3	3	6	1	1	0	0	4	5	1	3	0	2	1	0	2	9
Protein piccolo	Q9QYX7	Pclo	1	0	1	4	2	1	1	0	0	0	1	1	1	3	3	2	11	4	3	16	1	1	0	4	1	1	2	0
Glial fibrillary acidic protein	P03995	Gfap	3	6	3	2	6	2	14	8	5	4	3	3	6	8	11	6	6	13	17	11	6	8	5	6	11	3	5	3
78 kDa glucose-regulated protein	P20029	Hspa5	4	2	10	11	5	0	4	11	5	6	6	6	7	0	5	7	10	8	14	12	6	3	2	7	17	4	8	3
Gamma-enolase	P17183	Eno2	8	1	5	5	2	4	5	9	5	3	0	4	4	7	9	9	6	5	4	4	4	5	3	4	3	5	6	3
MAP7 domain-containing protein 1	A2AJI0	Map7d1	6	0	2	5	7	8	5	7	0	1	4	0	4	4	0	4	9	9	7	8	1	2	0	2	10	3	5	4
Keratin, type II cuticular Hb6	P97861	Krt86	2	3	4	4	3	4	5	9	2	3	3	2	8	3	4	7	8	7	4	2	5	4	2	6	2	2	3	2
Sorbin and SH3 domain-containing protein 2	Q3UTJ2	Sorbs2	3	4	7	4	9	0	18	3	2	0	9	2	2	4	6	6	15	4	5	12	1	1	4	8	2	6	5	4
Calcium-binding mitochondrial carrier protein Aralar1	Q8BH59	Slc25a12	5	5	5	7	12	12	9	6	5	2	9	3	5	5	7	6	15	7	7	17	2	15	6	11	10	2	8	4
AP-2 complex subunit mu	Q3TWV4	Ap2m1	6	7	3	7	4	9	2	3	2	3	0	3	7	7	4	3	7	7	6	7	2	2	4	5	6	3	4	5
Excitatory amino acid transporter 1	P56564	Slc1a3	7	9	4	3	3	8	10	12	10	5	6	2	11	9	6	5	12	7	11	13	5	11	4	4	6	5	10	10
60 kDa heat shock protein, mitochondrial	P63038	Hspd1	5	3	6	6	1	1	0	1	6	3	0	0	3	3	12	9	0	1	2	3	0	1	100	14	2	2	0	0
Ddx3x protein	B9EKE9	Ddx3x	2	2	3	3	4	1	1	2	2	0	4	2	1	3	2	3	6	2	3	5	0	2	0	2	1	0	3	3
Vimentin	P20152	Vim	1	0	1	2	3	0	3	3	3	0	0	0	0	1	5	2	4	6	6	7	5	6	19	11	2	3	0	0
Stress-70 protein, mitochondrial	P38647	Hspa9	1	1	6	3	4	2	5	3	1	0	2	1	0	1	4	8	5	2	1	7	1	2	5	4	2	0	2	3
V-type proton ATPase subunit B, brain isoform	P62814	Atp6v1b2	10	5	6	6	0	2	3	5	10	2	0	3	11	12	11	11	4	3	7	6	1	5	8	7	3	0	0	1
Elongation factor 1-alpha 1	P10126	Eef1a1	4	1	6	8	8	6	5	5	4	1	5	4	3	4	5	7	10	7	7	5	4	6	13	5	8	7	3	6
ATP-dependent 6-phosphofructokinase, liver type	P12382	Pfkl	3	4	13	5	8	8	4	0	0	3	9	7	0	5	10	3	7	10	0	10	0	6	2	6	9	7	8	0
Elongation factor 1-alpha 2	P62631	Eef1a2	4	1	5	8	9	7	5	5	4	1	5	0	2	5	5	6	10	9	5	5	3	5	13	5	7	8	3	7
Guanine deaminase	Q9R111	Gda	7	2	2	6	5	9	9	6	4	6	1	2	7	5	5	5	6	7	2	6	4	2	5	5	5	8	6	7
ATP-dependent 6-phosphofructokinase, platelet type	Q9WUA3	Pfkp	3	4	9	4	3	6	3	7	3	4	7	6	4	4	5	3	8	5	5	6	4	4	3	5	8	2	6	9
Sickle tail protein	A2AQ25	Skt	0	2	0	0	2	0	3	1	0	1	1	0	2	3	3	2	11	1	13	15	1	1	3	1	2	1	7	7
Septin-7	O55131	Septin7	5	3	1	3	4	7	3	7	4	2	0	1	5	4	3	4	8	6	4	5	4	6	6	3	4	6	6	4
Potassium voltage-gated channel subfamily H member 7	Q9ER47	Kcnh7	7	4	3	1	1	3	5	1	4	2	3	0	5	6	6	3	13	7	12	15	5	4	2	5	1	2	7	1
Microtubule-associated protein 6	Q7TSJ2	Map6	4	1	9	14	4	0	5	0	1	3	4	2	8	5	12	14	9	2	3	16	3	6	3	3	7	9	3	1
Tuberin	Q61037	Tsc2	1	3	1	1	11	7	12	8	3	1	1	0	1	2	3	5	10	13	5	10	0	1	0	1	5	6	6	4
V-type proton ATPase catalytic subunit A	P50516	Atp6v1a	5	4	2	2	1	1	2	3	4	0	2	1	16	14	10	9	8	4	3	6	1	3	0	4	5	1	3	1
Microtubule-associated protein tau	P10637	Mapt	6	3	2	4	2	2	4	3	7	4	0	4	4	4	5	5	9	8	4	5	3	1	0	6	0	3	5	0
Synaptojanin-1	Q8CHC4	Synj1	3	4	4	4	9	4	7	4	3	1	4	3	2	5	6	10	10	6	4	12	2	5	3	6	4	2	5	7
Gamma-aminobutyric acid type B receptor subunit 2	Q80T41	Gabbr2	13	2	3	2	5	5	5	4	2	2	4	0	1	8	2	8	10	11	10	20	2	3	2	2	3	7	10	1
ARF GTPase-activating protein GIT1	Q68FF6	Git1	6	2	6	7	5	2	6	8	2	2	2	2	5	6	2	4	12	5	6	13	3	1	3	4	5	4	6	6
Kinesin-like protein KIF21B	Q9QXL1	Kif21b	1	1	0	3	3	2	1	2	1	1	1	0	0	2	1	5	9	6	6	7	1	0	0	1	3	6	5	6
Ig kappa chain V-III region PC 6684	P01670		3	3	3	1	3	4	4	3	4	3	9	6	9	4	1	3	14	6	1	3	4	5	4	6	7	1	5	3
Dematin	Q9WV69	Dmtn	2	2	3	4	8	9	7	6	3	5	0	2	5	2	6	9	13	7	4	8	2	5	5	7	3	8	4	4
Membrane-associated phosphatidylinositol transfer protein 2	Q6ZPQ6	Pitpnm2	3	1	2	7	5	5	2	5	1	1	3	1	4	2	4	4	10	5	5	11	2	3	1	5	5	2	7	2
Hisppd2a protein	B9EHS3	Ppip5k1	2	2	1	1	9	12	3	7	2	1	1	0	0	2	2	1	13	14	3	8	2	0	0	0	5	5	8	2
Huntingtin-associated protein 1	O35668	Hap1	2	6	2	3	5	0	7	0	1	0	2	4	0	0	9	11	24	3	7	10	3	0	4	5	9	1	1	1
Try10-like trypsinogen	Q7M754	Gm5409	1	2	2	0	9	6	5	5	2	0	2	4	2	3	1	1	5	7	5	5	2	0	1	2	6	7	7	5
ATP synthase subunit beta, mitochondrial	P56480	Atp5f1b	11	3	3	2	2	3	2	7	9	1	0	1	4	8	5	4	2	1	3	2	3	6	13	4	6	1	0	1
CLIP associating protein 2	Q08EB6	Clasp2	0	1	1	1	1	0	3	3	0	0	1	1	0	2	4	6	8	1	6	14	0	2	2	3	2	1	3	4
Arf-GAP with GTPase, ANK repeat and PH domain-containing protein 2	Q3UHD9	Agap2	1	1	1	3	11	2	7	1	0	2	1	2	2	1	4	2	7	6	3	10	2	0	4	2	0	6	8	5
Disks large homolog 1	Q811D0	Dlg1	3	1	2	2	5	5	8	2	1	2	11	1	1	2	3	6	4	2	6	6	2	1	0	5	2	4	1	6
Serine/threonine-protein phosphatase 2B catalytic subunit alpha isoform	P63328	Ppp3ca	5	3	2	1	3	4	2	5	2	1	3	4	3	5	5	6	6	6	6	8	2	3	6	2	4	7	1	2
Ig kappa chain V-V region HP R16.7	P01644		8	0	0	1	11	1	0	1	2	2	4	0	4	2	2	0	15	4	2	0	0	7	2	4	7	0	2	6
Interleukin-1 receptor-associated kinase 4	Q8R4K2	Irak4	6	6	2	2	11	6	5	10	5	7	2	2	3	2	2	2	14	8	3	5	5	5	2	2	4	3	7	2
R3H domain-containing protein 2	Q80TM6	R3hdm2	4	5	3	3	1	2	2	2	3	4	3	3	3	3	4	6	7	1	3	7	2	0	3	3	0	2	1	2
Phosphofurin acidic cluster sorting protein 2	Q3V3Q7	Pacs2	0	0	1	2	3	1	4	2	2	0	0	0	2	1	3	3	7	3	4	8	0	2	2	2	3	3	1	4
Potassium channel erg1a	Q53Z09	Kcnh2	4	5	1	1	0	0	3	0	2	0	3	0	4	0	3	2	11	6	6	12	0	4	1	4	0	2	4	2
Tubulin polymerization-promoting protein	Q7TQD2	Tppp	1	1	2	5	4	6	8	7	3	3	4	3	2	2	8	5	8	6	3	3	2	1	6	5	6	6	6	4
Pyruvate dehydrogenase E1 component subunit alpha, somatic form, mitochondrial	P35486	Pdha1	2	2	2	1	8	5	7	4	3	2	0	2	3	3	5	3	6	6	5	5	1	2	2	2	4	7	5	4
Probable ATP-dependent RNA helicase DDX5	Q61656	Ddx5	2	3	3	1	5	4	7	4	2	3	4	4	5	2	5	3	6	2	6	7	3	3	0	7	4	3	2	4
Serine/threonine-protein phosphatase 2A 65 kDa regulatory subunit A alpha isoform	Q76MZ3	Ppp2r1a	1	2	0	4	3	3	4	5	1	0	2	2	1	4	4	7	8	2	4	6	1	2	4	2	10	2	0	4
Synaptotagmin VIIbeta	Q8CF96	Syt7	3	2	1	2	3	0	6	6	0	2	3	1	7	2	3	2	4	2	8	15	1	1	1	5	7	6	7	6
SH3 and PX domain-containing protein 2A	O89032	Sh3pxd2a	3	0	2	2	2	0	3	2	0	2	2	1	2	5	2	7	10	6	3	5	2	2	2	0	3	1	5	2
TBC1 domain family member 1	Q60949	Tbc1d1	1	3	0	1	2	1	3	3	2	1	1	0	2	1	0	1	8	3	4	4	3	2	0	0	2	2	5	3
Protein NDRG2	Q9QYG0	Ndrg2	5	2	1	0	5	4	7	4	4	1	1	2	2	2	2	0	5	8	7	7	2	1	0	0	3	3	6	3
Histone H2A.J	Q8R1M2	H2aj	3	2	2	6	5	3	2	3	2	2	4	2	3	7	2	3	4	8	5	3	5	3	3	3	6	0	5	0
Ig heavy chain V region 1-62-3	P01754	Ighv1-62-3	3	3	2	1	7	3	3	4	3	4	4	2	3	4	3	3	7	4	2	1	3	4	2	3	4	3	3	3
Protein Dennd4a	E9Q8V6	Dennd4a	4	2	2	1	4	3	3	5	1	3	2	2	5	2	3	2	6	5	5	4	2	0	0	3	3	1	4	4
ATP synthase subunit gamma, mitochondrial	Q91VR2	Atp5f1c	7	1	5	3	3	3	2	3	3	2	7	4	3	3	2	2	4	2	4	8	4	1	7	5	8	1	2	0
Heat shock 70 kDa protein 12A	Q8K0U4	Hspa12a	3	3	4	1	5	4	3	3	3	0	2	2	1	2	4	5	12	3	4	6	1	2	1	2	5	3	3	4
Synaptotagmin-1	P46096	Syt1	2	2	0	2	1	2	3	2	4	2	0	2	3	6	3	3	3	1	7	4	2	2	3	1	6	1	5	1
Brain acid soluble protein 1	Q91XV3	Basp1	7	5	7	4	0	1	3	0	4	3	4	3	7	6	5	7	2	1	2	3	5	8	4	5	0	2	0	0
Leucine-rich repeat and fibronectin type-III domain-containing protein 4	Q80XU8	Lrfn4	0	1	2	1	8	5	5	4	0	2	4	0	0	2	1	0	3	4	2	7	3	1	0	1	2	5	8	5
UDP-N-acetylglucosamine--peptide N-acetylglucosaminyltransferase 110 kDa subunit	Q8CGY8	Ogt	4	1	1	1	8	2	2	2	1	1	1	1	2	1	2	3	12	5	5	10	1	0	0	2	2	5	4	4
ATP synthase subunit O, mitochondrial	Q9DB20	Atp5po	3	2	5	4	2	2	3	4	1	3	6	2	2	2	3	5	4	2	3	6	2	5	4	4	3	5	5	1
Transcriptional activator protein Pur-alpha	P42669	Pura	3	4	1	0	3	3	3	2	4	1	1	1	3	3	2	1	4	4	4	5	0	1	2	4	2	4	1	1
Septin-11	Q8C1B7	Septin11	0	0	1	0	1	2	1	3	3	0	1	0	4	3	2	4	3	4	4	2	2	3	0	2	2	3	0	3
Probable ATP-dependent RNA helicase DDX17	Q501J6	Ddx17	3	1	2	2	3	3	2	3	1	2	2	2	3	3	2	2	3	3	4	3	2	2	0	3	5	3	0	3
Mitogen-activated protein kinase 1	P63085	Mapk1	4	3	1	1	8	4	9	5	8	1	2	1	3	4	2	1	5	5	3	5	2	0	6	1	3	7	3	1
Ankyrin repeat domain 34A	B2RW11	Ankrd34a	2	3	1	2	6	1	5	3	1	2	0	0	2	2	4	3	8	1	5	3	1	1	3	2	2	4	5	5
Synapsin-2	Q64332	Syn2	8	2	3	3	5	3	2	2	2	0	0	1	4	3	5	11	7	3	1	2	1	2	2	3	3	2	2	1
Dihydrolipoyllysine-residue succinyltransferase component of 2-oxoglutarate dehydrogenase complex, mitochondrial	Q9D2G2	Dlst	2	2	0	5	4	1	1	1	2	2	1	3	4	3	5	5	1	1	3	3	2	2	3	5	2	2	1	1
Kinesin light chain 2	O88448	Klc2	1	1	1	2	1	2	2	5	0	0	0	0	2	1	0	3	9	5	6	8	1	0	0	1	3	4	5	4
Nuclear distribution protein nudE-like 1	Q9ERR1	Ndel1	4	3	3	3	2	6	3	6	3	3	0	0	5	8	3	4	7	7	5	6	3	2	1	0	1	3	3	4
Ras-related protein Rab-3A	P63011	Rab3a	3	3	4	2	4	0	3	2	3	1	5	2	1	1	2	1	1	1	0	3	0	2	5	5	1	7	1	3
Cyclin-Y	Q8BGU5	Ccny	3	4	2	0	8	5	1	3	2	2	2	0	3	1	2	1	1	2	0	4	1	2	1	0	1	8	5	0
Synaptic vesicle glycoprotein 2A	Q9JIS5	Sv2a	2	2	1	0	2	2	1	2	1	0	1	1	1	1	2	1	5	5	4	6	0	2	0	1	8	1	5	2
Alpha-tubulin N-acetyltransferase 1	Q8K341	Atat1	3	3	0	1	6	0	6	4	3	1	0	1	3	4	1	0	5	0	4	4	1	1	1	1	1	5	2	3
Phosphate carrier protein, mitochondrial	Q8VEM8	Slc25a3	3	1	3	2	4	2	8	2	0	1	4	1	1	2	3	3	4	2	5	6	2	4	5	3	1	3	1	0
MICOS complex subunit Mic60	Q8CAQ8	Immt	1	0	0	0	4	1	2	0	1	0	2	1	1	3	2	8	5	1	2	5	1	3	2	0	2	0	1	0
Histone H2B	Q921L4	LOC665622	2	2	3	1	1	0	0	0	3	3	0	3	6	11	2	1	3	1	0	1	6	4	5	1	0	1	0	2
Rho guanine nucleotide exchange factor 7	Q9ES28	Arhgef7	1	3	0	1	4	1	2	2	2	2	1	0	3	2	2	2	7	1	3	6	2	2	0	2	0	0	1	3
Synaptogyrin-3	Q8R191	Syngr3	2	0	4	1	1	4	2	4	1	0	2	1	0	1	2	5	4	5	2	0	1	2	1	2	6	1	3	1
F-actin-capping protein subunit beta	P47757	Capzb	1	1	5	0	1	0	7	2	1	1	10	0	3	1	0	0	1	0	0	0	1	0	1	1	2	3	1	1
F-actin-capping protein subunit alpha-2	P47754	Capza2	3	2	6	0	0	0	6	0	3	1	6	1	3	2	1	0	0	0	2	3	5	1	1	1	1	3	0	1
Ig lambda-1 chain C region	P01843		1	1	1	0	3	4	2	0	1	1	1	0	1	1	1	0	13	2	0	0	1	1	1	1	2	1	0	2

## Sheet: Normalized Values
This table encompasses all proteins that passed our filters. These are normalized values
Protein Name	Uniprot Acc#	Gene	A Cre WT Control - Female				D Cre WT Control - Male				D Cre WT Control - Female				S232A - Female				S232A - Male				S232D - Female				S232D - Male
14-3-3 protein theta	P68254	Ywhaq	435.179	435.179	435.179	435.179	435.179	435.179	435.179	435.179	435.179	435.179	435.179	435.179	435.179	435.179	435.179	435.179	435.179	435.179	435.179	435.179	435.179	435.179	435.179	435.179	435.179	435.179	435.179	435.179
14-3-3 protein zeta/delta	P63101	Ywhaz	299.244	265.639	337.766	364.609	367.484	311.843	322.095	328.334	293.454	258.238	356.502	330.601	335.948	376.884	363.968	337.448	320.838	330.456	318.1	337.407	369.655	289.561	393.138	322.101	375.574	361.088	344.991	367.817
14-3-3 protein beta/alpha	Q9CQV8	Ywhab	186.91	210.167	224.472	209.748	261.107	203.924	169.236	209.79	247.602	207.228	222.507	217.027	236.718	223.69	219.567	221.277	235.508	224.183	194.394	215.672	216.353	202.525	187.479	239.862	272.387	176.286	190.883	219.193
SRC kinase-signaling inhibitor 1	B1AQX9	Srcin1	131.214	154.695	169.413	331.285	101.914	77.7855	167.676	138.82	83.3675	118.758	201.608	121.445	277.367	280.629	464.85	403.831	234.655	149.714	283.86	265.516	323.911	329.731	203.386	443.745	111.519	159.253	208.395	271.586
Spna2 protein	B9EKJ1	Sptan1	133.102	95.3174	170.471	178.384	58.0238	50.4555	134.921	55.3722	82.5339	90.8615	259.386	95.5819	175.745	181.663	249.239	236.029	84.4758	57.4032	176.722	100.647	202.754	331.405	74.9916	133.638	70.5002	86.8654	38.5269	67.3618
Calcium/calmodulin-dependent protein kinase type II subunit alpha	P11798	Camk2a	101.007	80.4729	121.765	278.357	59.5116	91.801	103.725	81.8884	69.1951	119.555	145.06	107.951	153.03	195.22	255.173	260.001	114.341	98.5164	129.228	143.781	216.353	266.128	120.441	203.883	78.8321	104.749	105.073	141.139
ATPase, Na+/K+ transporting, alpha 3 polypeptide	Q8VCE0	Atp1a3	99.1188	60.9406	112.236	213.669	61.7433	72.1794	75.6493	78.7689	51.6879	32.6782	120.473	98.9553	93.2526	124.724	243.304	224.965	85.3291	84.5534	166.782	114.067	89.0138	130.554	106.806	183.323	82.0366	91.1235	76.1781	109.062
A-X actin	Q61276	Actb	126.494	67.1909	284.825	164.662	42.402	31.5347	124.782	47.5733	105.043	95.6436	196.691	95.5819	138.683	184.375	148.356	160.426	65.7034	54.3004	70.6889	66.1395	197.808	274.497	92.0352	145.631	44.2229	93.6784	42.9049	60.9464
Tubulin beta-3 chain	Q9ERD7	Tubb3	107.615	64.8471	122.824	237.192	73.6456	71.4786	67.0705	61.6113	84.2012	56.5892	90.9695	95.5819	118.359	165.395	213.633	197.306	108.368	79.8991	133.646	99.6885	129.812	147.291	153.392	155.91	71.1411	80.0524	67.422	76.9849
14-3-3 protein eta	P68510	Ywhah	81.183	110.943	117.53	125.457	98.938	86.8956	69.4102	77.989	125.885	113.178	100.804	88.8349	93.2526	113.879	100.882	140.142	104.955	84.5534	96.0927	126.528	98.9042	100.426	89.7627	111.365	82.6775	93.6784	85.8099	96.2311
Myelin basic protein	P04370	Mbp	63.2472	41.4084	54.0003	37.245	27.5241	37.1408	38.9945	42.1141	40.0164	51.0099	54.09	31.4858	52.604	85.4089	61.3206	38.7235	51.1975	34.9074	67.3754	52.7199	65.524	117.163	40.9045	46.2591	21.791	39.1746	82.3074	38.4925
Tubulin beta-6 chain	Q922F4	Tubb6	88.7349	56.2529	97.4122	188.185	61.7433	58.164	61.6113	57.7119	71.6961	48.6189	65.1539	76.4655	95.6436	138.281	174.071	165.958	100.688	73.6933	118.183	92.9787	103.849	142.27	112.487	137.064	56.4002	71.5362	68.2976	71.6387
Ighg protein	Q91Z05	Ighg	58.5273	32.8142	59.2944	113.695	58.0238	37.1408	43.6738	37.4347	59.191	70.9357	46.7141	47.2287	89.6659	74.5633	89.0138	110.639	85.3291	55.8518	51.9122	38.3417	61.8151	147.291	49.9944	121.644	47.4274	32.3616	39.4025	58.8079
Tubulin alpha-1C chain	P68373	Tuba1c	97.2308	57.8155	78.3533	131.338	50.5849	48.3532	56.932	58.4917	69.1951	46.2278	44.2554	56.2246	74.1238	103.033	128.575	138.298	104.102	71.3662	125.915	83.3933	67.9967	122.185	85.2177	87.3784	61.5275	52.8005	55.1635	67.3618
Sodium/potassium-transporting ATPase subunit alpha-2	Q6PIE5	Atp1a2	67.0232	35.9393	79.4121	135.258	51.3288	59.5655	62.3912	69.4102	39.1827	20.7228	77.447	56.2246	62.1684	88.1203	174.071	154.894	63.1436	55.0761	124.81	98.7299	56.8699	90.3832	76.1278	138.777	62.8093	71.5362	59.5415	87.6773
Smooth muscle gamma-actin	Q61852	ACTG2	76.463	45.3148	159.883	109.775	26.7802	29.4324	64.7309	35.095	49.1869	63.7624	111.868	65.2206	96.8392	111.167	98.9042	112.483	50.3442	41.1131	37.5535	44.093	126.103	190.809	48.8582	92.5183	26.9183	47.6908	25.3927	37.4232
Spectrin beta chain, non-erythrocytic 1	Q62261	Sptbn1	77.407	48.44	97.4122	96.0529	18.5974	18.9208	73.3097	27.2961	55.0226	43.8367	152.435	46.1042	98.0347	90.8317	142.422	156.738	56.3172	42.6646	96.0927	73.8078	117.449	217.589	42.0407	54.8256	42.941	35.7681	25.3927	24.5924
Sodium/potassium-transporting ATPase subunit alpha-1	Q8VDN2	Atp1a1	59.4713	39.0645	69.8827	133.298	43.1459	55.3609	53.8124	51.4727	40.0164	21.5198	68.8418	58.4736	64.5595	79.9861	150.334	127.234	44.3711	46.5432	110.451	77.642	59.3425	93.7308	71.5829	119.931	55.7593	63.02	43.7805	80.1926
Heat shock cognate 71 kDa protein	P63017	Hspa8	62.3032	50.0026	82.5886	166.622	49.841	39.2432	54.5923	61.6113	36.6817	33.4753	87.2816	75.341	93.2526	92.1874	162.203	164.114	61.437	41.8888	90.5702	79.5591	79.1234	135.575	59.0843	114.791	55.1183	55.3554	50.7854	72.708
Beta-actin-like protein 2	Q8BFZ3	Actbl2	64.1912	40.6271	142.942	96.0529	17.1096	18.9208	63.1711	27.2961	52.5216	51.0099	105.721	57.3491	80.1016	103.033	94.9481	95.8868		30.2531	41.9715	38.3417	97.6679	140.596	46.5857	68.5321	25.6364	46.8392	25.3927	34.2155
Calcium/calmodulin-dependent protein kinase II, beta, isoform CRA_b	Q5SVJ0	Camk2b	48.1434	39.0645	67.765	166.622	34.9631	49.7547	63.1711	38.2146	46.6858	62.1684	90.9695	59.5981	82.4926	97.6101	154.291	127.234	53.7574	50.4218	65.1663	76.6834	140.939	148.965	71.5829	113.078	44.8638	72.3878	49.9098	63.0849
Myosin-10	Q61879	Myh10	117.055	75.0038	232.942	56.8477	0.743895	1.40154	112.304	2.33967	72.5298	76.5149	291.348	85.4614	120.75	109.811	73.1891	84.8229	36.6915	9.30863	25.4038	20.1294	171.846	272.823	3.40871	35.9793	25.6364	18.7357	1.75122	10.6923
Clathrin heavy chain 1	Q68FD5	Cltc	36.8155	47.6587	44.4708	84.2913	29.7558	31.5347	27.2961	36.6548	18.3409	24.7079	59.0073	44.9797	77.7105	79.9861	118.685	127.234	50.3442	42.6646	70.6889	67.098	43.2706	103.773	54.5394	61.6789	40.3774	22.1422	37.6513	28.8693
Dihydropyrimidinase-related protein 2	O08553	Dpysl2	59.4713	33.5955	66.7062	101.934	57.2799	44.8493	54.5923	58.4917	29.1786	25.505	62.6952	42.7307	65.755	54.2279	85.0576	103.263	59.7304	32.5802	58.5392	48.8857	45.7432	87.0357	38.632	77.0986	41.6592	34.0649	31.522	56.6694
Protein Ighg2c	F6TQW2	Ighg2c	28.3196	10.9381	9.52946	19.6026	52.0726	31.5347	31.9755	14.8179	24.1766	40.6485	33.1916	14.6184	50.2129	35.2481	43.5179	68.2271	81.916	62.8333	18.7767	14.3781	21.0171	110.468	19.316	56.5389	28.841	14.4776	16.6366	29.9386
Calcium/calmodulin-dependent protein kinase type II subunit delta	Q8CCM0	Camk2d	39.6475	34.3768	68.8239	141.139	31.9875	42.0462	50.6928	31.1956	30.0123	65.3565	78.6764	64.0961	74.1238	77.2747	146.378	136.454	40.958	38.786	44.1806	46.0101	110.031	128.88	68.1742	116.504	29.4819	55.3554	35.9	52.3925
Glyceraldehyde-3-phosphate dehydrogenase	P16858	Gapdh	38.7035	22.6574	58.2356	60.7682	39.4264	23.8262	36.6548	33.5353	31.6797	15.1436	25.8157	30.3613	49.0174	59.6506	96.9261	75.6031	46.0777	38.0102	48.5986	49.8442	33.3802	56.908	64.7655	77.0986	29.4819	34.0649	28.8952	32.077
Calcium/calmodulin-dependent protein kinase type II subunit gamma	Q923T9	Camk2g	37.7595	27.3452	62.4709	107.815	26.0363	33.637	45.2336	23.3967	38.3491		70.0711		60.9728	62.362	128.575	110.639			35.3445	51.7613	98.9042	102.1	54.5394	104.511	30.1228	45.9876	34.1488	38.4925
14-3-3 protein epsilon	D6REF3	Ywhae	30.2076	60.1593	60.3532	74.49	50.5849	39.2432	36.6548	38.9945	64.193	59.7773	57.7779	50.6022	47.8218	52.8722	57.3644	66.3832	48.6376	40.3374	46.3896	69.9736	45.7432	43.5179	39.7683	61.6789	42.3001	45.9876	39.4025	57.7387
Neurofilament light polypeptide	P08551	Nefl	23.5997	14.8445	43.412	90.1721	26.7802	16.1177	28.076	19.4972	24.1766	18.3317	46.7141	28.1123	46.6263	58.2949	100.882	88.5109	52.0508	35.6831	61.8528	49.8442	60.5788	90.3832	37.4958	71.9587	28.841	33.2132	32.3976	29.9386
Ras/Rap GTPase-activating protein SynGAP	F6SEU4	Syngap1	23.5997	28.9077	33.8825	72.5298	15.6218	8.40925	46.0135	21.8369	12.5051	17.5347	67.6125	13.4939	39.453	37.9595	39.5617	75.6031	34.9849	18.6173	45.2851	48.8857	51.9247	43.5179	19.316	53.1123	12.8182	39.1746	32.3976	65.2233
Alpha-internexin	P46660	Ina	34.9276	21.0948	45.5296	70.5695	17.8535	18.9208	19.4972	17.1576	26.6776	23.9109	38.1089	32.6103	52.604	55.5836	96.9261	94.0428	64.8501	38.0102	47.4941	50.8028	55.6336	78.6669	30.6784	66.8188	23.7137	30.6584	24.5171	34.2155
Disintegrin and metalloproteinase domain-containing protein 22	Q9R1V6	Adam22	27.3757	37.5019	39.1767	64.6887	50.5849	45.5501	46.0135	39.7744	26.6776	31.8812	50.402	20.2409	50.2129	40.6709	65.2768	49.7874	33.2784	31.8045	62.9573	54.637	50.6884	65.2768	24.9972	49.6857	18.5864	46.8392	42.0293	45.9771
Ig gamma-1 chain C region secreted form	P01868	Ighg1	17.9358	10.9381	32.8237	39.2053	26.7802	9.11002	10.9185	9.35868	16.6735	23.1139	17.2105	22.4898	29.8886	43.3823	49.4521	66.3832	23.0389	10.0844	15.4632	12.4611	38.3254	40.1703	34.0871	41.1192	11.5364	5.10973	13.1342	19.2462
Protein Herc1	E9PZP8	Herc1	24.5437	19.5323	13.7648	19.6026	53.5604	30.1331	33.5353	28.076	9.17043	15.9406	18.4398	15.7429	8.36882	10.8456	55.3864	53.4753	50.3442	48.8703	66.2708	48.8857	24.7261	18.4114	9.08989	18.8463	43.5819	63.8716	33.2732	26.7309
Ig gamma-3 chain C region	P03987		10.3839	7.8129	8.47063	11.7616	14.134	30.8339	15.5978	3.89945	20.0082	31.8812	22.1277		10.7599	12.2013	13.8466	16.5958	37.5448	52.7489	18.7767	6.7098	13.5993	100.426	11.3624	30.8394	4.48638	17.0324	21.0147	26.7309
MAP/microtubule affinity-regulating kinase	C9K101	Mark1	30.2076	23.4387	21.1766	37.245	38.6825	28.7316	42.1141	34.3152	16.6735	12.7525	29.5036	17.9919	38.2575	42.0266	51.4302	60.8512	58.0238	34.1317	38.658	41.2174	34.6165	36.8228	45.4495	54.8256	19.8682	42.5811	28.8952	49.1848
Leucine-rich glioma-inactivated protein 1	Q9JIA1	Lgi1	32.0956	14.8445	33.8825	47.0463	47.6093	45.5501	39.7744	40.5543	25.0103	31.8812	28.2743	15.7429	40.6485	28.4696	41.5398	35.0356	34.9849	29.4773	45.2851	49.8442	40.798	60.2555	18.1798	27.4128	26.2774	51.9489	39.4025	51.3233
Neurofilament medium polypeptide	P08553	Nefm	19.8238	10.1568	27.5295	29.404	17.8535	12.6139	30.4157	14.038	17.5072	11.1584	43.0261	21.3654	38.2575	43.3823	77.1453	79.291	53.7574	27.1502	58.5392	63.2638	43.2706	80.3407	19.316	53.1123	14.741	28.1035	32.3976	21.3847
2',3'-cyclic-nucleotide 3'-phosphodiesterase	P16330	Cnp	25.4877	11.7194	30.706	35.2847	29.7558	24.527	31.1956	20.2771	22.5092	14.3465	6.14659	17.9919	21.5198	37.9595	51.4302	68.2271	41.8113	30.2531	35.3445	29.7148	25.9624	30.1277	31.8146	56.5389	17.3046	36.6197	29.7708	26.7309
Protein Scaf4	Q7TSH6	Scaf4	2.83196	7.03161	1.05883	27.4437		7.00771		0.77989	5.00205	6.37624	3.68795	10.1204	4.78218	12.2013	3.95617	1.84398			32.0309	4.79272	18.5445	20.0852	1.13624		5.12729		2.62683	35.2847
Protein Sptbn2	Q68FG2	Sptbn2	30.2076	28.1264	46.5885	37.245	10.4145	9.11002	31.9755	7.7989	22.5092	23.9109	67.6125	17.9919	39.453	40.6709	57.3644	53.4753	23.8922	15.5144	39.7625	30.6734	58.1062	73.6456	9.08989	27.4128	16.6637	13.6259	8.75611	7.48464
Microtubule-associated protein 2	P20357	Map2	12.2718	10.1568	16.9413	45.0861	14.134	16.1177	17.1576	28.076	7.50308	5.57921	18.4398	14.6184	29.8886	31.181	57.3644	79.291	29.8652	24.0473	19.8813	23.9636	17.3082	15.0639	18.1798	34.266	17.3046	21.2905	17.5122	13.9001
Plasma membrane calcium-transporting ATPase 1	G5E829	Atp2b1	23.5997	13.2819	11.6471	52.9271	19.3413	12.6139	21.8369	24.9565	10.8378	9.56436	15.9811	17.9919	16.7376	29.8253	47.474	42.4115	16.2125	12.4115	39.7625	24.9221	7.41782	21.7589	24.9972	29.1261	19.8682	23.8454	17.5122	28.8693
Alpha-enolase	P17182	Eno1	16.9918	8.59419	12.7059	19.6026	15.6218	11.2123	14.8179	10.9185	11.6715	4.78218	2.45864	8.99594	15.5421	27.1139	33.6274	29.5036	14.506	16.2901	20.9858	20.1294	16.0719	26.7802	18.1798	25.6995	10.2546	14.4776	16.6366	13.9001
WD repeat-containing protein 37	Q8CBE3	Wdr37	11.3279	12.5006	18.0001	33.3245	14.134	21.7239	19.4972	16.3777	16.6735	7.9703	3.68795	14.6184	17.9332	23.0468	33.6274	27.6597	35.8382	33.3559	36.449	30.6734	21.0171	13.3901	17.0435	41.1192	19.8682	28.9551	27.1439	23.5232
Rho GTPase-activating protein 23	Q69ZH9	Arhgap23	18.8798	9.37548	12.7059	37.245	9.67063	3.50385	19.4972	10.1386	11.6715	6.37624	9.83454	11.2449	19.1287	13.557	41.5398	53.4753	34.1317	15.5144	23.1948	33.549	9.89042	13.3901	11.3624	29.1261	4.48638	20.4389	18.3878	13.9001
Plasma membrane calcium-transporting ATPase 2	Q9R0K7	Atp2b2	17.9358	16.4071	10.5883	39.2053	17.1096	10.5116	13.2581	18.7174	10.0041	5.57921	20.8984	15.7429	11.9555	21.6911	43.5179	31.3476	17.0658	14.7387	28.7174	26.8392	12.363	21.7589	14.7711	30.8394	14.741	17.8841	20.139	23.5232
Cyclin-dependent kinase 17	Q8K0D0	Cdk17	7.55191	1.56258	7.4118	19.6026	5.95116	9.11002	8.57879	15.5978	1.66735	5.57921	11.0639	6.74695	11.9555	13.557	25.7151	27.6597	8.53291	7.75719	11.0451	9.58543	8.65412	10.0426	10.2261	20.5596	14.1	9.36784	9.63172	19.2462
B9-scFv	A2NN81	Igh-V7183	17.9358	16.4071	18.0001	43.1258	11.9023	11.2123	10.1386	14.038	6.6694	16.7376	12.2932	20.2409	21.5198	20.3354	25.7151	29.5036	14.506	17.8415	17.6722	16.2952	24.7261	40.1703	9.08989	27.4128	10.8955	11.9227	14.0098	19.2462
Excitatory amino acid transporter 2	P43006	Slc1a2	23.5997	19.5323	15.8824	31.3642	5.20726	13.3146	7.01901	11.6983	10.8378	6.37624	17.2105	12.3694	25.1065	32.5367	49.4521	38.7235	26.452	20.9444	24.2993	16.2952	12.363	33.4753	22.7247	32.5527	8.97275	11.9227	16.6366	8.55388
ATP synthase subunit alpha, mitochondrial	Q03265	Atp5f1a	20.7677	8.59419	21.1766	37.245	12.6462	10.5116	13.2581	15.5978	13.3388	8.76733	14.7518	12.3694	20.3243	21.6911	47.474	55.3193	21.3323	11.6358	22.0903	18.2123	12.363	30.1277	27.2697	27.4128	12.1773	15.3292	10.5073	11.7616
Ankyrin-2	Q8C8R3	Ank2	9.43988	8.59419	19.0589	29.404	2.23168	4.20462	9.35868	3.89945	5.00205	6.37624	25.8157	11.2449	22.7154	29.8253	31.6494	46.0994	11.0928	6.98147	16.5677	21.0879	14.8356	30.1277	11.3624	17.133	5.7682	5.96135	2.62683	6.41541
Hyperpolarization-activated cation channel 2	C9K0Z8	Hcn2	12.2718	15.6258	19.0589	37.245	8.18284	11.9131	11.6983	15.5978	11.6715	12.7525	17.2105	7.87145	19.1287	16.2684	35.6055	36.8795	22.1856	13.9629	20.9858	17.2538	25.9624	15.0639	20.4523	27.4128	12.1773	12.7743	14.8854	11.7616
Dynamin-1	P39053	Dnm1	10.3839	7.03161	19.0589	33.3245	8.92674	8.40925	7.01901	11.6983	5.00205	3.18812	23.357	14.6184	17.9332	21.6911	29.6713	40.5675	14.506	10.8601	19.8813	13.4196	7.41782	48.5391	14.7711	13.7064	9.61367	8.51621	8.75611	13.9001
Cytoplasmic FMR1-interacting protein 2	Q5SQX6	Cyfip2	15.1038	8.59419	12.7059	25.4834	23.8046	7.00771	21.057	16.3777	9.17043	7.17327	18.4398	10.1204	16.7376	25.7582	27.6932	36.8795	22.1856	14.7387	27.6129	28.7563	17.3082	31.8015	6.81742	29.1261	9.61367	22.1422	19.2634	26.7309
IQ motif and SEC7 domain-containing protein 1	Q8R0S2	Iqsec1	12.2718	7.03161	12.7059	27.4437	19.3413	13.3146	25.7364	18.7174	7.50308	2.39109	11.0639	6.74695	16.7376	17.6241	21.7589	25.8157	42.6646	22.4959	26.5083	30.6734	8.65412	10.0426	7.95366	27.4128	12.8182	20.4389	27.1439	27.8001
Myosin-9	Q8VDD5	Myh9	26.4317	12.5006	57.1767	11.7616		0.700771	18.7174		17.5072	13.5495	65.1539	13.4939	22.7154	21.6911	5.93425	12.9078	6.82633	3.8786	2.20903	2.87563	37.0891	102.1		5.1399	4.48638	2.55486		1.06923
Kinesin heavy chain isoform 5C	P28738	Kif5c	11.3279	9.37548	16.9413	33.3245	16.3657	13.3146	10.9185	12.4782	5.83573	4.78218	14.7518	17.9919	19.1287	17.6241	41.5398	22.1277	32.4251	24.823	25.4038	26.8392	13.5993	10.0426	12.4986	29.1261	14.741	24.697	21.8903	24.5924
Phosphofurin acidic cluster sorting protein 1	Q8K212	Pacs1	11.3279	8.59419	19.0589	31.3642	15.6218	4.90539	14.038	6.23912	12.5051	8.76733	15.9811	12.3694	16.7376	23.0468	35.6055	33.1916	25.5987	20.1687	27.6129	33.549	13.5993	18.4114	18.1798	32.5527	12.1773	15.3292	20.139	23.5232
NCK-interacting protein with SH3 domain	Q9ESJ4	Nckipsd	20.7677	13.2819	14.8236	39.2053	9.67063	8.40925	10.1386	10.9185	12.5051	9.56436	19.6691	14.6184	25.1065	27.1139	27.6932	35.0356	27.3053	18.6173	29.8219	26.8392	19.7808	21.7589	9.08989	30.8394	13.4591	16.1808	19.2634	29.9386
Plectin	Q9QXS1	Plec	5.66393	2.34387	5.29414	3.92053	5.20726	1.40154	17.9375		5.83573	3.98515	19.6691	1.12449	2.39109	8.13418	11.8685	14.7518	15.3592	7.75719	9.94063	17.2538	9.89042	35.149		5.1399	1.92273	8.51621	2.62683
Catenin alpha-2	Q61301	Ctnna2	6.60792	7.03161	7.4118	7.84106	6.69505	2.80308	9.35868	7.7989	10.0041	5.57921	7.37591	2.24898	22.7154	25.7582	17.8028	18.4398	20.479	6.98147	25.4038	23.005	23.4898	28.454	9.08989	22.2729	5.12729	11.0711	13.1342	14.9693
Catenin beta-1	Q02248	Ctnnb1	11.3279	14.0632	10.5883	17.6424	5.95116	6.30694	14.038	12.4782	5.00205	15.1436	19.6691	6.74695	29.8886	28.4696	23.737	38.7235	25.5987	11.6358	20.9858	24.9221	32.1439	36.8228	13.6348	30.8394	12.1773	15.3292	21.8903	20.3155
MAP/microtubule affinity-regulating kinase 3	Q03141	Mark3	7.55191	9.37548	6.35297	13.7218	14.134	18.9208	22.6168	17.9375	4.16838	4.78218	9.83454	7.87145	14.3465	20.3354	15.8247	22.1277	24.7454	18.6173	17.6722	21.0879	14.8356	13.3901	13.6348	18.8463	12.8182	20.4389	16.6366	21.3847
AP-2 complex subunit alpha-1	P17426	Ap2a1	5.66393	10.9381	19.0589	37.245	13.3901	14.0154	2.33967	4.67934	5.83573	1.59406	22.1277	8.99594	21.5198	21.6911	43.5179	31.3476	21.3323	14.7387	17.6722	20.1294	9.89042	18.4114	9.08989	34.266	10.8955	5.10973	8.75611	13.9001
Serine/threonine-protein kinase DCLK1	Q9JLM8	Dclk1	12.2718	7.03161	5.29414	21.5629	18.5974	13.3146	20.2771	13.2581	2.50103	2.39109	11.0639	3.37348	14.3465	12.2013	9.89042	20.2837	19.6257	16.2901	18.7767	24.9221	7.41782	15.0639	10.2261	13.7064	5.7682	17.0324	16.6366	17.1078
E3 ubiquitin-protein ligase TRIM56	Q80VI1	Trim56	6.60792	3.12516	13.7648	23.5232	3.71947	7.70848	5.45923	8.57879	3.3347	6.37624	4.91727	6.74695	5.97773	8.13418	17.8028	18.4398	6.82633	7.75719	5.52257	4.79272	16.0719	33.4753	12.4986	22.2729	1.92273	3.40649	9.63172	14.9693
Myelin proteolipid	Q62079	Plp1	17.9358	7.03161	14.8236	27.4437	14.134	14.7162	13.2581	14.8179	12.5051	7.9703	13.5225	4.49797	7.17327	14.9127	25.7151	27.6597	13.6527	10.8601	22.0903	17.2538	13.5993	21.7589	15.9073	29.1261	12.1773	17.0324	14.8854	13.9001
Dihydropyrimidinase-related protein 1	P97427	Crmp1	13.2158	4.68774	15.8824	27.4437	8.92674	8.40925	9.35868	14.038	6.6694	5.57921	13.5225	8.99594	13.151	8.13418	25.7151	12.9078	13.6527	7.75719	16.5677	10.544	4.94521	25.1065	5.68118	17.133	8.33184	5.96135	7.00489	13.9001
Heat shock protein HSP 90-beta	P11499	Hsp90ab1	9.43988	4.68774	10.5883	21.5629	11.1584	5.60617	10.1386	14.038	8.33675	3.18812	9.83454	10.1204	9.56436	9.48988	19.7808	27.6597	22.1856	10.8601	11.0451	22.0465	4.94521	18.4114	10.2261	10.2798	12.1773	9.36784	9.63172	12.8308
Adaptor protein complex AP-2, alpha 2 subunit	Q6PEE6	Ap2a2	4.71994	10.9381	14.8236	35.2847	11.1584	11.2123	3.89945	7.01901	5.00205	0.79703	20.8984	10.1204	17.9332	17.6241	45.4959	22.1277	16.2125	11.6358	20.9858	16.2952	7.41782	13.3901	6.81742	35.9793	13.4591	6.81297	6.12928	20.3155
SLIT-ROBO Rho GTPase-activating protein 2	Q91Z67	Srgap2	12.2718	8.59419	14.8236	25.4834	10.4145	5.60617	7.7989	6.23912	1.66735	5.57921	9.83454	6.74695	10.7599	17.6241	17.8028	22.1277	15.3592	11.6358	15.4632	21.0879	2.47261	6.69505	9.08989	18.8463	5.7682	9.36784	9.63172	8.55388
Meiosis-specific nuclear structural protein 1	Q61884	Mns1	8.49589	8.59419	22.2354	72.5298	5.20726	10.5116	4.67934	8.57879	12.5051	10.3614	12.2932	16.8674	19.1287	13.557	57.3644	29.5036	7.67962	13.1872	7.7316	16.2952	18.5445	21.7589	7.95366	25.6995	14.741	5.10973	13.1342	23.5232
SLIT-ROBO Rho GTPase-activating protein 3	Q812A2	Srgap3	14.1598	4.68774	6.35297	15.6821	12.6462	2.80308	8.57879	8.57879	4.16838	2.39109	7.37591	1.12449	20.3243	16.2684	17.8028	18.4398	29.0119	12.4115	25.4038	26.8392	3.70891	3.34753	1.13624	8.56651	5.7682	6.81297	8.75611	10.6923
Vesicle-fusing ATPase	P46460	Nsf	5.66393	3.90645	9.52946	17.6424	5.20726	4.20462	6.23912	7.01901	5.83573		7.37591	2.24898	10.7599	18.9798	11.8685	25.8157	15.3592	11.6358	14.3587	15.3367	3.70891	15.0639	9.08989	8.56651	5.7682	6.81297	10.5073	5.34617
PH and SEC7 domain-containing protein 3	Q2PFD7	Psd3	13.2158	2.34387	6.35297	17.6424	11.1584	11.9131	13.2581	10.9185	9.17043	5.57921	1.22932	2.24898	10.7599	13.557	23.737	22.1277	24.7454	16.2901	16.5677	14.3781	3.70891	5.02129	12.4986	22.2729	6.40911	12.7743	14.0098	19.2462
Catenin delta-2	O35927	Ctnnd2	5.66393	5.46903	5.29414	15.6821	8.92674	12.6139	14.8179	10.1386	4.16838	2.39109	6.14659	3.37348	5.97773	13.557	21.7589	20.2837	19.6257	14.7387	15.4632	19.1709	16.0719	20.0852	13.6348	13.7064	8.33184	8.51621	15.761	22.4539
Regulating synaptic membrane exocytosis protein 1	Q99NE5	Rims1	5.66393	5.46903	9.52946	21.5629	5.20726	4.90539	13.2581	11.6983	2.50103	4.78218	7.37591	6.74695	10.7599	13.557	27.6932	33.1916	23.0389	10.8601	18.7767	29.7148	7.41782	8.36882	7.95366	30.8394	7.69093	6.81297	17.5122	13.9001
Ubiquitin-40S ribosomal protein S27a	P62983	Rps27a	8.49589	4.68774	7.4118	7.84106	8.92674	4.20462	7.01901	7.01901	5.00205	5.57921	6.14659	4.49797	9.56436	12.2013	17.8028	11.0639	9.3862	10.8601	8.83611	9.58543	7.41782	10.0426	5.68118	11.9931	5.12729	9.36784	5.25366	9.62311
Microtubule-associated protein 1A	Q9QYR6	Map1a	8.49589	5.46903	8.47063	21.5629	3.71947	1.40154	2.33967		4.16838	1.59406	11.0639	10.1204	14.3465	17.6241	29.6713	31.3476	13.6527	3.8786	13.2542	18.2123	4.94521	15.0639	9.08989	18.8463	1.28182	4.25811	6.12928	5.34617
Contactin-1	P12960	Cntn1	13.2158	7.03161	14.8236	19.6026		4.90539	5.45923	0.77989	3.3347	1.59406	11.0639	7.87145	27.4975	27.1139	31.6494	35.0356	10.2395	8.53291	12.1497	20.1294	14.8356	28.454	6.81742	22.2729	3.84547	2.55486	6.12928	4.27694
Lymphoid-restricted membrane protein	Q60664	Irag2	7.55191	1.56258	8.47063	15.6821	0.743895	8.40925	7.01901	9.35868	2.50103	4.78218	6.14659	4.49797	4.78218	10.8456	3.95617	18.4398	2.55987	6.20576	5.52257	0.958543	7.41782	11.7163	11.3624	8.56651	7.69093	2.55486	1.75122	7.48464
Guanine nucleotide-binding protein G(o) subunit alpha	P18872	Gnao1	10.3839	9.37548	22.2354	9.80132	8.92674	8.40925	8.57879	7.7989	9.17043	6.37624	8.60523	8.99594	15.5421	20.3354	15.8247	22.1277	11.9461	10.8601	18.7767	21.0879	9.89042	31.8015	15.9073	11.9931	7.69093	11.0711	13.1342	8.55388
Striated muscle-specific serine/threonine-protein kinase	Q62407	Speg	10.3839	3.12516	7.4118	13.7218	5.95116	2.10231	5.45923	7.7989	1.66735	3.18812	3.68795	3.37348	3.58664	6.77848	15.8247	14.7518	24.7454	14.7387	13.2542	26.8392	2.47261		2.27247	15.4197	3.20456	9.36784	20.139	10.6923
Plakophilin-4	Q68FH0	Pkp4	6.60792	3.90645	5.29414	9.80132	8.92674	4.90539	9.35868	7.01901	4.16838	1.59406	4.91727	2.24898	9.56436	12.2013	19.7808	16.5958	17.9191	11.6358	17.6722	28.7563	19.7808	20.0852	3.40871	22.2729	6.40911	11.0711	20.139	21.3847
ELKS/Rab6-interacting/CAST family member 1	Q99MI1	Erc1	4.71994	5.46903	7.4118	7.84106	13.3901	7.70848	10.9185	7.7989	3.3347	0.79703	4.91727	6.74695	4.78218	5.42279	11.8685	12.9078	23.0389	15.5144	11.0451	19.1709	2.47261	8.36882	3.40871	15.4197	5.7682	9.36784	14.8854	14.9693
Alpha actinin 1a	A1BN54	Actn1	11.3279	2.34387	19.0589	7.84106			49.1331	2.33967	7.50308	7.9703	79.9057	2.24898	9.56436	21.6911	3.95617	11.0639	6.82633		3.31354	5.75126	48.2158	35.149	1.13624	3.4266	1.28182	21.2905	0.875611	3.2077
BTB/POZ domain-containing protein KCTD16	Q5DTY9	Kctd16	7.55191	4.68774	6.35297	15.6821	14.134	9.81079	8.57879	7.01901	6.6694	7.9703	7.37591	4.49797	10.7599	6.77848	11.8685	14.7518	5.97304	9.30863	12.1497	13.4196	4.94521	13.3901	12.4986	13.7064	5.7682	13.6259	13.1342	6.41541
Protein bassoon	O88737	Bsn	2.83196		1.05883	21.5629	6.69505	6.30694	10.1386	3.89945		0.79703	7.37591		3.58664	9.48988	23.737	40.5675	16.2125	13.9629	22.0903	37.3832	2.47261	8.36882	10.2261	20.5596	7.69093	4.25811	13.1342	4.27694
Protein Gm15800	E9Q2E4	Hectd4	10.3839	7.8129	5.29414	3.92053	7.43895	8.40925	6.23912	5.45923	10.8378	3.18812	3.68795	5.62246	8.36882	10.8456	15.8247	7.37591	22.1856	18.6173	24.2993	25.8807	4.94521	10.0426	3.40871	3.4266	5.7682	2.55486	7.00489	6.41541
Sodium/potassium-transporting ATPase subunit beta-1	P14094	Atp1b1	9.43988	8.59419	7.4118	29.404	5.95116	11.2123	9.35868	8.57879	11.6715	7.17327	11.0639	7.87145	15.5421	18.9798	29.6713	25.8157	13.6527	7.75719	18.7767	10.544	12.363	18.4114	10.2261	23.9862	7.05002	8.51621	6.12928	7.48464
Nck-associated protein 1	P28660	Nckap1	5.66393	7.8129	4.23531	9.80132	8.18284	3.50385	6.23912	8.57879	4.16838	3.18812	12.2932	2.24898	13.151	18.9798	11.8685	18.4398	21.3323	10.0844	14.3587	29.7148	12.363	20.0852	9.08989	13.7064	9.61367	7.66459	10.5073	10.6923
ADP/ATP translocase 2	P51881	Slc25a5	15.1038	7.8129	9.52946	19.6026	10.4145	11.9131	9.35868	13.2581	10.0041	5.57921	12.2932	6.74695	16.7376	17.6241	21.7589	22.1277	15.3592	10.8601	12.1497	14.3781	14.8356	15.0639	12.4986	29.1261	7.69093		7.00489	6.41541
ERC protein 2	Q6PH08	Erc2	5.66393	2.34387	7.4118	11.7616	8.92674	9.11002	9.35868	6.23912	1.66735	0.79703	9.83454	4.49797	5.97773	8.13418	7.91234	16.5958	16.2125	13.9629	13.2542	23.9636	3.70891	5.02129	6.81742	13.7064	5.7682	11.9227	18.3878	7.48464
Girdin	Q5SNZ0	Ccdc88a	14.1598	9.37548	5.29414	11.7616	11.9023		8.57879	7.01901	5.83573	5.57921	4.91727	6.74695	3.58664	6.77848	23.737	12.9078	11.9461	6.20576	16.5677	23.9636	2.47261	1.67376	1.13624	18.8463	7.05002	13.6259	13.1342	13.9001
Protein Rasal2	E9PW37	Rasal2	1.88798	4.68774	2.11766	5.88079	0.743895	2.10231	4.67934	4.67934	2.50103	2.39109	2.45864	2.24898	3.58664	4.06709		3.68795	3.41317	3.10288		7.66834	3.70891	3.34753	1.13624	6.85321	3.20456	5.96135	3.50244
ADP/ATP translocase 1	P48962	Slc25a4	16.0478	6.25032	6.35297	15.6821	11.1584	12.6139	8.57879	13.2581	10.0041	6.37624	8.60523	4.49797	14.3465	13.557	17.8028	18.4398	15.3592	9.30863	8.83611	12.4611	12.363	13.3901	13.6348	29.1261	8.97275	5.96135	7.8805	6.41541
Breakpoint cluster region protein	Q6PAJ1	Bcr	10.3839	7.8129	5.29414	17.6424	8.18284	2.80308	10.9185	5.45923	5.83573	6.37624	7.37591	3.37348	15.5421	14.9127	17.8028	29.5036	18.7724	9.30863	15.4632	30.6734	6.18151	5.02129	3.40871	10.2798	4.48638	6.81297	6.12928	11.7616
MANSC domain-containing protein 1	Q9CR33	Mansc1	0.943988	18.751	10.5883	3.92053				0.77989	5.00205	4.78218	2.45864	4.49797	1.19555	6.77848					12.1497	3.83417	16.0719	26.7802	2.27247		0.640911	0.851621	0.875611	47.0463
Protein kinase C gamma type	P63318	Prkcg	3.77595	3.90645	6.35297	21.5629	5.95116	9.11002	18.7174	7.01901	3.3347	3.18812	11.0639	6.74695	13.151	23.0468	19.7808	27.6597	13.6527	6.98147	11.0451	15.3367	19.7808	26.7802	11.3624	8.56651	5.12729	5.10973	5.25366	8.55388
Heat shock protein HSP 90-alpha	P07901	Hsp90aa1	4.71994	3.12516	7.4118	15.6821	8.92674	4.20462	4.67934	12.4782	7.50308	1.59406	6.14659	5.62246	5.97773	4.06709	13.8466	20.2837	14.506	6.20576		10.544	3.70891	11.7163	5.68118	8.56651	7.69093	5.96135	4.37805	8.55388
Disks large-associated protein 3	Q6PFD5	Dlgap3	11.3279	5.46903	10.5883	15.6821	4.46337	6.30694	13.2581	6.23912	5.83573	7.17327	8.60523	4.49797	8.36882	12.2013	17.8028	9.21988	7.67962	8.53291	13.2542	19.1709	12.363	10.0426	4.54495	15.4197	3.20456	5.10973	13.1342	22.4539
Unconventional myosin-Va	Q99104	Myo5a	9.43988	3.12516	20.1177	7.84106			32.7554	0.77989	9.17043	8.76733	45.4848	4.49797	10.7599	16.2684	1.97808	7.37591	2.55987	0.775719	2.20903	3.83417	32.1439	48.5391	1.13624	1.7133	1.28182	6.81297		1.06923
Liprin-alpha 3	B8QI35	Ppfia3	4.71994	3.90645	8.47063	15.6821	12.6462	10.5116	8.57879	7.7989	5.00205	0.79703	2.45864	3.37348	4.78218	9.48988	11.8685	14.7518	14.506	10.0844	12.1497	15.3367	1.2363	3.34753	4.54495	8.56651	5.7682	9.36784	7.00489	12.8308
Jouberin	Q8K3E5	Ahi1	11.3279	3.12516	4.23531	9.80132	3.71947	2.80308	5.45923	3.11956	4.16838		2.45864	10.1204	3.58664	4.06709	13.8466	36.8795	34.1317	12.4115	24.2993	18.2123	7.41782	8.36882	4.54495	8.56651	11.5364	3.40649	12.2586	1.06923
Neogenin	P97798	Neo1	1.88798	3.12516	11.6471	17.6424	0.743895	0.700771	21.8369	7.01901	2.50103	5.57921	2.45864		4.78218	4.06709	3.95617	1.84398	0.853291	2.32716		0.958543	1.2363	13.3901	4.54495	5.1399			0.875611
Disks large homolog 4	Q62108	Dlg4	4.71994	3.12516	9.52946	5.88079	9.67063	4.20462	25.7364	6.23912	3.3347	3.18812	49.1727	4.49797	9.56436	6.77848	21.7589	9.21988	7.67962	3.8786	4.41806	19.1709	25.9624	23.4327	3.40871	22.2729	2.56364	11.0711	9.63172	17.1078
ATP-dependent 6-phosphofructokinase, muscle type	P47857	Pfkm	3.77595	3.90645	13.7648	9.80132	9.67063	7.70848	2.33967	7.7989	2.50103	3.18812	12.2932	6.74695	5.97773	8.13418	19.7808	14.7518	6.82633	7.75719	11.0451	12.4611	4.94521	10.0426	4.54495	10.2798	7.69093	7.66459	7.8805	14.9693
AP-2 complex subunit beta	Q9DBG3	Ap2b1	4.71994	4.68774	4.23531	15.6821	2.23168	7.70848	3.11956	5.45923	5.00205	3.18812	7.37591		16.7376	17.6241	21.7589	11.0639	10.2395	7.75719	14.3587	9.58543	7.41782	15.0639	3.40871	10.2798	7.05002	2.55486	4.37805	7.48464
Cytoplasmic dynein 1 heavy chain 1	Q9JHU4	Dync1h1	2.83196	3.12516	5.29414	7.84106	4.46337	0.700771	3.89945		0.833675	0.79703	2.45864	4.49797	3.58664	1.3557	19.7808	14.7518	12.7994	5.43004	8.83611	8.62689	2.47261	5.02129	2.27247	8.56651	3.20456	0.851621
Sarcoplasmic/endoplasmic reticulum calcium ATPase 2	O55143	Atp2a2	7.55191	3.90645	5.29414	7.84106	6.69505	0.700771	3.11956	4.67934	5.83573	2.39109	1.22932		10.7599	10.8456	1.97808	16.5958	13.6527	7.75719	13.2542	12.4611	4.94521	10.0426	3.40871	6.85321	4.48638	4.25811	4.37805	5.34617
Glutamine synthetase	P15105	Glul	6.60792	4.68774			8.92674	12.6139	5.45923	14.038	5.00205	3.18812	1.22932	2.24898	4.78218	8.13418	7.91234	5.53193	15.3592	14.7387	13.2542	19.1709		3.34753	4.54495	5.1399	5.7682	5.96135	13.1342	2.13847
V-type proton ATPase 116 kDa subunit a isoform 1	Q9Z1G4	Atp6v0a1	7.55191	10.1568	11.6471	17.6424	0.743895	3.50385	1.55978		6.6694	0.79703	7.37591	11.2449	19.1287	23.0468	29.6713	27.6597	5.97304	4.65432	7.7316	15.3367	6.18151	13.3901	13.6348	23.9862	3.20456	1.70324	0.875611	2.13847
Neurofilament heavy polypeptide	P19246	Nefh		0.78129	2.11766	5.88079	2.23168	1.40154	3.89945	2.33967	0.833675	0.79703	4.91727		2.39109	8.13418	11.8685	3.68795	11.0928	7.75719	15.4632	15.3367	4.94521	6.69505		3.4266	4.48638	3.40649	8.75611	2.13847
DnaJ homolog subfamily C member 1	Q61712	Dnajc1	5.66393	7.8129	16.9413	19.6026	2.23168	9.11002	3.89945	7.7989	10.8378	8.76733	6.14659	8.99594	11.9555	5.42279	11.8685	16.5958	7.67962	8.53291	15.4632	13.4196	12.363	35.149	4.54495	10.2798	5.7682	3.40649	13.1342	17.1078
Aconitate hydratase, mitochondrial	Q99KI0	Aco2	9.43988	1.56258	6.35297	5.88079	8.18284	6.30694	5.45923	15.5978	5.00205		4.91727	1.12449	2.39109	5.42279	9.89042	16.5958	9.3862	3.8786	4.41806	5.75126	1.2363	16.7376	2.27247	8.56651	9.61367	2.55486	7.8805	7.48464
Rho GTPase-activating protein 21	Q6DFV3	Arhgap21	4.71994	3.90645	7.4118	15.6821	2.23168	2.80308	9.35868		5.00205	3.98515	4.91727	8.99594	5.97773		9.89042	14.7518	9.3862		7.7316	9.58543	3.70891	5.02129	4.54495	15.4197	2.56364	3.40649	5.25366	6.41541
Kinesin-1 heavy chain	Q61768	Kif5b	6.60792	3.90645	7.4118		9.67063	4.90539	7.01901	7.01901	3.3347		8.60523	11.2449	13.151	10.8456	17.8028	14.7518	16.2125	10.8601	9.94063	12.4611			7.95366	15.4197	7.05002	10.2195	8.75611	12.8308
Hexokinase-1	P17710	Hk1	4.71994	1.56258	4.23531	5.88079	7.43895	4.90539	3.89945	10.1386	5.83573		3.68795		4.78218	6.77848	9.89042	7.37591	6.82633	3.10288	7.7316	11.5025	1.2363	16.7376	2.27247	3.4266	3.84547	4.25811	4.37805	2.13847
Serine/threonine-protein kinase MARK2	Q05512	Mark2	3.77595	3.90645	1.05883	5.88079	8.92674	7.70848	7.7989	7.7989	3.3347	0.79703	3.68795	1.12449	4.78218	9.48988	3.95617	5.53193	16.2125	9.30863	11.0451	18.2123	7.41782	3.34753	2.27247	1.7133	5.12729	8.51621	10.5073	9.62311
Immunoglobulin-like and fibronectin type III domain-containing protein 1	Q3KNY0	Igfn1	2.83196	1.56258	3.17649	3.92053				3.11956	5.83573	3.18812	3.68795	3.37348	3.58664	8.13418	1.97808	1.84398			4.41806	4.79272	1.2363	5.02129		3.4266	0.640911		1.75122	9.62311
Protein piccolo	Q9QYX7	Pclo	0.943988		1.05883	7.84106	1.48779	0.700771	0.77989				1.22932	1.12449	1.19555	4.06709	5.93425	3.68795	9.3862	3.10288	3.31354	15.3367	1.2363	1.67376		6.85321	0.640911	0.851621	1.75122
Glial fibrillary acidic protein	P03995	Gfap	2.83196	4.68774	3.17649	3.92053	4.46337	1.40154	10.9185	6.23912	4.16838	3.18812	3.68795	3.37348	7.17327	10.8456	21.7589	11.0639	5.11975	10.0844	18.7767	10.544	7.41782	13.3901	5.68118	10.2798	7.05002	2.55486	4.37805	3.2077
78 kDa glucose-regulated protein	P20029	Hspa5	3.77595	1.56258	10.5883	21.5629	3.71947		3.11956	8.57879	4.16838	4.78218	7.37591	6.74695	8.36882		9.89042	12.9078	8.53291	6.20576	15.4632	11.5025	7.41782	5.02129	2.27247	11.9931	10.8955	3.40649	7.00489	3.2077
Gamma-enolase	P17183	Eno2	7.55191	0.78129	5.29414	9.80132	1.48779	2.80308	3.89945	7.01901	4.16838	2.39109		4.49797	4.78218	9.48988	17.8028	16.5958	5.11975	3.8786	4.41806	3.83417	4.94521	8.36882	3.40871	6.85321	1.92273	4.25811	5.25366	3.2077
MAP7 domain-containing protein 1	A2AJI0	Map7d1	5.66393		2.11766	9.80132	5.20726	5.60617	3.89945	5.45923		0.79703	4.91727		4.78218	5.42279		7.37591	7.67962	6.98147	7.7316	7.66834	1.2363	3.34753		3.4266	6.40911	2.55486	4.37805	4.27694
Keratin, type II cuticular Hb6	P97861	Krt86	1.88798	2.34387	4.23531	7.84106	2.23168	2.80308	3.89945	7.01901	1.66735	2.39109	3.68795	2.24898	9.56436	4.06709	7.91234	12.9078	6.82633	5.43004	4.41806	1.91709	6.18151	6.69505	2.27247	10.2798	1.28182	1.70324	2.62683	2.13847
Sorbin and SH3 domain-containing protein 2	Q3UTJ2	Sorbs2	2.83196	3.12516	7.4118	7.84106	6.69505		14.038	2.33967	1.66735		11.0639	2.24898	2.39109	5.42279	11.8685	11.0639	12.7994	3.10288	5.52257	11.5025	1.2363	1.67376	4.54495	13.7064	1.28182	5.10973	4.37805	4.27694
Calcium-binding mitochondrial carrier protein Aralar1	Q8BH59	Slc25a12	4.71994	3.90645	5.29414	13.7218	8.92674	8.40925	7.01901	4.67934	4.16838	1.59406	11.0639	3.37348	5.97773	6.77848	13.8466	11.0639	12.7994	5.43004	7.7316	16.2952	2.47261	25.1065	6.81742	18.8463	6.40911	1.70324	7.00489	4.27694
AP-2 complex subunit mu	Q3TWV4	Ap2m1	5.66393	5.46903	3.17649	13.7218	2.97558	6.30694	1.55978	2.33967	1.66735	2.39109		3.37348	8.36882	9.48988	7.91234	5.53193	5.97304	5.43004	6.62708	6.7098	2.47261	3.34753	4.54495	8.56651	3.84547	2.55486	3.50244	5.34617
Excitatory amino acid transporter 1	P56564	Slc1a3	6.60792	7.03161	4.23531	5.88079	2.23168	5.60617	7.7989	9.35868	8.33675	3.98515	7.37591	2.24898	13.151	12.2013	11.8685	9.21988	10.2395	5.43004	12.1497	12.4611	6.18151	18.4114	4.54495	6.85321	3.84547	4.25811	8.75611	10.6923
60 kDa heat shock protein, mitochondrial	P63038	Hspd1	4.71994	2.34387	6.35297	11.7616	0.743895	0.700771		0.77989	5.00205	2.39109			3.58664	4.06709	23.737	16.5958		0.775719	2.20903	2.87563		1.67376	113.624	23.9862	1.28182	1.70324
Ddx3x protein	B9EKE9	Ddx3x	1.88798	1.56258	3.17649	5.88079	2.97558	0.700771	0.77989	1.55978	1.66735		4.91727	2.24898	1.19555	4.06709	3.95617	5.53193	5.11975	1.55144	3.31354	4.79272		3.34753		3.4266	0.640911		2.62683	3.2077
Vimentin	P20152	Vim	0.943988		1.05883	3.92053	2.23168		2.33967	2.33967	2.50103					1.3557	9.89042	3.68795	3.41317	4.65432	6.62708	6.7098	6.18151	10.0426	21.5885	18.8463	1.28182	2.55486
Stress-70 protein, mitochondrial	P38647	Hspa9	0.943988	0.78129	6.35297	5.88079	2.97558	1.40154	3.89945	2.33967	0.833675		2.45864	1.12449		1.3557	7.91234	14.7518	4.26646	1.55144	1.10451	6.7098	1.2363	3.34753	5.68118	6.85321	1.28182		1.75122	3.2077
V-type proton ATPase subunit B, brain isoform	P62814	Atp6v1b2	9.43988	3.90645	6.35297	11.7616		1.40154	2.33967	3.89945	8.33675	1.59406		3.37348	13.151	16.2684	21.7589	20.2837	3.41317	2.32716	7.7316	5.75126	1.2363	8.36882	9.08989	11.9931	1.92273			1.06923
Elongation factor 1-alpha 1	P10126	Eef1a1	3.77595	0.78129	6.35297	15.6821	5.95116	4.20462	3.89945	3.89945	3.3347	0.79703	6.14659	4.49797	3.58664	5.42279	9.89042	12.9078	8.53291	5.43004	7.7316	4.79272	4.94521	10.0426	14.7711	8.56651	5.12729	5.96135	2.62683	6.41541
ATP-dependent 6-phosphofructokinase, liver type	P12382	Pfkl	2.83196	3.12516	13.7648	9.80132	5.95116	5.60617	3.11956			2.39109	11.0639	7.87145		6.77848	19.7808	5.53193	5.97304	7.75719		9.58543		10.0426	2.27247	10.2798	5.7682	5.96135	7.00489
Elongation factor 1-alpha 2	P62631	Eef1a2	3.77595	0.78129	5.29414	15.6821	6.69505	4.90539	3.89945	3.89945	3.3347	0.79703	6.14659		2.39109	6.77848	9.89042	11.0639	8.53291	6.98147	5.52257	4.79272	3.70891	8.36882	14.7711	8.56651	4.48638	6.81297	2.62683	7.48464
Guanine deaminase	Q9R111	Gda	6.60792	1.56258	2.11766	11.7616	3.71947	6.30694	7.01901	4.67934	3.3347	4.78218	1.22932	2.24898	8.36882	6.77848	9.89042	9.21988	5.11975	5.43004	2.20903	5.75126	4.94521	3.34753	5.68118	8.56651	3.20456	6.81297	5.25366	7.48464
ATP-dependent 6-phosphofructokinase, platelet type	Q9WUA3	Pfkp	2.83196	3.12516	9.52946	7.84106	2.23168	4.20462	2.33967	5.45923	2.50103	3.18812	8.60523	6.74695	4.78218	5.42279	9.89042	5.53193	6.82633	3.8786	5.52257	5.75126	4.94521	6.69505	3.40871	8.56651	5.12729	1.70324	5.25366	9.62311
Sickle tail protein	A2AQ25	Skt		1.56258			1.48779		2.33967	0.77989		0.79703	1.22932		2.39109	4.06709	5.93425	3.68795	9.3862	0.775719	14.3587	14.3781	1.2363	1.67376	3.40871	1.7133	1.28182	0.851621	6.12928	7.48464
Septin-7	O55131	Septin7	4.71994	2.34387	1.05883	5.88079	2.97558	4.90539	2.33967	5.45923	3.3347	1.59406		1.12449	5.97773	5.42279	5.93425	7.37591	6.82633	4.65432	4.41806	4.79272	4.94521	10.0426	6.81742	5.1399	2.56364	5.10973	5.25366	4.27694
Potassium voltage-gated channel subfamily H member 7	Q9ER47	Kcnh7	6.60792	3.12516	3.17649	1.96026	0.743895	2.10231	3.89945	0.77989	3.3347	1.59406	3.68795		5.97773	8.13418	11.8685	5.53193	11.0928	5.43004	13.2542	14.3781	6.18151	6.69505	2.27247	8.56651	0.640911	1.70324	6.12928	1.06923
Microtubule-associated protein 6	Q7TSJ2	Map6	3.77595	0.78129	9.52946	27.4437	2.97558		3.89945		0.833675	2.39109	4.91727	2.24898	9.56436	6.77848	23.737	25.8157	7.67962	1.55144	3.31354	15.3367	3.70891	10.0426	3.40871	5.1399	4.48638	7.66459	2.62683	1.06923
Tuberin	Q61037	Tsc2	0.943988	2.34387	1.05883	1.96026	8.18284	4.90539	9.35868	6.23912	2.50103	0.79703	1.22932		1.19555	2.71139	5.93425	9.21988	8.53291	10.0844	5.52257	9.58543		1.67376		1.7133	3.20456	5.10973	5.25366	4.27694
V-type proton ATPase catalytic subunit A	P50516	Atp6v1a	4.71994	3.12516	2.11766	3.92053	0.743895	0.700771	1.55978	2.33967	3.3347		2.45864	1.12449	19.1287	18.9798	19.7808	16.5958	6.82633	3.10288	3.31354	5.75126	1.2363	5.02129		6.85321	3.20456	0.851621	2.62683	1.06923
Microtubule-associated protein tau	P10637	Mapt	5.66393	2.34387	2.11766	7.84106	1.48779	1.40154	3.11956	2.33967	5.83573	3.18812		4.49797	4.78218	5.42279	9.89042	9.21988	7.67962	6.20576	4.41806	4.79272	3.70891	1.67376		10.2798		2.55486	4.37805
Synaptojanin-1	Q8CHC4	Synj1	2.83196	3.12516	4.23531	7.84106	6.69505	2.80308	5.45923	3.11956	2.50103	0.79703	4.91727	3.37348	2.39109	6.77848	11.8685	18.4398	8.53291	4.65432	4.41806	11.5025	2.47261	8.36882	3.40871	10.2798	2.56364	1.70324	4.37805	7.48464
Gamma-aminobutyric acid type B receptor subunit 2	Q80T41	Gabbr2	12.2718	1.56258	3.17649	3.92053	3.71947	3.50385	3.89945	3.11956	1.66735	1.59406	4.91727		1.19555	10.8456	3.95617	14.7518	8.53291	8.53291	11.0451	19.1709	2.47261	5.02129	2.27247	3.4266	1.92273	5.96135	8.75611	1.06923
ARF GTPase-activating protein GIT1	Q68FF6	Git1	5.66393	1.56258	6.35297	13.7218	3.71947	1.40154	4.67934	6.23912	1.66735	1.59406	2.45864	2.24898	5.97773	8.13418	3.95617	7.37591	10.2395	3.8786	6.62708	12.4611	3.70891	1.67376	3.40871	6.85321	3.20456	3.40649	5.25366	6.41541
Kinesin-like protein KIF21B	Q9QXL1	Kif21b	0.943988	0.78129		5.88079	2.23168	1.40154	0.77989	1.55978	0.833675	0.79703	1.22932			2.71139	1.97808	9.21988	7.67962	4.65432	6.62708	6.7098	1.2363			1.7133	1.92273	5.10973	4.37805	6.41541
Ig kappa chain V-III region PC 6684	P01670		2.83196	2.34387	3.17649	1.96026	2.23168	2.80308	3.11956	2.33967	3.3347	2.39109	11.0639	6.74695	10.7599	5.42279	1.97808	5.53193	11.9461	4.65432	1.10451	2.87563	4.94521	8.36882	4.54495	10.2798	4.48638	0.851621	4.37805	3.2077
Dematin	Q9WV69	Dmtn	1.88798	1.56258	3.17649	7.84106	5.95116	6.30694	5.45923	4.67934	2.50103	3.98515		2.24898	5.97773	2.71139	11.8685	16.5958	11.0928	5.43004	4.41806	7.66834	2.47261	8.36882	5.68118	11.9931	1.92273	6.81297	3.50244	4.27694
Membrane-associated phosphatidylinositol transfer protein 2	Q6ZPQ6	Pitpnm2	2.83196	0.78129	2.11766	13.7218	3.71947	3.50385	1.55978	3.89945	0.833675	0.79703	3.68795	1.12449	4.78218	2.71139	7.91234	7.37591	8.53291	3.8786	5.52257	10.544	2.47261	5.02129	1.13624	8.56651	3.20456	1.70324	6.12928	2.13847
Hisppd2a protein	B9EHS3	Ppip5k1	1.88798	1.56258	1.05883	1.96026	6.69505	8.40925	2.33967	5.45923	1.66735	0.79703	1.22932			2.71139	3.95617	1.84398	11.0928	10.8601	3.31354	7.66834	2.47261				3.20456	4.25811	7.00489	2.13847
Huntingtin-associated protein 1	O35668	Hap1	1.88798	4.68774	2.11766	5.88079	3.71947		5.45923		0.833675		2.45864	4.49797			17.8028	20.2837	20.479	2.32716	7.7316	9.58543	3.70891		4.54495	8.56651	5.7682	0.851621	0.875611	1.06923
Try10-like trypsinogen	Q7M754	Gm5409	0.943988	1.56258	2.11766		6.69505	4.20462	3.89945	3.89945	1.66735		2.45864	4.49797	2.39109	4.06709	1.97808	1.84398	4.26646	5.43004	5.52257	4.79272	2.47261		1.13624	3.4266	3.84547	5.96135	6.12928	5.34617
ATP synthase subunit beta, mitochondrial	P56480	Atp5f1b	10.3839	2.34387	3.17649	3.92053	1.48779	2.10231	1.55978	5.45923	7.50308	0.79703		1.12449	4.78218	10.8456	9.89042	7.37591	1.70658	0.775719	3.31354	1.91709	3.70891	10.0426	14.7711	6.85321	3.84547	0.851621		1.06923
CLIP associating protein 2	Q08EB6	Clasp2		0.78129	1.05883	1.96026	0.743895		2.33967	2.33967			1.22932	1.12449		2.71139	7.91234	11.0639	6.82633	0.775719	6.62708	13.4196		3.34753	2.27247	5.1399	1.28182	0.851621	2.62683	4.27694
Arf-GAP with GTPase, ANK repeat and PH domain-containing protein 2	Q3UHD9	Agap2	0.943988	0.78129	1.05883	5.88079	8.18284	1.40154	5.45923	0.77989		1.59406	1.22932	2.24898	2.39109	1.3557	7.91234	3.68795	5.97304	4.65432	3.31354	9.58543	2.47261		4.54495	3.4266		5.10973	7.00489	5.34617
Disks large homolog 1	Q811D0	Dlg1	2.83196	0.78129	2.11766	3.92053	3.71947	3.50385	6.23912	1.55978	0.833675	1.59406	13.5225	1.12449	1.19555	2.71139	5.93425	11.0639	3.41317	1.55144	6.62708	5.75126	2.47261	1.67376		8.56651	1.28182	3.40649	0.875611	6.41541
Serine/threonine-protein phosphatase 2B catalytic subunit alpha isoform	P63328	Ppp3ca	4.71994	2.34387	2.11766	1.96026	2.23168	2.80308	1.55978	3.89945	1.66735	0.79703	3.68795	4.49797	3.58664	6.77848	9.89042	11.0639	5.11975	4.65432	6.62708	7.66834	2.47261	5.02129	6.81742	3.4266	2.56364	5.96135	0.875611	2.13847
Ig kappa chain V-V region HP R16.7	P01644		7.55191			1.96026	8.18284	0.700771		0.77989	1.66735	1.59406	4.91727		4.78218	2.71139	3.95617		12.7994	3.10288	2.20903			11.7163	2.27247	6.85321	4.48638		1.75122	6.41541
Interleukin-1 receptor-associated kinase 4	Q8R4K2	Irak4	5.66393	4.68774	2.11766	3.92053	8.18284	4.20462	3.89945	7.7989	4.16838	5.57921	2.45864	2.24898	3.58664	2.71139	3.95617	3.68795	11.9461	6.20576	3.31354	4.79272	6.18151	8.36882	2.27247	3.4266	2.56364	2.55486	6.12928	2.13847
R3H domain-containing protein 2	Q80TM6	R3hdm2	3.77595	3.90645	3.17649	5.88079	0.743895	1.40154	1.55978	1.55978	2.50103	3.18812	3.68795	3.37348	3.58664	4.06709	7.91234	11.0639	5.97304	0.775719	3.31354	6.7098	2.47261		3.40871	5.1399		1.70324	0.875611	2.13847
Phosphofurin acidic cluster sorting protein 2	Q3V3Q7	Pacs2			1.05883	3.92053	2.23168	0.700771	3.11956	1.55978	1.66735				2.39109	1.3557	5.93425	5.53193	5.97304	2.32716	4.41806	7.66834		3.34753	2.27247	3.4266	1.92273	2.55486	0.875611	4.27694
Potassium channel erg1a	Q53Z09	Kcnh2	3.77595	3.90645	1.05883	1.96026			2.33967		1.66735		3.68795		4.78218		5.93425	3.68795	9.3862	4.65432	6.62708	11.5025		6.69505	1.13624	6.85321		1.70324	3.50244	2.13847
Tubulin polymerization-promoting protein	Q7TQD2	Tppp	0.943988	0.78129	2.11766	9.80132	2.97558	4.20462	6.23912	5.45923	2.50103	2.39109	4.91727	3.37348	2.39109	2.71139	15.8247	9.21988	6.82633	4.65432	3.31354	2.87563	2.47261	1.67376	6.81742	8.56651	3.84547	5.10973	5.25366	4.27694
Pyruvate dehydrogenase E1 component subunit alpha, somatic form, mitochondrial	P35486	Pdha1	1.88798	1.56258	2.11766	1.96026	5.95116	3.50385	5.45923	3.11956	2.50103	1.59406		2.24898	3.58664	4.06709	9.89042	5.53193	5.11975	4.65432	5.52257	4.79272	1.2363	3.34753	2.27247	3.4266	2.56364	5.96135	4.37805	4.27694
Probable ATP-dependent RNA helicase DDX5	Q61656	Ddx5	1.88798	2.34387	3.17649	1.96026	3.71947	2.80308	5.45923	3.11956	1.66735	2.39109	4.91727	4.49797	5.97773	2.71139	9.89042	5.53193	5.11975	1.55144	6.62708	6.7098	3.70891	5.02129		11.9931	2.56364	2.55486	1.75122	4.27694
Serine/threonine-protein phosphatase 2A 65 kDa regulatory subunit A alpha isoform	Q76MZ3	Ppp2r1a	0.943988	1.56258		7.84106	2.23168	2.10231	3.11956	3.89945	0.833675		2.45864	2.24898	1.19555	5.42279	7.91234	12.9078	6.82633	1.55144	4.41806	5.75126	1.2363	3.34753	4.54495	3.4266	6.40911	1.70324		4.27694
Synaptotagmin VIIbeta	Q8CF96	Syt7	2.83196	1.56258	1.05883	3.92053	2.23168		4.67934	4.67934		1.59406	3.68795	1.12449	8.36882	2.71139	5.93425	3.68795	3.41317	1.55144	8.83611	14.3781	1.2363	1.67376	1.13624	8.56651	4.48638	5.10973	6.12928	6.41541
SH3 and PX domain-containing protein 2A	O89032	Sh3pxd2a	2.83196		2.11766	3.92053	1.48779		2.33967	1.55978		1.59406	2.45864	1.12449	2.39109	6.77848	3.95617	12.9078	8.53291	4.65432	3.31354	4.79272	2.47261	3.34753	2.27247		1.92273	0.851621	4.37805	2.13847
TBC1 domain family member 1	Q60949	Tbc1d1	0.943988	2.34387		1.96026	1.48779	0.700771	2.33967	2.33967	1.66735	0.79703	1.22932		2.39109	1.3557		1.84398	6.82633	2.32716	4.41806	3.83417	3.70891	3.34753			1.28182	1.70324	4.37805	3.2077
Protein NDRG2	Q9QYG0	Ndrg2	4.71994	1.56258	1.05883		3.71947	2.80308	5.45923	3.11956	3.3347	0.79703	1.22932	2.24898	2.39109	2.71139	3.95617		4.26646	6.20576	7.7316	6.7098	2.47261	1.67376			1.92273	2.55486	5.25366	3.2077
Histone H2A.J	Q8R1M2	H2aj	2.83196	1.56258	2.11766	11.7616	3.71947	2.10231	1.55978	2.33967	1.66735	1.59406	4.91727	2.24898	3.58664	9.48988	3.95617	5.53193	3.41317	6.20576	5.52257	2.87563	6.18151	5.02129	3.40871	5.1399	3.84547		4.37805
Ig heavy chain V region 1-62-3	P01754	Ighv1-62-3	2.83196	2.34387	2.11766	1.96026	5.20726	2.10231	2.33967	3.11956	2.50103	3.18812	4.91727	2.24898	3.58664	5.42279	5.93425	5.53193	5.97304	3.10288	2.20903	0.958543	3.70891	6.69505	2.27247	5.1399	2.56364	2.55486	2.62683	3.2077
Protein Dennd4a	E9Q8V6	Dennd4a	3.77595	1.56258	2.11766	1.96026	2.97558	2.10231	2.33967	3.89945	0.833675	2.39109	2.45864	2.24898	5.97773	2.71139	5.93425	3.68795	5.11975	3.8786	5.52257	3.83417	2.47261			5.1399	1.92273	0.851621	3.50244	4.27694
ATP synthase subunit gamma, mitochondrial	Q91VR2	Atp5f1c	6.60792	0.78129	5.29414	5.88079	2.23168	2.10231	1.55978	2.33967	2.50103	1.59406	8.60523	4.49797	3.58664	4.06709	3.95617	3.68795	3.41317	1.55144	4.41806	7.66834	4.94521	1.67376	7.95366	8.56651	5.12729	0.851621	1.75122
Heat shock 70 kDa protein 12A	Q8K0U4	Hspa12a	2.83196	2.34387	4.23531	1.96026	3.71947	2.80308	2.33967	2.33967	2.50103		2.45864	2.24898	1.19555	2.71139	7.91234	9.21988	10.2395	2.32716	4.41806	5.75126	1.2363	3.34753	1.13624	3.4266	3.20456	2.55486	2.62683	4.27694
Synaptotagmin-1	P46096	Syt1	1.88798	1.56258		3.92053	0.743895	1.40154	2.33967	1.55978	3.3347	1.59406		2.24898	3.58664	8.13418	5.93425	5.53193	2.55987	0.775719	7.7316	3.83417	2.47261	3.34753	3.40871	1.7133	3.84547	0.851621	4.37805	1.06923
Brain acid soluble protein 1	Q91XV3	Basp1	6.60792	3.90645	7.4118	7.84106		0.700771	2.33967		3.3347	2.39109	4.91727	3.37348	8.36882	8.13418	9.89042	12.9078	1.70658	0.775719	2.20903	2.87563	6.18151	13.3901	4.54495	8.56651		1.70324
Leucine-rich repeat and fibronectin type-III domain-containing protein 4	Q80XU8	Lrfn4		0.78129	2.11766	1.96026	5.95116	3.50385	3.89945	3.11956		1.59406	4.91727			2.71139	1.97808		2.55987	3.10288	2.20903	6.7098	3.70891	1.67376		1.7133	1.28182	4.25811	7.00489	5.34617
UDP-N-acetylglucosamine--peptide N-acetylglucosaminyltransferase 110 kDa subunit	Q8CGY8	Ogt	3.77595	0.78129	1.05883	1.96026	5.95116	1.40154	1.55978	1.55978	0.833675	0.79703	1.22932	1.12449	2.39109	1.3557	3.95617	5.53193	10.2395	3.8786	5.52257	9.58543	1.2363			3.4266	1.28182	4.25811	3.50244	4.27694
ATP synthase subunit O, mitochondrial	Q9DB20	Atp5po	2.83196	1.56258	5.29414	7.84106	1.48779	1.40154	2.33967	3.11956	0.833675	2.39109	7.37591	2.24898	2.39109	2.71139	5.93425	9.21988	3.41317	1.55144	3.31354	5.75126	2.47261	8.36882	4.54495	6.85321	1.92273	4.25811	4.37805	1.06923
Transcriptional activator protein Pur-alpha	P42669	Pura	2.83196	3.12516	1.05883		2.23168	2.10231	2.33967	1.55978	3.3347	0.79703	1.22932	1.12449	3.58664	4.06709	3.95617	1.84398	3.41317	3.10288	4.41806	4.79272		1.67376	2.27247	6.85321	1.28182	3.40649	0.875611	1.06923
Septin-11	Q8C1B7	Septin11			1.05883		0.743895	1.40154	0.77989	2.33967	2.50103		1.22932		4.78218	4.06709	3.95617	7.37591	2.55987	3.10288	4.41806	1.91709	2.47261	5.02129		3.4266	1.28182	2.55486		3.2077
Probable ATP-dependent RNA helicase DDX17	Q501J6	Ddx17	2.83196	0.78129	2.11766	3.92053	2.23168	2.10231	1.55978	2.33967	0.833675	1.59406	2.45864	2.24898	3.58664	4.06709	3.95617	3.68795	2.55987	2.32716	4.41806	2.87563	2.47261	3.34753		5.1399	3.20456	2.55486		3.2077
Mitogen-activated protein kinase 1	P63085	Mapk1	3.77595	2.34387	1.05883	1.96026	5.95116	2.80308	7.01901	3.89945	6.6694	0.79703	2.45864	1.12449	3.58664	5.42279	3.95617	1.84398	4.26646	3.8786	3.31354	4.79272	2.47261		6.81742	1.7133	1.92273	5.96135	2.62683	1.06923
Ankyrin repeat domain 34A	B2RW11	Ankrd34a	1.88798	2.34387	1.05883	3.92053	4.46337	0.700771	3.89945	2.33967	0.833675	1.59406			2.39109	2.71139	7.91234	5.53193	6.82633	0.775719	5.52257	2.87563	1.2363	1.67376	3.40871	3.4266	1.28182	3.40649	4.37805	5.34617
Synapsin-2	Q64332	Syn2	7.55191	1.56258	3.17649	5.88079	3.71947	2.10231	1.55978	1.55978	1.66735			1.12449	4.78218	4.06709	9.89042	20.2837	5.97304	2.32716	1.10451	1.91709	1.2363	3.34753	2.27247	5.1399	1.92273	1.70324	1.75122	1.06923
Dihydrolipoyllysine-residue succinyltransferase component of 2-oxoglutarate dehydrogenase complex, mitochondrial	Q9D2G2	Dlst	1.88798	1.56258		9.80132	2.97558	0.700771	0.77989	0.77989	1.66735	1.59406	1.22932	3.37348	4.78218	4.06709	9.89042	9.21988	0.853291	0.775719	3.31354	2.87563	2.47261	3.34753	3.40871	8.56651	1.28182	1.70324	0.875611	1.06923
Kinesin light chain 2	O88448	Klc2	0.943988	0.78129	1.05883	3.92053	0.743895	1.40154	1.55978	3.89945					2.39109	1.3557		5.53193	7.67962	3.8786	6.62708	7.66834	1.2363			1.7133	1.92273	3.40649	4.37805	4.27694
Nuclear distribution protein nudE-like 1	Q9ERR1	Ndel1	3.77595	2.34387	3.17649	5.88079	1.48779	4.20462	2.33967	4.67934	2.50103	2.39109			5.97773	10.8456	5.93425	7.37591	5.97304	5.43004	5.52257	5.75126	3.70891	3.34753	1.13624		0.640911	2.55486	2.62683	4.27694
Ras-related protein Rab-3A	P63011	Rab3a	2.83196	2.34387	4.23531	3.92053	2.97558		2.33967	1.55978	2.50103	0.79703	6.14659	2.24898	1.19555	1.3557	3.95617	1.84398	0.853291	0.775719		2.87563		3.34753	5.68118	8.56651	0.640911	5.96135	0.875611	3.2077
Cyclin-Y	Q8BGU5	Ccny	2.83196	3.12516	2.11766		5.95116	3.50385	0.77989	2.33967	1.66735	1.59406	2.45864		3.58664	1.3557	3.95617	1.84398	0.853291	1.55144		3.83417	1.2363	3.34753	1.13624		0.640911	6.81297	4.37805
Synaptic vesicle glycoprotein 2A	Q9JIS5	Sv2a	1.88798	1.56258	1.05883		1.48779	1.40154	0.77989	1.55978	0.833675		1.22932	1.12449	1.19555	1.3557	3.95617	1.84398	4.26646	3.8786	4.41806	5.75126		3.34753		1.7133	5.12729	0.851621	4.37805	2.13847
Alpha-tubulin N-acetyltransferase 1	Q8K341	Atat1	2.83196	2.34387		1.96026	4.46337		4.67934	3.11956	2.50103	0.79703		1.12449	3.58664	5.42279	1.97808		4.26646		4.41806	3.83417	1.2363	1.67376	1.13624	1.7133	0.640911	4.25811	1.75122	3.2077
Phosphate carrier protein, mitochondrial	Q8VEM8	Slc25a3	2.83196	0.78129	3.17649	3.92053	2.97558	1.40154	6.23912	1.55978		0.79703	4.91727	1.12449	1.19555	2.71139	5.93425	5.53193	3.41317	1.55144	5.52257	5.75126	2.47261	6.69505	5.68118	5.1399	0.640911	2.55486	0.875611
MICOS complex subunit Mic60	Q8CAQ8	Immt	0.943988				2.97558	0.700771	1.55978		0.833675		2.45864	1.12449	1.19555	4.06709	3.95617	14.7518	4.26646	0.775719	2.20903	4.79272	1.2363	5.02129	2.27247		1.28182		0.875611
Histone H2B	Q921L4	LOC665622	1.88798	1.56258	3.17649	1.96026	0.743895				2.50103	2.39109		3.37348	7.17327	14.9127	3.95617	1.84398	2.55987	0.775719		0.958543	7.41782	6.69505	5.68118	1.7133		0.851621		2.13847
Rho guanine nucleotide exchange factor 7	Q9ES28	Arhgef7	0.943988	2.34387		1.96026	2.97558	0.700771	1.55978	1.55978	1.66735	1.59406	1.22932		3.58664	2.71139	3.95617	3.68795	5.97304	0.775719	3.31354	5.75126	2.47261	3.34753		3.4266			0.875611	3.2077
Synaptogyrin-3	Q8R191	Syngr3	1.88798		4.23531	1.96026	0.743895	2.80308	1.55978	3.11956	0.833675		2.45864	1.12449		1.3557	3.95617	9.21988	3.41317	3.8786	2.20903		1.2363	3.34753	1.13624	3.4266	3.84547	0.851621	2.62683	1.06923
F-actin-capping protein subunit beta	P47757	Capzb	0.943988	0.78129	5.29414		0.743895		5.45923	1.55978	0.833675	0.79703	12.2932		3.58664	1.3557			0.853291				1.2363		1.13624	1.7133	1.28182	2.55486	0.875611	1.06923
F-actin-capping protein subunit alpha-2	P47754	Capza2	2.83196	1.56258	6.35297				4.67934		2.50103	0.79703	7.37591	1.12449	3.58664	2.71139	1.97808				2.20903	2.87563	6.18151	1.67376	1.13624	1.7133	0.640911	2.55486		1.06923
Ig lambda-1 chain C region	P01843		0.943988	0.78129	1.05883		2.23168	2.80308	1.55978		0.833675	0.79703	1.22932		1.19555	1.3557	1.97808		11.0928	1.55144			1.2363	1.67376	1.13624	1.7133	1.28182	0.851621		2.13847

## Sheet: All Wilcoxon AvD Scores
This table contains All Wilcoxon Av D pair-wise scores for proteins passsing qc
Protein Name	Uniprot Acc#	Gene	S232A - Female				S232A - Male				S232D - Female				S232D - Male				W Statistic	Wilcoxon p-value	-Log10 (p-Value)	A vs D Fold Change	A vs D Log2 Fold Change
14-3-3 protein theta	P68254	Ywhaq	435.179	435.179	435.179	435.179	435.179	435.179	435.179	435.179	435.179	435.179	435.179	435.179	435.179	435.179	435.179	435.179	0	1	0	1	0
14-3-3 protein zeta/delta	P63101	Ywhaz	335.948	376.884	363.968	337.448	320.838	330.456	318.1	337.407	369.655	289.561	393.138	322.101	375.574	361.088	344.991	367.817	1.15523	0.247996	0.605556	1.03781	0.0535381
14-3-3 protein beta/alpha	Q9CQV8	Ywhab	236.718	223.69	219.567	221.277	235.508	224.183	194.394	215.672	216.353	202.525	187.479	239.862	272.387	176.286	190.883	219.193	-1.15523	0.247996	0.605556	-1.03873	-0.0548275
SRC kinase-signaling inhibitor 1	B1AQX9	Srcin1	277.367	280.629	464.85	403.831	234.655	149.714	283.86	265.516	323.911	329.731	203.386	443.745	111.519	159.253	208.395	271.586	-0.735147	0.46225	0.335123	-1.15057	-0.202347
Spna2 protein	B9EKJ1	Sptan1	175.745	181.663	249.239	236.029	84.4758	57.4032	176.722	100.647	202.754	331.405	74.9916	133.638	70.5002	86.8654	38.5269	67.3618	-1.05021	0.293622	0.532212	-1.25435	-0.326935
Calcium/calmodulin-dependent protein kinase type II subunit alpha	P11798	Camk2a	153.03	195.22	255.173	260.001	114.341	98.5164	129.228	143.781	216.353	266.128	120.441	203.883	78.8321	104.749	105.073	141.139	-0.525105	0.59951	0.222203	-1.09113	-0.125823
ATPase, Na+/K+ transporting, alpha 3 polypeptide	Q8VCE0	Atp1a3	93.2526	124.724	243.304	224.965	85.3291	84.5534	166.782	114.067	89.0138	130.554	106.806	183.323	82.0366	91.1235	76.1781	109.062	-1.15523	0.247996	0.605556	-1.30973	-0.389275
A-X actin	Q61276	Actb	138.683	184.375	148.356	160.426	65.7034	54.3004	70.6889	66.1395	197.808	274.497	92.0352	145.631	44.2229	93.6784	42.9049	60.9464	-0.210042	0.833635	0.0790241	1.07095	0.0988914
Tubulin beta-3 chain	Q9ERD7	Tubb3	118.359	165.395	213.633	197.306	108.368	79.8991	133.646	99.6885	129.812	147.291	153.392	155.91	71.1411	80.0524	67.422	76.9849	-1.26025	0.207578	0.682818	-1.26563	-0.339857
14-3-3 protein eta	P68510	Ywhah	93.2526	113.879	100.882	140.142	104.955	84.5534	96.0927	126.528	98.9042	100.426	89.7627	111.365	82.6775	93.6784	85.8099	96.2311	-1.47029	0.141482	0.849298	-1.13366	-0.180991
Myelin basic protein	P04370	Mbp	52.604	85.4089	61.3206	38.7235	51.1975	34.9074	67.3754	52.7199	65.524	117.163	40.9045	46.2591	21.791	39.1746	82.3074	38.4925	-0.420084	0.674424	0.171067	1.01657	0.0237037
Tubulin beta-6 chain	Q922F4	Tubb6	95.6436	138.281	174.071	165.958	100.688	73.6933	118.183	92.9787	103.849	142.27	112.487	137.064	56.4002	71.5362	68.2976	71.6387	-1.36527	0.172167	0.764049	-1.25664	-0.329568
Ighg protein	Q91Z05	Ighg	89.6659	74.5633	89.0138	110.639	85.3291	55.8518	51.9122	38.3417	61.8151	147.291	49.9944	121.644	47.4274	32.3616	39.4025	58.8079	-0.735147	0.46225	0.335123	-1.06545	-0.0914678
Tubulin alpha-1C chain	P68373	Tuba1c	74.1238	103.033	128.575	138.298	104.102	71.3662	125.915	83.3933	67.9967	122.185	85.2177	87.3784	61.5275	52.8005	55.1635	67.3618	-2.20544	0.0274232	1.56188	-1.38219	-0.46696
Sodium/potassium-transporting ATPase subunit alpha-2	Q6PIE5	Atp1a2	62.1684	88.1203	174.071	154.894	63.1436	55.0761	124.81	98.7299	56.8699	90.3832	76.1278	138.777	62.8093	71.5362	59.5415	87.6773	-0.945189	0.344562	0.462732	-1.27542	-0.350967
Smooth muscle gamma-actin	Q61852	ACTG2	96.8392	111.167	98.9042	112.483	50.3442	41.1131	37.5535	44.093	126.103	190.809	48.8582	92.5183	26.9183	47.6908	25.3927	37.4232	-0.630126	0.528612	0.276863	1.00543	0.0078108
Spectrin beta chain, non-erythrocytic 1	Q62261	Sptbn1	98.0347	90.8317	142.422	156.738	56.3172	42.6646	96.0927	73.8078	117.449	217.589	42.0407	54.8256	42.941	35.7681	25.3927	24.5924	-1.68034	0.0928919	1.03202	-1.35018	-0.433151
Sodium/potassium-transporting ATPase subunit alpha-1	Q8VDN2	Atp1a1	64.5595	79.9861	150.334	127.234	44.3711	46.5432	110.451	77.642	59.3425	93.7308	71.5829	119.931	55.7593	63.02	43.7805	80.1926	-0.735147	0.46225	0.335123	-1.19373	-0.255471
Heat shock cognate 71 kDa protein	P63017	Hspa8	93.2526	92.1874	162.203	164.114	61.437	41.8888	90.5702	79.5591	79.1234	135.575	59.0843	114.791	55.1183	55.3554	50.7854	72.708	-1.26025	0.207578	0.682818	-1.2613	-0.334913
Beta-actin-like protein 2	Q8BFZ3	Actbl2	80.1016	103.033	94.9481	95.8868		30.2531	41.9715	38.3417	97.6679	140.596	46.5857	68.5321	25.6364	46.8392	25.3927	34.2155	-0.945189	0.344562	0.462732	-1.14067	-0.189879
Calcium/calmodulin-dependent protein kinase II, beta, isoform CRA_b	Q5SVJ0	Camk2b	82.4926	97.6101	154.291	127.234	53.7574	50.4218	65.1663	76.6834	140.939	148.965	71.5829	113.078	44.8638	72.3878	49.9098	63.0849	-0.420084	0.674424	0.171067	-1.00404	-0.00581409
Myosin-10	Q61879	Myh10	120.75	109.811	73.1891	84.8229	36.6915	9.30863	25.4038	20.1294	171.846	272.823	3.40871	35.9793	25.6364	18.7357	1.75122	10.6923	-0.840168	0.400814	0.397057	1.12657	0.171935
Clathrin heavy chain 1	Q68FD5	Cltc	77.7105	79.9861	118.685	127.234	50.3442	42.6646	70.6889	67.098	43.2706	103.773	54.5394	61.6789	40.3774	22.1422	37.6513	28.8693	-2.20544	0.0274232	1.56188	-1.61715	-0.693454
Dihydropyrimidinase-related protein 2	O08553	Dpysl2	65.755	54.2279	85.0576	103.263	59.7304	32.5802	58.5392	48.8857	45.7432	87.0357	38.632	77.0986	41.6592	34.0649	31.522	56.6694	-1.26025	0.207578	0.682818	-1.23183	-0.300807
Protein Ighg2c	F6TQW2	Ighg2c	50.2129	35.2481	43.5179	68.2271	81.916	62.8333	18.7767	14.3781	21.0171	110.468	19.316	56.5389	28.841	14.4776	16.6366	29.9386	-0.945189	0.344562	0.462732	-1.262	-0.335714
Calcium/calmodulin-dependent protein kinase type II subunit delta	Q8CCM0	Camk2d	74.1238	77.2747	146.378	136.454	40.958	38.786	44.1806	46.0101	110.031	128.88	68.1742	116.504	29.4819	55.3554	35.9	52.3925	-0.210042	0.833635	0.0790241	-1.01248	-0.0178917
Glyceraldehyde-3-phosphate dehydrogenase	P16858	Gapdh	49.0174	59.6506	96.9261	75.6031	46.0777	38.0102	48.5986	49.8442	33.3802	56.908	64.7655	77.0986	29.4819	34.0649	28.8952	32.077	-1.47029	0.141482	0.849298	-1.30016	-0.378684
Calcium/calmodulin-dependent protein kinase type II subunit gamma	Q923T9	Camk2g	60.9728	62.362	128.575	110.639			35.3445	51.7613	98.9042	102.1	54.5394	104.511	30.1228	45.9876	34.1488	38.4925	-1.68034	0.0928919	1.03202	-1.17833	-0.236739
14-3-3 protein epsilon	D6REF3	Ywhae	47.8218	52.8722	57.3644	66.3832	48.6376	40.3374	46.3896	69.9736	45.7432	43.5179	39.7683	61.6789	42.3001	45.9876	39.4025	57.7387	-1.68034	0.0928919	1.03202	-1.14262	-0.192339
Neurofilament light polypeptide	P08551	Nefl	46.6263	58.2949	100.882	88.5109	52.0508	35.6831	61.8528	49.8442	60.5788	90.3832	37.4958	71.9587	28.841	33.2132	32.3976	29.9386	-1.36527	0.172167	0.764049	-1.2831	-0.359632
Ras/Rap GTPase-activating protein SynGAP	F6SEU4	Syngap1	39.453	37.9595	39.5617	75.6031	34.9849	18.6173	45.2851	48.8857	51.9247	43.5179	19.316	53.1123	12.8182	39.1746	32.3976	65.2233	-0.105021	0.916359	0.0379343	-1.07202	-0.100333
Alpha-internexin	P46660	Ina	52.604	55.5836	96.9261	94.0428	64.8501	38.0102	47.4941	50.8028	55.6336	78.6669	30.6784	66.8188	23.7137	30.6584	24.5171	34.2155	-1.57532	0.115184	0.938609	-1.4506	-0.536645
Disintegrin and metalloproteinase domain-containing protein 22	Q9R1V6	Adam22	50.2129	40.6709	65.2768	49.7874	33.2784	31.8045	62.9573	54.637	50.6884	65.2768	24.9972	49.6857	18.5864	46.8392	42.0293	45.9771	-0.787658	0.430897	0.365626	-1.12946	-0.175634
Ig gamma-1 chain C region secreted form	P01868	Ighg1	29.8886	43.3823	49.4521	66.3832	23.0389	10.0844	15.4632	12.4611	38.3254	40.1703	34.0871	41.1192	11.5364	5.10973	13.1342	19.2462	-0.630126	0.528612	0.276863	-1.23393	-0.303265
Protein Herc1	E9PZP8	Herc1	8.36882	10.8456	55.3864	53.4753	50.3442	48.8703	66.2708	48.8857	24.7261	18.4114	9.08989	18.8463	43.5819	63.8716	33.2732	26.7309	-1.26025	0.207578	0.682818	-1.43565	-0.521703
Ig gamma-3 chain C region	P03987		10.7599	12.2013	13.8466	16.5958	37.5448	52.7489	18.7767	6.7098	13.5993	100.426	11.3624	30.8394	4.48638	17.0324	21.0147	26.7309	0.420084	0.674424	0.171067	1.33282	0.41448
MAP/microtubule affinity-regulating kinase	C9K101	Mark1	38.2575	42.0266	51.4302	60.8512	58.0238	34.1317	38.658	41.2174	34.6165	36.8228	45.4495	54.8256	19.8682	42.5811	28.8952	49.1848	-0.945189	0.344562	0.462732	-1.16767	-0.223628
Leucine-rich glioma-inactivated protein 1	Q9JIA1	Lgi1	40.6485	28.4696	41.5398	35.0356	34.9849	29.4773	45.2851	49.8442	40.798	60.2555	18.1798	27.4128	26.2774	51.9489	39.4025	51.3233	0.105021	0.916359	0.0379343	1.03378	0.0479313
Neurofilament medium polypeptide	P08553	Nefm	38.2575	43.3823	77.1453	79.291	53.7574	27.1502	58.5392	63.2638	43.2706	80.3407	19.316	53.1123	14.741	28.1035	32.3976	21.3847	-1.78536	0.0742034	1.12958	-1.50611	-0.590824
2',3'-cyclic-nucleotide 3'-phosphodiesterase	P16330	Cnp	21.5198	37.9595	51.4302	68.2271	41.8113	30.2531	35.3445	29.7148	25.9624	30.1277	31.8146	56.5389	17.3046	36.6197	29.7708	26.7309	-1.26025	0.207578	0.682818	-1.24087	-0.311353
Protein Scaf4	Q7TSH6	Scaf4	4.78218	12.2013	3.95617	1.84398			32.0309	4.79272	18.5445	20.0852	1.13624		5.12729		2.62683	35.2847	0.105021	0.916359	0.0379343	1.38917	0.474227
Protein Sptbn2	Q68FG2	Sptbn2	39.453	40.6709	57.3644	53.4753	23.8922	15.5144	39.7625	30.6734	58.1062	73.6456	9.08989	27.4128	16.6637	13.6259	8.75611	7.48464	-1.36527	0.172167	0.764049	-1.4005	-0.485941
Microtubule-associated protein 2	P20357	Map2	29.8886	31.181	57.3644	79.291	29.8652	24.0473	19.8813	23.9636	17.3082	15.0639	18.1798	34.266	17.3046	21.2905	17.5122	13.9001	-2.62553	0.00865154	2.06291	-1.90849	-0.932431
Plasma membrane calcium-transporting ATPase 1	G5E829	Atp2b1	16.7376	29.8253	47.474	42.4115	16.2125	12.4115	39.7625	24.9221	7.41782	21.7589	24.9972	29.1261	19.8682	23.8454	17.5122	28.8693	-0.840168	0.400814	0.397057	-1.32505	-0.406045
Alpha-enolase	P17182	Eno1	15.5421	27.1139	33.6274	29.5036	14.506	16.2901	20.9858	20.1294	16.0719	26.7802	18.1798	25.6995	10.2546	14.4776	16.6366	13.9001	-1.47029	0.141482	0.849298	-1.25139	-0.323536
WD repeat-containing protein 37	Q8CBE3	Wdr37	17.9332	23.0468	33.6274	27.6597	35.8382	33.3559	36.449	30.6734	21.0171	13.3901	17.0435	41.1192	19.8682	28.9551	27.1439	23.5232	-1.57532	0.115184	0.938609	-1.24223	-0.312934
Rho GTPase-activating protein 23	Q69ZH9	Arhgap23	19.1287	13.557	41.5398	53.4753	34.1317	15.5144	23.1948	33.549	9.89042	13.3901	11.3624	29.1261	4.48638	20.4389	18.3878	13.9001	-2.31046	0.0208626	1.68063	-1.93492	-0.952273
Plasma membrane calcium-transporting ATPase 2	Q9R0K7	Atp2b2	11.9555	21.6911	43.5179	31.3476	17.0658	14.7387	28.7174	26.8392	12.363	21.7589	14.7711	30.8394	14.741	17.8841	20.139	23.5232	-0.735147	0.46225	0.335123	-1.25544	-0.328192
Cyclin-dependent kinase 17	Q8K0D0	Cdk17	11.9555	13.557	25.7151	27.6597	8.53291	7.75719	11.0451	9.58543	8.65412	10.0426	10.2261	20.5596	14.1	9.36784	9.63172	19.2462	-0.105021	0.916359	0.0379343	-1.13729	-0.185595
B9-scFv	A2NN81	Igh-V7183	21.5198	20.3354	25.7151	29.5036	14.506	17.8415	17.6722	16.2952	24.7261	40.1703	9.08989	27.4128	10.8955	11.9227	14.0098	19.2462	-0.735147	0.46225	0.335123	-1.03757	-0.0532033
Excitatory amino acid transporter 2	P43006	Slc1a2	25.1065	32.5367	49.4521	38.7235	26.452	20.9444	24.2993	16.2952	12.363	33.4753	22.7247	32.5527	8.97275	11.9227	16.6366	8.55388	-1.78536	0.0742034	1.12958	-1.58836	-0.667541
ATP synthase subunit alpha, mitochondrial	Q03265	Atp5f1a	20.3243	21.6911	47.474	55.3193	21.3323	11.6358	22.0903	18.2123	12.363	30.1277	27.2697	27.4128	12.1773	15.3292	10.5073	11.7616	-1.05021	0.293622	0.532212	-1.48405	-0.569541
Ankyrin-2	Q8C8R3	Ank2	22.7154	29.8253	31.6494	46.0994	11.0928	6.98147	16.5677	21.0879	14.8356	30.1277	11.3624	17.133	5.7682	5.96135	2.62683	6.41541	-1.9954	0.0459994	1.33725	-1.97409	-0.981186
Hyperpolarization-activated cation channel 2	C9K0Z8	Hcn2	19.1287	16.2684	35.6055	36.8795	22.1856	13.9629	20.9858	17.2538	25.9624	15.0639	20.4523	27.4128	12.1773	12.7743	14.8854	11.7616	-1.47029	0.141482	0.849298	-1.29739	-0.375612
Dynamin-1	P39053	Dnm1	17.9332	21.6911	29.6713	40.5675	14.506	10.8601	19.8813	13.4196	7.41782	48.5391	14.7711	13.7064	9.61367	8.51621	8.75611	13.9001	-1.78536	0.0742034	1.12958	-1.34587	-0.428534
Cytoplasmic FMR1-interacting protein 2	Q5SQX6	Cyfip2	16.7376	25.7582	27.6932	36.8795	22.1856	14.7387	27.6129	28.7563	17.3082	31.8015	6.81742	29.1261	9.61367	22.1422	19.2634	26.7309	-0.840168	0.400814	0.397057	-1.2307	-0.299478
IQ motif and SEC7 domain-containing protein 1	Q8R0S2	Iqsec1	16.7376	17.6241	21.7589	25.8157	42.6646	22.4959	26.5083	30.6734	8.65412	10.0426	7.95366	27.4128	12.8182	20.4389	27.1439	27.8001	-1.26025	0.207578	0.682818	-1.43591	-0.521963
Myosin-9	Q8VDD5	Myh9	22.7154	21.6911	5.93425	12.9078	6.82633	3.8786	2.20903	2.87563	37.0891	102.1		5.1399	4.48638	2.55486		1.06923	0.735147	0.46225	0.335123	2.57157	1.36265
Kinesin heavy chain isoform 5C	P28738	Kif5c	19.1287	17.6241	41.5398	22.1277	32.4251	24.823	25.4038	26.8392	13.5993	10.0426	12.4986	29.1261	14.741	24.697	21.8903	24.5924	-1.89038	0.0587074	1.23131	-1.38842	-0.473444
Phosphofurin acidic cluster sorting protein 1	Q8K212	Pacs1	16.7376	23.0468	35.6055	33.1916	25.5987	20.1687	27.6129	33.549	13.5993	18.4114	18.1798	32.5527	12.1773	15.3292	20.139	23.5232	-2.20544	0.0274232	1.56188	-1.40022	-0.485655
NCK-interacting protein with SH3 domain	Q9ESJ4	Nckipsd	25.1065	27.1139	27.6932	35.0356	27.3053	18.6173	29.8219	26.8392	19.7808	21.7589	9.08989	30.8394	13.4591	16.1808	19.2634	29.9386	-1.57532	0.115184	0.938609	-1.35694	-0.440359
Plectin	Q9QXS1	Plec	2.39109	8.13418	11.8685	14.7518	15.3592	7.75719	9.94063	17.2538	9.89042	35.149		5.1399	1.92273	8.51621	2.62683		0	1	0	-1.03711	-0.0525723
Catenin alpha-2	Q61301	Ctnna2	22.7154	25.7582	17.8028	18.4398	20.479	6.98147	25.4038	23.005	23.4898	28.454	9.08989	22.2729	5.12729	11.0711	13.1342	14.9693	-1.05021	0.293622	0.532212	-1.25842	-0.331618
Catenin beta-1	Q02248	Ctnnb1	29.8886	28.4696	23.737	38.7235	25.5987	11.6358	20.9858	24.9221	32.1439	36.8228	13.6348	30.8394	12.1773	15.3292	21.8903	20.3155	-0.525105	0.59951	0.222203	-1.11361	-0.155244
MAP/microtubule affinity-regulating kinase 3	Q03141	Mark3	14.3465	20.3354	15.8247	22.1277	24.7454	18.6173	17.6722	21.0879	14.8356	13.3901	13.6348	18.8463	12.8182	20.4389	16.6366	21.3847	-1.47029	0.141482	0.849298	-1.17253	-0.22963
AP-2 complex subunit alpha-1	P17426	Ap2a1	21.5198	21.6911	43.5179	31.3476	21.3323	14.7387	17.6722	20.1294	9.89042	18.4114	9.08989	34.266	10.8955	5.10973	8.75611	13.9001	-2.41548	0.0157143	1.8037	-1.73994	-0.79904
Serine/threonine-protein kinase DCLK1	Q9JLM8	Dclk1	14.3465	12.2013	9.89042	20.2837	19.6257	16.2901	18.7767	24.9221	7.41782	15.0639	10.2261	13.7064	5.7682	17.0324	16.6366	17.1078	-1.47029	0.141482	0.849298	-1.32418	-0.4051
E3 ubiquitin-protein ligase TRIM56	Q80VI1	Trim56	5.97773	8.13418	17.8028	18.4398	6.82633	7.75719	5.52257	4.79272	16.0719	33.4753	12.4986	22.2729	1.92273	3.40649	9.63172	14.9693	0.840168	0.400814	0.397057	1.51819	0.602355
Myelin proteolipid	Q62079	Plp1	7.17327	14.9127	25.7151	27.6597	13.6527	10.8601	22.0903	17.2538	13.5993	21.7589	15.9073	29.1261	12.1773	17.0324	14.8854	13.9001	-0.105021	0.916359	0.0379343	-1.00672	-0.0096692
Dihydropyrimidinase-related protein 1	P97427	Crmp1	13.151	8.13418	25.7151	12.9078	13.6527	7.75719	16.5677	10.544	4.94521	25.1065	5.68118	17.133	8.33184	5.96135	7.00489	13.9001	-1.05021	0.293622	0.532212	-1.23126	-0.300135
Heat shock protein HSP 90-beta	P11499	Hsp90ab1	9.56436	9.48988	19.7808	27.6597	22.1856	10.8601	11.0451	22.0465	4.94521	18.4114	10.2261	10.2798	12.1773	9.36784	9.63172	12.8308	-1.47029	0.141482	0.849298	-1.50941	-0.593983
Adaptor protein complex AP-2, alpha 2 subunit	Q6PEE6	Ap2a2	17.9332	17.6241	45.4959	22.1277	16.2125	11.6358	20.9858	16.2952	7.41782	13.3901	6.81742	35.9793	13.4591	6.81297	6.12928	20.3155	-1.89038	0.0587074	1.23131	-1.52563	-0.609409
SLIT-ROBO Rho GTPase-activating protein 2	Q91Z67	Srgap2	10.7599	17.6241	17.8028	22.1277	15.3592	11.6358	15.4632	21.0879	2.47261	6.69505	9.08989	18.8463	5.7682	9.36784	9.63172	8.55388	-2.73055	0.00632295	2.19908	-1.87234	-0.904844
Meiosis-specific nuclear structural protein 1	Q61884	Mns1	19.1287	13.557	57.3644	29.5036	7.67962	13.1872	7.7316	16.2952	18.5445	21.7589	7.95366	25.6995	14.741	5.10973	13.1342	23.5232	-0.105021	0.916359	0.0379343	-1.26048	-0.333968
SLIT-ROBO Rho GTPase-activating protein 3	Q812A2	Srgap3	20.3243	16.2684	17.8028	18.4398	29.0119	12.4115	25.4038	26.8392	3.70891	3.34753	1.13624	8.56651	5.7682	6.81297	8.75611	10.6923	-3.36067	0.00077753	3.10928	-3.4127	-1.77091
Vesicle-fusing ATPase	P46460	Nsf	10.7599	18.9798	11.8685	25.8157	15.3592	11.6358	14.3587	15.3367	3.70891	15.0639	9.08989	8.56651	5.7682	6.81297	10.5073	5.34617	-2.94059	0.0032759	2.48467	-1.91346	-0.936182
PH and SEC7 domain-containing protein 3	Q2PFD7	Psd3	10.7599	13.557	23.737	22.1277	24.7454	16.2901	16.5677	14.3781	3.70891	5.02129	12.4986	22.2729	6.40911	12.7743	14.0098	19.2462	-1.78536	0.0742034	1.12958	-1.48177	-0.567325
Catenin delta-2	O35927	Ctnnd2	5.97773	13.557	21.7589	20.2837	19.6257	14.7387	15.4632	19.1709	16.0719	20.0852	13.6348	13.7064	8.33184	8.51621	15.761	22.4539	-0.420084	0.674424	0.171067	-1.10134	-0.139254
Regulating synaptic membrane exocytosis protein 1	Q99NE5	Rims1	10.7599	13.557	27.6932	33.1916	23.0389	10.8601	18.7767	29.7148	7.41782	8.36882	7.95366	30.8394	7.69093	6.81297	17.5122	13.9001	-1.9954	0.0459994	1.33725	-1.66765	-0.737818
Ubiquitin-40S ribosomal protein S27a	P62983	Rps27a	9.56436	12.2013	17.8028	11.0639	9.3862	10.8601	8.83611	9.58543	7.41782	10.0426	5.68118	11.9931	5.12729	9.36784	5.25366	9.62311	-1.78536	0.0742034	1.12958	-1.38436	-0.469215
Microtubule-associated protein 1A	Q9QYR6	Map1a	14.3465	17.6241	29.6713	31.3476	13.6527	3.8786	13.2542	18.2123	4.94521	15.0639	9.08989	18.8463	1.28182	4.25811	6.12928	5.34617	-1.78536	0.0742034	1.12958	-2.18574	-1.12812
Contactin-1	P12960	Cntn1	27.4975	27.1139	31.6494	35.0356	10.2395	8.53291	12.1497	20.1294	14.8356	28.454	6.81742	22.2729	3.84547	2.55486	6.12928	4.27694	-1.9954	0.0459994	1.33725	-1.93244	-0.950426
Lymphoid-restricted membrane protein	Q60664	Irag2	4.78218	10.8456	3.95617	18.4398	2.55987	6.20576	5.52257	0.958543	7.41782	11.7163	11.3624	8.56651	7.69093	2.55486	1.75122	7.48464	0.840168	0.400814	0.397057	1.09901	0.136203
Guanine nucleotide-binding protein G(o) subunit alpha	P18872	Gnao1	15.5421	20.3354	15.8247	22.1277	11.9461	10.8601	18.7767	21.0879	9.89042	31.8015	15.9073	11.9931	7.69093	11.0711	13.1342	8.55388	-1.57532	0.115184	0.938609	-1.24044	-0.31085
Striated muscle-specific serine/threonine-protein kinase	Q62407	Speg	3.58664	6.77848	15.8247	14.7518	24.7454	14.7387	13.2542	26.8392	2.47261		2.27247	15.4197	3.20456	9.36784	20.139	10.6923	-0.945189	0.344562	0.462732	-1.6589	-0.730231
Plakophilin-4	Q68FH0	Pkp4	9.56436	12.2013	19.7808	16.5958	17.9191	11.6358	17.6722	28.7563	19.7808	20.0852	3.40871	22.2729	6.40911	11.0711	20.139	21.3847	0.367574	0.713191	0.146794	-1.07687	-0.106842
ELKS/Rab6-interacting/CAST family member 1	Q99MI1	Erc1	4.78218	5.42279	11.8685	12.9078	23.0389	15.5144	11.0451	19.1709	2.47261	8.36882	3.40871	15.4197	5.7682	9.36784	14.8854	14.9693	-1.15523	0.247996	0.605556	-1.38963	-0.474701
Alpha actinin 1a	A1BN54	Actn1	9.56436	21.6911	3.95617	11.0639	6.82633		3.31354	5.75126	48.2158	35.149	1.13624	3.4266	1.28182	21.2905	0.875611	3.2077	-1.15523	0.247996	0.605556	1.61277	0.689539
BTB/POZ domain-containing protein KCTD16	Q5DTY9	Kctd16	10.7599	6.77848	11.8685	14.7518	5.97304	9.30863	12.1497	13.4196	4.94521	13.3901	12.4986	13.7064	5.7682	13.6259	13.1342	6.41541	0.105021	0.916359	0.0379343	-1.01827	-0.026126
Protein bassoon	O88737	Bsn	3.58664	9.48988	23.737	40.5675	16.2125	13.9629	22.0903	37.3832	2.47261	8.36882	10.2261	20.5596	7.69093	4.25811	13.1342	4.27694	-2.10042	0.0356919	1.44743	-2.35296	-1.23447
Protein Gm15800	E9Q2E4	Hectd4	8.36882	10.8456	15.8247	7.37591	22.1856	18.6173	24.2993	25.8807	4.94521	10.0426	3.40871	3.4266	5.7682	2.55486	7.00489	6.41541	-3.15063	0.00162919	2.78803	-3.06194	-1.61444
Sodium/potassium-transporting ATPase subunit beta-1	P14094	Atp1b1	15.5421	18.9798	29.6713	25.8157	13.6527	7.75719	18.7767	10.544	12.363	18.4114	10.2261	23.9862	7.05002	8.51621	6.12928	7.48464	-1.89038	0.0587074	1.23131	-1.49457	-0.579733
Nck-associated protein 1	P28660	Nckap1	13.151	18.9798	11.8685	18.4398	21.3323	10.0844	14.3587	29.7148	12.363	20.0852	9.08989	13.7064	9.61367	7.66459	10.5073	10.6923	-1.9954	0.0459994	1.33725	-1.47168	-0.557461
ADP/ATP translocase 2	P51881	Slc25a5	16.7376	17.6241	21.7589	22.1277	15.3592	10.8601	12.1497	14.3781	14.8356	15.0639	12.4986	29.1261	7.69093		7.00489	6.41541	-0.840168	0.400814	0.397057	-1.23733	-0.307235
ERC protein 2	Q6PH08	Erc2	5.97773	8.13418	7.91234	16.5958	16.2125	13.9629	13.2542	23.9636	3.70891	5.02129	6.81742	13.7064	5.7682	11.9227	18.3878	7.48464	-1.68034	0.0928919	1.03202	-1.45588	-0.54189
Girdin	Q5SNZ0	Ccdc88a	3.58664	6.77848	23.737	12.9078	11.9461	6.20576	16.5677	23.9636	2.47261	1.67376	1.13624	18.8463	7.05002	13.6259	13.1342	13.9001	-0.840168	0.400814	0.397057	-1.47125	-0.55704
Protein Rasal2	E9PW37	Rasal2	3.58664	4.06709		3.68795	3.41317	3.10288		7.66834	3.70891	3.34753	1.13624	6.85321	3.20456	5.96135	3.50244		-0.840168	0.400814	0.397057	-1.07455	-0.103737
ADP/ATP translocase 1	P48962	Slc25a4	14.3465	13.557	17.8028	18.4398	15.3592	9.30863	8.83611	12.4611	12.363	13.3901	13.6348	29.1261	8.97275	5.96135	7.8805	6.41541	-1.47029	0.141482	0.849298	-1.12652	-0.171878
Breakpoint cluster region protein	Q6PAJ1	Bcr	15.5421	14.9127	17.8028	29.5036	18.7724	9.30863	15.4632	30.6734	6.18151	5.02129	3.40871	10.2798	4.48638	6.81297	6.12928	11.7616	-3.15063	0.00162919	2.78803	-2.81018	-1.49066
MANSC domain-containing protein 1	Q9CR33	Mansc1	1.19555	6.77848					12.1497	3.83417	16.0719	26.7802	2.27247		0.640911	0.851621	0.875611	47.0463	-1.57532	0.115184	0.938609	2.25489	1.17306
Protein kinase C gamma type	P63318	Prkcg	13.151	23.0468	19.7808	27.6597	13.6527	6.98147	11.0451	15.3367	19.7808	26.7802	11.3624	8.56651	5.12729	5.10973	5.25366	8.55388	-1.62783	0.103562	0.9848	-1.44314	-0.529215
Heat shock protein HSP 90-alpha	P07901	Hsp90aa1	5.97773	4.06709	13.8466	20.2837	14.506	6.20576		10.544	3.70891	11.7163	5.68118	8.56651	7.69093	5.96135	4.37805	8.55388	-1.68034	0.0928919	1.03202	-1.53237	-0.615763
Disks large-associated protein 3	Q6PFD5	Dlgap3	8.36882	12.2013	17.8028	9.21988	7.67962	8.53291	13.2542	19.1709	12.363	10.0426	4.54495	15.4197	3.20456	5.10973	13.1342	22.4539	-0.420084	0.674424	0.171067	-1.11542	-0.157588
Unconventional myosin-Va	Q99104	Myo5a	10.7599	16.2684	1.97808	7.37591	2.55987	0.775719	2.20903	3.83417	32.1439	48.5391	1.13624	1.7133	1.28182	6.81297		1.06923	0.105021	0.916359	0.0379343	2.31505	1.21104
Liprin-alpha 3	B8QI35	Ppfia3	4.78218	9.48988	11.8685	14.7518	14.506	10.0844	12.1497	15.3367	1.2363	3.34753	4.54495	8.56651	5.7682	9.36784	7.00489	12.8308	-2.41548	0.0157143	1.8037	-1.76522	-0.81985
Jouberin	Q8K3E5	Ahi1	3.58664	4.06709	13.8466	36.8795	34.1317	12.4115	24.2993	18.2123	7.41782	8.36882	4.54495	8.56651	11.5364	3.40649	12.2586	1.06923	-2.10042	0.0356919	1.44743	-2.57894	-1.36678
Neogenin	P97798	Neo1	4.78218	4.06709	3.95617	1.84398	0.853291	2.32716		0.958543	1.2363	13.3901	4.54495	5.1399			0.875611		1.26025	0.207578	0.682818	1.87678	0.908256
Disks large homolog 4	Q62108	Dlg4	9.56436	6.77848	21.7589	9.21988	7.67962	3.8786	4.41806	19.1709	25.9624	23.4327	3.40871	22.2729	2.56364	11.0711	9.63172	17.1078	1.05021	0.293622	0.532212	1.39993	0.485359
ATP-dependent 6-phosphofructokinase, muscle type	P47857	Pfkm	5.97773	8.13418	19.7808	14.7518	6.82633	7.75719	11.0451	12.4611	4.94521	10.0426	4.54495	10.2798	7.69093	7.66459	7.8805	14.9693	-1.05021	0.293622	0.532212	-1.27517	-0.350689
AP-2 complex subunit beta	Q9DBG3	Ap2b1	16.7376	17.6241	21.7589	11.0639	10.2395	7.75719	14.3587	9.58543	7.41782	15.0639	3.40871	10.2798	7.05002	2.55486	4.37805	7.48464	-2.5205	0.0117187	1.93112	-1.89329	-0.920898
Cytoplasmic dynein 1 heavy chain 1	Q9JHU4	Dync1h1	3.58664	1.3557	19.7808	14.7518	12.7994	5.43004	8.83611	8.62689	2.47261	5.02129	2.27247	8.56651	3.20456	0.851621			-0.840168	0.400814	0.397057	-2.518	-1.33228
Sarcoplasmic/endoplasmic reticulum calcium ATPase 2	O55143	Atp2a2	10.7599	10.8456	1.97808	16.5958	13.6527	7.75719	13.2542	12.4611	4.94521	10.0426	3.40871	6.85321	4.48638	4.25811	4.37805	5.34617	-2.41548	0.0157143	1.8037	-1.99697	-0.997814
Glutamine synthetase	P15105	Glul	4.78218	8.13418	7.91234	5.53193	15.3592	14.7387	13.2542	19.1709		3.34753	4.54495	5.1399	5.7682	5.96135	13.1342	2.13847	-1.57532	0.115184	0.938609	-1.94265	-0.958026
V-type proton ATPase 116 kDa subunit a isoform 1	Q9Z1G4	Atp6v0a1	19.1287	23.0468	29.6713	27.6597	5.97304	4.65432	7.7316	15.3367	6.18151	13.3901	13.6348	23.9862	3.20456	1.70324	0.875611	2.13847	-1.89038	0.0587074	1.23131	-2.04566	-1.03257
Neurofilament heavy polypeptide	P19246	Nefh	2.39109	8.13418	11.8685	3.68795	11.0928	7.75719	15.4632	15.3367	4.94521	6.69505		3.4266	4.48638	3.40649	8.75611	2.13847	-1.26025	0.207578	0.682818	-1.95736	-0.968911
DnaJ homolog subfamily C member 1	Q61712	Dnajc1	11.9555	5.42279	11.8685	16.5958	7.67962	8.53291	15.4632	13.4196	12.363	35.149	4.54495	10.2798	5.7682	3.40649	13.1342	17.1078	-0.210042	0.833635	0.0790241	1.11893	0.162124
Aconitate hydratase, mitochondrial	Q99KI0	Aco2	2.39109	5.42279	9.89042	16.5958	9.3862	3.8786	4.41806	5.75126	1.2363	16.7376	2.27247	8.56651	9.61367	2.55486	7.8805	7.48464	-0.210042	0.833635	0.0790241	-1.02463	-0.0350981
Rho GTPase-activating protein 21	Q6DFV3	Arhgap21	5.97773		9.89042	14.7518	9.3862		7.7316	9.58543	3.70891	5.02129	4.54495	15.4197	2.56364	3.40649	5.25366	6.41541	-2.62553	0.00865154	2.06291	-1.64956	-0.722083
Kinesin-1 heavy chain	Q61768	Kif5b	13.151	10.8456	17.8028	14.7518	16.2125	10.8601	9.94063	12.4611			7.95366	15.4197	7.05002	10.2195	8.75611	12.8308	-0.525105	0.59951	0.222203	-1.27783	-0.353696
Hexokinase-1	P17710	Hk1	4.78218	6.77848	9.89042	7.37591	6.82633	3.10288	7.7316	11.5025	1.2363	16.7376	2.27247	3.4266	3.84547	4.25811	4.37805	2.13847	-2.10042	0.0356919	1.44743	-1.51438	-0.598727
Serine/threonine-protein kinase MARK2	Q05512	Mark2	4.78218	9.48988	3.95617	5.53193	16.2125	9.30863	11.0451	18.2123	7.41782	3.34753	2.27247	1.7133	5.12729	8.51621	10.5073	9.62311	-1.47029	0.141482	0.849298	-1.61852	-0.694675
Immunoglobulin-like and fibronectin type III domain-containing protein 1	Q3KNY0	Igfn1	3.58664	8.13418	1.97808	1.84398			4.41806	4.79272	1.2363	5.02129		3.4266	0.640911		1.75122	9.62311	-0.735147	0.46225	0.335123	-1.14075	-0.189983
Protein piccolo	Q9QYX7	Pclo	1.19555	4.06709	5.93425	3.68795	9.3862	3.10288	3.31354	15.3367	1.2363	1.67376		6.85321	0.640911	0.851621	1.75122		-0.735147	0.46225	0.335123	-2.65381	-1.40806
Glial fibrillary acidic protein	P03995	Gfap	7.17327	10.8456	21.7589	11.0639	5.11975	10.0844	18.7767	10.544	7.41782	13.3901	5.68118	10.2798	7.05002	2.55486	4.37805	3.2077	-1.9954	0.0459994	1.33725	-1.76737	-0.821603
78 kDa glucose-regulated protein	P20029	Hspa5	8.36882		9.89042	12.9078	8.53291	6.20576	15.4632	11.5025	7.41782	5.02129	2.27247	11.9931	10.8955	3.40649	7.00489	3.2077	-2.20544	0.0274232	1.56188	-1.62598	-0.701313
Gamma-enolase	P17183	Eno2	4.78218	9.48988	17.8028	16.5958	5.11975	3.8786	4.41806	3.83417	4.94521	8.36882	3.40871	6.85321	1.92273	4.25811	5.25366	3.2077	-1.15523	0.247996	0.605556	-1.72487	-0.786484
MAP7 domain-containing protein 1	A2AJI0	Map7d1	4.78218	5.42279		7.37591	7.67962	6.98147	7.7316	7.66834	1.2363	3.34753		3.4266	6.40911	2.55486	4.37805	4.27694	-2.41548	0.0157143	1.8037	-1.85888	-0.894432
Keratin, type II cuticular Hb6	P97861	Krt86	9.56436	4.06709	7.91234	12.9078	6.82633	5.43004	4.41806	1.91709	6.18151	6.69505	2.27247	10.2798	1.28182	1.70324	2.62683	2.13847	-1.47029	0.141482	0.849298	-1.59869	-0.676886
Sorbin and SH3 domain-containing protein 2	Q3UTJ2	Sorbs2	2.39109	5.42279	11.8685	11.0639	12.7994	3.10288	5.52257	11.5025	1.2363	1.67376	4.54495	13.7064	1.28182	5.10973	4.37805	4.27694	-1.68034	0.0928919	1.03202	-1.75855	-0.814388
Calcium-binding mitochondrial carrier protein Aralar1	Q8BH59	Slc25a12	5.97773	6.77848	13.8466	11.0639	12.7994	5.43004	7.7316	16.2952	2.47261	25.1065	6.81742	18.8463	6.40911	1.70324	7.00489	4.27694	-0.840168	0.400814	0.397057	-1.10031	-0.137905
AP-2 complex subunit mu	Q3TWV4	Ap2m1	8.36882	9.48988	7.91234	5.53193	5.97304	5.43004	6.62708	6.7098	2.47261	3.34753	4.54495	8.56651	3.84547	2.55486	3.50244	5.34617	-2.62553	0.00865154	2.06291	-1.63962	-0.713357
Excitatory amino acid transporter 1	P56564	Slc1a3	13.151	12.2013	11.8685	9.21988	10.2395	5.43004	12.1497	12.4611	6.18151	18.4114	4.54495	6.85321	3.84547	4.25811	8.75611	10.6923	-1.89038	0.0587074	1.23131	-1.36476	-0.448644
60 kDa heat shock protein, mitochondrial	P63038	Hspd1	3.58664	4.06709	23.737	16.5958		0.775719	2.20903	2.87563		1.67376	113.624	23.9862	1.28182	1.70324			0.630126	0.528612	0.276863	3.69893	1.88711
Ddx3x protein	B9EKE9	Ddx3x	1.19555	4.06709	3.95617	5.53193	5.11975	1.55144	3.31354	4.79272		3.34753		3.4266	0.640911		2.62683	3.2077	0.210042	0.833635	0.0790241	-1.39288	-0.478074
Vimentin	P20152	Vim		1.3557	9.89042	3.68795	3.41317	4.65432	6.62708	6.7098	6.18151	10.0426	21.5885	18.8463	1.28182	2.55486			0.840168	0.400814	0.397057	1.94225	0.957726
Stress-70 protein, mitochondrial	P38647	Hspa9		1.3557	7.91234	14.7518	4.26646	1.55144	1.10451	6.7098	1.2363	3.34753	5.68118	6.85321	1.28182		1.75122	3.2077	-0.525105	0.59951	0.222203	-1.61189	-0.688752
V-type proton ATPase subunit B, brain isoform	P62814	Atp6v1b2	13.151	16.2684	21.7589	20.2837	3.41317	2.32716	7.7316	5.75126	1.2363	8.36882	9.08989	11.9931	1.92273			1.06923	-0.420084	0.674424	0.171067	-2.01941	-1.01393
Elongation factor 1-alpha 1	P10126	Eef1a1	3.58664	5.42279	9.89042	12.9078	8.53291	5.43004	7.7316	4.79272	4.94521	10.0426	14.7711	8.56651	5.12729	5.96135	2.62683	6.41541	0.105021	0.916359	0.0379343	1.00277	0.00398656
ATP-dependent 6-phosphofructokinase, liver type	P12382	Pfkl		6.77848	19.7808	5.53193	5.97304	7.75719		9.58543		10.0426	2.27247	10.2798	5.7682	5.96135	7.00489		-0.525105	0.59951	0.222203	-1.34062	-0.422901
Elongation factor 1-alpha 2	P62631	Eef1a2	2.39109	6.77848	9.89042	11.0639	8.53291	6.98147	5.52257	4.79272	3.70891	8.36882	14.7711	8.56651	4.48638	6.81297	2.62683	7.48464	-0.105021	0.916359	0.0379343	1.0156	0.0223254
Guanine deaminase	Q9R111	Gda	8.36882	6.77848	9.89042	9.21988	5.11975	5.43004	2.20903	5.75126	4.94521	3.34753	5.68118	8.56651	3.20456	6.81297	5.25366	7.48464	-0.840168	0.400814	0.397057	-1.16495	-0.220262
ATP-dependent 6-phosphofructokinase, platelet type	Q9WUA3	Pfkp	4.78218	5.42279	9.89042	5.53193	6.82633	3.8786	5.52257	5.75126	4.94521	6.69505	3.40871	8.56651	5.12729	1.70324	5.25366	9.62311	-0.630126	0.528612	0.276863	-1.05038	-0.070909
Sickle tail protein	A2AQ25	Skt	2.39109	4.06709	5.93425	3.68795	9.3862	0.775719	14.3587	14.3781	1.2363	1.67376	3.40871	1.7133	1.28182	0.851621	6.12928	7.48464	-1.57532	0.115184	0.938609	-2.31205	-1.20917
Septin-7	O55131	Septin7	5.97773	5.42279	5.93425	7.37591	6.82633	4.65432	4.41806	4.79272	4.94521	10.0426	6.81742	5.1399	2.56364	5.10973	5.25366	4.27694	-0.630126	0.528612	0.276863	-1.02838	-0.040375
Potassium voltage-gated channel subfamily H member 7	Q9ER47	Kcnh7	5.97773	8.13418	11.8685	5.53193	11.0928	5.43004	13.2542	14.3781	6.18151	6.69505	2.27247	8.56651	0.640911	1.70324	6.12928	1.06923	-1.9954	0.0459994	1.33725	-2.27515	-1.18596
Microtubule-associated protein 6	Q7TSJ2	Map6	9.56436	6.77848	23.737	25.8157	7.67962	1.55144	3.31354	15.3367	3.70891	10.0426	3.40871	5.1399	4.48638	7.66459	2.62683	1.06923	-1.57532	0.115184	0.938609	-2.45829	-1.29766
Tuberin	Q61037	Tsc2	1.19555	2.71139	5.93425	9.21988	8.53291	10.0844	5.52257	9.58543		1.67376		1.7133	3.20456	5.10973	5.25366	4.27694	-0.630126	0.528612	0.276863	-1.86463	-0.89889
V-type proton ATPase catalytic subunit A	P50516	Atp6v1a	19.1287	18.9798	19.7808	16.5958	6.82633	3.10288	3.31354	5.75126	1.2363	5.02129		6.85321	3.20456	0.851621	2.62683	1.06923	-1.78536	0.0742034	1.12958	-3.92053	-1.97105
Microtubule-associated protein tau	P10637	Mapt	4.78218	5.42279	9.89042	9.21988	7.67962	6.20576	4.41806	4.79272	3.70891	1.67376		10.2798		2.55486	4.37805		0	1	0	-1.44973	-0.53578
Synaptojanin-1	Q8CHC4	Synj1	2.39109	6.77848	11.8685	18.4398	8.53291	4.65432	4.41806	11.5025	2.47261	8.36882	3.40871	10.2798	2.56364	1.70324	4.37805	7.48464	-1.57532	0.115184	0.938609	-1.68683	-0.754313
Gamma-aminobutyric acid type B receptor subunit 2	Q80T41	Gabbr2	1.19555	10.8456	3.95617	14.7518	8.53291	8.53291	11.0451	19.1709	2.47261	5.02129	2.27247	3.4266	1.92273	5.96135	8.75611	1.06923	-2.10042	0.0356919	1.44743	-2.52508	-1.33633
ARF GTPase-activating protein GIT1	Q68FF6	Git1	5.97773	8.13418	3.95617	7.37591	10.2395	3.8786	6.62708	12.4611	3.70891	1.67376	3.40871	6.85321	3.20456	3.40649	5.25366	6.41541	-2.41548	0.0157143	1.8037	-1.72884	-0.7898
Kinesin-like protein KIF21B	Q9QXL1	Kif21b		2.71139	1.97808	9.21988	7.67962	4.65432	6.62708	6.7098	1.2363			1.7133	1.92273	5.10973	4.37805	6.41541	-1.05021	0.293622	0.532212	-1.63297	-0.707501
Ig kappa chain V-III region PC 6684	P01670		10.7599	5.42279	1.97808	5.53193	11.9461	4.65432	1.10451	2.87563	4.94521	8.36882	4.54495	10.2798	4.48638	0.851621	4.37805	3.2077	-0.420084	0.674424	0.171067	-1.07819	-0.108612
Dematin	Q9WV69	Dmtn	5.97773	2.71139	11.8685	16.5958	11.0928	5.43004	4.41806	7.66834	2.47261	8.36882	5.68118	11.9931	1.92273	6.81297	3.50244	4.27694	-1.15523	0.247996	0.605556	-1.46039	-0.546356
Membrane-associated phosphatidylinositol transfer protein 2	Q6ZPQ6	Pitpnm2	4.78218	2.71139	7.91234	7.37591	8.53291	3.8786	5.52257	10.544	2.47261	5.02129	1.13624	8.56651	3.20456	1.70324	6.12928	2.13847	-1.78536	0.0742034	1.12958	-1.68772	-0.755079
Hisppd2a protein	B9EHS3	Ppip5k1		2.71139	3.95617	1.84398	11.0928	10.8601	3.31354	7.66834	2.47261				3.20456	4.25811	7.00489	2.13847	0.105021	0.916359	0.0379343	-1.55171	-0.633859
Huntingtin-associated protein 1	O35668	Hap1			17.8028	20.2837	20.479	2.32716	7.7316	9.58543	3.70891		4.54495	8.56651	5.7682	0.851621	0.875611	1.06923	-2.20544	0.0274232	1.56188	-3.59443	-1.84576
Try10-like trypsinogen	Q7M754	Gm5409	2.39109	4.06709	1.97808	1.84398	4.26646	5.43004	5.52257	4.79272	2.47261		1.13624	3.4266	3.84547	5.96135	6.12928	5.34617	0.735147	0.46225	0.335123	1.06837	0.0954119
ATP synthase subunit beta, mitochondrial	P56480	Atp5f1b	4.78218	10.8456	9.89042	7.37591	1.70658	0.775719	3.31354	1.91709	3.70891	10.0426	14.7711	6.85321	3.84547	0.851621		1.06923	0.630126	0.528612	0.276863	1.15792	0.211531
CLIP associating protein 2	Q08EB6	Clasp2		2.71139	7.91234	11.0639	6.82633	0.775719	6.62708	13.4196		3.34753	2.27247	5.1399	1.28182	0.851621	2.62683	4.27694	-1.57532	0.115184	0.938609	-2.4921	-1.31736
Arf-GAP with GTPase, ANK repeat and PH domain-containing protein 2	Q3UHD9	Agap2	2.39109	1.3557	7.91234	3.68795	5.97304	4.65432	3.31354	9.58543	2.47261		4.54495	3.4266		5.10973	7.00489	5.34617	0.945189	0.344562	0.462732	-1.0448	-0.0632254
Disks large homolog 1	Q811D0	Dlg1	1.19555	2.71139	5.93425	11.0639	3.41317	1.55144	6.62708	5.75126	2.47261	1.67376		8.56651	1.28182	3.40649	0.875611	6.41541	-0.315063	0.752714	0.12337	-1.35537	-0.438684
Serine/threonine-protein phosphatase 2B catalytic subunit alpha isoform	P63328	Ppp3ca	3.58664	6.77848	9.89042	11.0639	5.11975	4.65432	6.62708	7.66834	2.47261	5.02129	6.81742	3.4266	2.56364	5.96135	0.875611	2.13847	-2.31046	0.0208626	1.68063	-1.89189	-0.919829
Ig kappa chain V-V region HP R16.7	P01644		4.78218	2.71139	3.95617		12.7994	3.10288	2.20903			11.7163	2.27247	6.85321	4.48638		1.75122	6.41541	0	1	0	1.13308	0.180251
Interleukin-1 receptor-associated kinase 4	Q8R4K2	Irak4	3.58664	2.71139	3.95617	3.68795	11.9461	6.20576	3.31354	4.79272	6.18151	8.36882	2.27247	3.4266	2.56364	2.55486	6.12928	2.13847	-1.15523	0.247996	0.605556	-1.19517	-0.257213
R3H domain-containing protein 2	Q80TM6	R3hdm2	3.58664	4.06709	7.91234	11.0639	5.97304	0.775719	3.31354	6.7098	2.47261		3.40871	5.1399		1.70324	0.875611	2.13847	-0.630126	0.528612	0.276863	-2.06827	-1.04842
Phosphofurin acidic cluster sorting protein 2	Q3V3Q7	Pacs2	2.39109	1.3557	5.93425	5.53193	5.97304	2.32716	4.41806	7.66834		3.34753	2.27247	3.4266	1.92273	2.55486	0.875611	4.27694	-1.05021	0.293622	0.532212	-1.66783	-0.737971
Potassium channel erg1a	Q53Z09	Kcnh2	4.78218		5.93425	3.68795	9.3862	4.65432	6.62708	11.5025		6.69505	1.13624	6.85321		1.70324	3.50244	2.13847	-0.840168	0.400814	0.397057	-1.81223	-0.857767
Tubulin polymerization-promoting protein	Q7TQD2	Tppp	2.39109	2.71139	15.8247	9.21988	6.82633	4.65432	3.31354	2.87563	2.47261	1.67376	6.81742	8.56651	3.84547	5.10973	5.25366	4.27694	-0.210042	0.833635	0.0790241	-1.25781	-0.330909
Pyruvate dehydrogenase E1 component subunit alpha, somatic form, mitochondrial	P35486	Pdha1	3.58664	4.06709	9.89042	5.53193	5.11975	4.65432	5.52257	4.79272	1.2363	3.34753	2.27247	3.4266	2.56364	5.96135	4.37805	4.27694	-2.20544	0.0274232	1.56188	-1.57177	-0.652393
Probable ATP-dependent RNA helicase DDX5	Q61656	Ddx5	5.97773	2.71139	9.89042	5.53193	5.11975	1.55144	6.62708	6.7098	3.70891	5.02129		11.9931	2.56364	2.55486	1.75122	4.27694	-0.735147	0.46225	0.335123	-1.21132	-0.276575
Serine/threonine-protein phosphatase 2A 65 kDa regulatory subunit A alpha isoform	Q76MZ3	Ppp2r1a	1.19555	5.42279	7.91234	12.9078	6.82633	1.55144	4.41806	5.75126	1.2363	3.34753	4.54495	3.4266	6.40911	1.70324		4.27694	-0.735147	0.46225	0.335123	-1.61307	-0.689805
Synaptotagmin VIIbeta	Q8CF96	Syt7	8.36882	2.71139	5.93425	3.68795	3.41317	1.55144	8.83611	14.3781	1.2363	1.67376	1.13624	8.56651	4.48638	5.10973	6.12928	6.41541	-0.735147	0.46225	0.335123	-1.40651	-0.49212
SH3 and PX domain-containing protein 2A	O89032	Sh3pxd2a	2.39109	6.77848	3.95617	12.9078	8.53291	4.65432	3.31354	4.79272	2.47261	3.34753	2.27247		1.92273	0.851621	4.37805	2.13847	-1.89038	0.0587074	1.23131	-2.38221	-1.2523
TBC1 domain family member 1	Q60949	Tbc1d1	2.39109	1.3557		1.84398	6.82633	2.32716	4.41806	3.83417	3.70891	3.34753			1.28182	1.70324	4.37805	3.2077	0	1	0	-1.11823	-0.161213
Protein NDRG2	Q9QYG0	Ndrg2	2.39109	2.71139	3.95617		4.26646	6.20576	7.7316	6.7098	2.47261	1.67376			1.92273	2.55486	5.25366	3.2077	-1.05021	0.293622	0.532212	-1.70433	-0.769206
Histone H2A.J	Q8R1M2	H2aj	3.58664	9.48988	3.95617	5.53193	3.41317	6.20576	5.52257	2.87563	6.18151	5.02129	3.40871	5.1399	3.84547		4.37805		0.630126	0.528612	0.276863	-1.08798	-0.121658
Ig heavy chain V region 1-62-3	P01754	Ighv1-62-3	3.58664	5.42279	5.93425	5.53193	5.97304	3.10288	2.20903	0.958543	3.70891	6.69505	2.27247	5.1399	2.56364	2.55486	2.62683	3.2077	-0.525105	0.59951	0.222203	-1.13729	-0.185598
Protein Dennd4a	E9Q8V6	Dennd4a	5.97773	2.71139	5.93425	3.68795	5.11975	3.8786	5.52257	3.83417	2.47261			5.1399	1.92273	0.851621	3.50244	4.27694	-0.630126	0.528612	0.276863	-1.51379	-0.598161
ATP synthase subunit gamma, mitochondrial	Q91VR2	Atp5f1c	3.58664	4.06709	3.95617	3.68795	3.41317	1.55144	4.41806	7.66834	4.94521	1.67376	7.95366	8.56651	5.12729	0.851621	1.75122		0.840168	0.400814	0.397057	1.09058	0.125102
Heat shock 70 kDa protein 12A	Q8K0U4	Hspa12a	1.19555	2.71139	7.91234	9.21988	10.2395	2.32716	4.41806	5.75126	1.2363	3.34753	1.13624	3.4266	3.20456	2.55486	2.62683	4.27694	-1.57532	0.115184	0.938609	-2.00713	-1.00513
Synaptotagmin-1	P46096	Syt1	3.58664	8.13418	5.93425	5.53193	2.55987	0.775719	7.7316	3.83417	2.47261	3.34753	3.40871	1.7133	3.84547	0.851621	4.37805	1.06923	-1.68034	0.0928919	1.03202	-1.80629	-0.853029
Brain acid soluble protein 1	Q91XV3	Basp1	8.36882	8.13418	9.89042	12.9078	1.70658	0.775719	2.20903	2.87563	6.18151	13.3901	4.54495	8.56651		1.70324			1.57532	0.115184	0.938609	1.17389	0.231297
Leucine-rich repeat and fibronectin type-III domain-containing protein 4	Q80XU8	Lrfn4		2.71139	1.97808		2.55987	3.10288	2.20903	6.7098	3.70891	1.67376		1.7133	1.28182	4.25811	7.00489	5.34617	-0.525105	0.59951	0.222203	1.11138	0.152347
UDP-N-acetylglucosamine--peptide N-acetylglucosaminyltransferase 110 kDa subunit	Q8CGY8	Ogt	2.39109	1.3557	3.95617	5.53193	10.2395	3.8786	5.52257	9.58543	1.2363			3.4266	1.28182	4.25811	3.50244	4.27694	-0.420084	0.674424	0.171067	-1.77096	-0.824529
ATP synthase subunit O, mitochondrial	Q9DB20	Atp5po	2.39109	2.71139	5.93425	9.21988	3.41317	1.55144	3.31354	5.75126	2.47261	8.36882	4.54495	6.85321	1.92273	4.25811	4.37805	1.06923	0	1	0	-1.01235	-0.0177105
Transcriptional activator protein Pur-alpha	P42669	Pura	3.58664	4.06709	3.95617	1.84398	3.41317	3.10288	4.41806	4.79272		1.67376	2.27247	6.85321	1.28182	3.40649	0.875611	1.06923	-1.36527	0.172167	0.764049	-1.46468	-0.550581
Septin-11	Q8C1B7	Septin11	4.78218	4.06709	3.95617	7.37591	2.55987	3.10288	4.41806	1.91709	2.47261	5.02129		3.4266	1.28182	2.55486		3.2077	-0.105021	0.916359	0.0379343	-1.34342	-0.425913
Probable ATP-dependent RNA helicase DDX17	Q501J6	Ddx17	3.58664	4.06709	3.95617	3.68795	2.55987	2.32716	4.41806	2.87563	2.47261	3.34753		5.1399	3.20456	2.55486		3.2077	0.315063	0.752714	0.12337	-1.03421	-0.0485331
Mitogen-activated protein kinase 1	P63085	Mapk1	3.58664	5.42279	3.95617	1.84398	4.26646	3.8786	3.31354	4.79272	2.47261		6.81742	1.7133	1.92273	5.96135	2.62683	1.06923	-0.525105	0.59951	0.222203	-1.20346	-0.267186
Ankyrin repeat domain 34A	B2RW11	Ankrd34a	2.39109	2.71139	7.91234	5.53193	6.82633	0.775719	5.52257	2.87563	1.2363	1.67376	3.40871	3.4266	1.28182	3.40649	4.37805	5.34617	-0.945189	0.344562	0.462732	-1.43005	-0.516065
Synapsin-2	Q64332	Syn2	4.78218	4.06709	9.89042	20.2837	5.97304	2.32716	1.10451	1.91709	1.2363	3.34753	2.27247	5.1399	1.92273	1.70324	1.75122	1.06923	-1.78536	0.0742034	1.12958	-2.72983	-1.44881
Dihydrolipoyllysine-residue succinyltransferase component of 2-oxoglutarate dehydrogenase complex, mitochondrial	Q9D2G2	Dlst	4.78218	4.06709	9.89042	9.21988	0.853291	0.775719	3.31354	2.87563	2.47261	3.34753	3.40871	8.56651	1.28182	1.70324	0.875611	1.06923	-0.840168	0.400814	0.397057	-1.57436	-0.654766
Kinesin light chain 2	O88448	Klc2	2.39109	1.3557		5.53193	7.67962	3.8786	6.62708	7.66834	1.2363			1.7133	1.92273	3.40649	4.37805	4.27694	-0.840168	0.400814	0.397057	-1.7783	-0.830501
Nuclear distribution protein nudE-like 1	Q9ERR1	Ndel1	5.97773	10.8456	5.93425	7.37591	5.97304	5.43004	5.52257	5.75126	3.70891	3.34753	1.13624		0.640911	2.55486	2.62683	4.27694	-2.5205	0.0117187	1.93112	-2.52616	-1.33695
Ras-related protein Rab-3A	P63011	Rab3a	1.19555	1.3557	3.95617	1.84398	0.853291	0.775719		2.87563		3.34753	5.68118	8.56651	0.640911	5.96135	0.875611	3.2077	1.05021	0.293622	0.532212	2.19981	1.13738
Cyclin-Y	Q8BGU5	Ccny	3.58664	1.3557	3.95617	1.84398	0.853291	1.55144		3.83417	1.2363	3.34753	1.13624		0.640911	6.81297	4.37805		0.210042	0.833635	0.0790241	1.20587	0.270074
Synaptic vesicle glycoprotein 2A	Q9JIS5	Sv2a	1.19555	1.3557	3.95617	1.84398	4.26646	3.8786	4.41806	5.75126		3.34753		1.7133	5.12729	0.851621	4.37805	2.13847	0.525105	0.59951	0.222203	-1.13916	-0.187965
Alpha-tubulin N-acetyltransferase 1	Q8K341	Atat1	3.58664	5.42279	1.97808		4.26646		4.41806	3.83417	1.2363	1.67376	1.13624	1.7133	0.640911	4.25811	1.75122	3.2077	-2.94059	0.0032759	2.48467	-2.00682	-1.00491
Phosphate carrier protein, mitochondrial	Q8VEM8	Slc25a3	1.19555	2.71139	5.93425	5.53193	3.41317	1.55144	5.52257	5.75126	2.47261	6.69505	5.68118	5.1399	0.640911	2.55486	0.875611		-0.210042	0.833635	0.0790241	-1.14962	-0.201162
MICOS complex subunit Mic60	Q8CAQ8	Immt	1.19555	4.06709	3.95617	14.7518	4.26646	0.775719	2.20903	4.79272	1.2363	5.02129	2.27247		1.28182		0.875611		0.735147	0.46225	0.335123	-2.10611	-1.07458
Histone H2B	Q921L4	LOC665622	7.17327	14.9127	3.95617	1.84398	2.55987	0.775719		0.958543	7.41782	6.69505	5.68118	1.7133		0.851621		2.13847	0.420084	0.674424	0.171067	-1.12596	-0.17115
Rho guanine nucleotide exchange factor 7	Q9ES28	Arhgef7	3.58664	2.71139	3.95617	3.68795	5.97304	0.775719	3.31354	5.75126	2.47261	3.34753		3.4266			0.875611	3.2077	0.210042	0.833635	0.0790241	-1.39514	-0.480412
Synaptogyrin-3	Q8R191	Syngr3		1.3557	3.95617	9.21988	3.41317	3.8786	2.20903		1.2363	3.34753	1.13624	3.4266	3.84547	0.851621	2.62683	1.06923	-2.31046	0.0208626	1.68063	-1.82689	-0.869392
F-actin-capping protein subunit beta	P47757	Capzb	3.58664	1.3557			0.853291				1.2363		1.13624	1.7133	1.28182	2.55486	0.875611	1.06923	-2.10042	0.0356919	1.44743	-1.37049	-0.454691
F-actin-capping protein subunit alpha-2	P47754	Capza2	3.58664	2.71139	1.97808				2.20903	2.87563	6.18151	1.67376	1.13624	1.7133	0.640911	2.55486		1.06923	-2.10042	0.0356919	1.44743	-1.24952	-0.321373
Ig lambda-1 chain C region	P01843		1.19555	1.3557	1.97808		11.0928	1.55144			1.2363	1.67376	1.13624	1.7133	1.28182	0.851621		2.13847	-1.57532	0.115184	0.938609	-2.39674	-1.26108

## Sheet: A vs D Filtered
This table contains filtered proteins that met stats requirements for A vs D pairwise comparisons
Protein Name	Uniprot Acc#	Gene	S232A - Female				S232A - Male				S232D - Female				S232D - Male				W Statistic	Wilcoxon p-value	-Log10 (p-Value)	A vs D Fold Change	A vs D Log2 Fold Change
AP-2 complex subunit mu	Q3TWV4	Ap2m1	8.36882	9.48988	7.91234	5.53193	5.97304	5.43004	6.62708	6.7098	2.47261	3.34753	4.54495	8.56651	3.84547	2.55486	3.50244	5.34617	-2.62553	0.00865154	2.06291	-1.63962	-0.713357
Potassium voltage-gated channel subfamily H member 7	Q9ER47	Kcnh7	5.97773	8.13418	11.8685	5.53193	11.0928	5.43004	13.2542	14.3781	6.18151	6.69505	2.27247	8.56651	0.640911	1.70324	6.12928	1.06923	-1.9954	0.0459994	1.33725	-2.27515	-1.18596
Gamma-aminobutyric acid type B receptor subunit 2	Q80T41	Gabbr2	1.19555	10.8456	3.95617	14.7518	8.53291	8.53291	11.0451	19.1709	2.47261	5.02129	2.27247	3.4266	1.92273	5.96135	8.75611	1.06923	-2.10042	0.0356919	1.44743	-2.52508	-1.33633
Clathrin heavy chain 1	Q68FD5	Cltc	77.7105	79.9861	118.685	127.234	50.3442	42.6646	70.6889	67.098	43.2706	103.773	54.5394	61.6789	40.3774	22.1422	37.6513	28.8693	-2.20544	0.0274232	1.56188	-1.61715	-0.693454
ARF GTPase-activating protein GIT1	Q68FF6	Git1	5.97773	8.13418	3.95617	7.37591	10.2395	3.8786	6.62708	12.4611	3.70891	1.67376	3.40871	6.85321	3.20456	3.40649	5.25366	6.41541	-2.41548	0.0157143	1.8037	-1.72884	-0.7898
Huntingtin-associated protein 1	O35668	Hap1			17.8028	20.2837	20.479	2.32716	7.7316	9.58543	3.70891		4.54495	8.56651	5.7682	0.851621	0.875611	1.06923	-2.20544	0.0274232	1.56188	-3.59443	-1.84576
Serine/threonine-protein phosphatase 2B catalytic subunit alpha isoform	P63328	Ppp3ca	3.58664	6.77848	9.89042	11.0639	5.11975	4.65432	6.62708	7.66834	2.47261	5.02129	6.81742	3.4266	2.56364	5.96135	0.875611	2.13847	-2.31046	0.0208626	1.68063	-1.89189	-0.919829
Microtubule-associated protein 2	P20357	Map2	29.8886	31.181	57.3644	79.291	29.8652	24.0473	19.8813	23.9636	17.3082	15.0639	18.1798	34.266	17.3046	21.2905	17.5122	13.9001	-2.62553	0.00865154	2.06291	-1.90849	-0.932431
Pyruvate dehydrogenase E1 component subunit alpha, somatic form, mitochondrial	P35486	Pdha1	3.58664	4.06709	9.89042	5.53193	5.11975	4.65432	5.52257	4.79272	1.2363	3.34753	2.27247	3.4266	2.56364	5.96135	4.37805	4.27694	-2.20544	0.0274232	1.56188	-1.57177	-0.652393
Rho GTPase-activating protein 23	Q69ZH9	Arhgap23	19.1287	13.557	41.5398	53.4753	34.1317	15.5144	23.1948	33.549	9.89042	13.3901	11.3624	29.1261	4.48638	20.4389	18.3878	13.9001	-2.31046	0.0208626	1.68063	-1.93492	-0.952273
Ankyrin-2	Q8C8R3	Ank2	22.7154	29.8253	31.6494	46.0994	11.0928	6.98147	16.5677	21.0879	14.8356	30.1277	11.3624	17.133	5.7682	5.96135	2.62683	6.41541	-1.9954	0.0459994	1.33725	-1.97409	-0.981186
AP-2 complex subunit alpha-1	P17426	Ap2a1	21.5198	21.6911	43.5179	31.3476	21.3323	14.7387	17.6722	20.1294	9.89042	18.4114	9.08989	34.266	10.8955	5.10973	8.75611	13.9001	-2.41548	0.0157143	1.8037	-1.73994	-0.79904
Nuclear distribution protein nudE-like 1	Q9ERR1	Ndel1	5.97773	10.8456	5.93425	7.37591	5.97304	5.43004	5.52257	5.75126	3.70891	3.34753	1.13624		0.640911	2.55486	2.62683	4.27694	-2.5205	0.0117187	1.93112	-2.52616	-1.33695
Alpha-tubulin N-acetyltransferase 1	Q8K341	Atat1	3.58664	5.42279	1.97808		4.26646		4.41806	3.83417	1.2363	1.67376	1.13624	1.7133	0.640911	4.25811	1.75122	3.2077	-2.94059	0.0032759	2.48467	-2.00682	-1.00491
SLIT-ROBO Rho GTPase-activating protein 2	Q91Z67	Srgap2	10.7599	17.6241	17.8028	22.1277	15.3592	11.6358	15.4632	21.0879	2.47261	6.69505	9.08989	18.8463	5.7682	9.36784	9.63172	8.55388	-2.73055	0.00632295	2.19908	-1.87234	-0.904844
SLIT-ROBO Rho GTPase-activating protein 3	Q812A2	Srgap3	20.3243	16.2684	17.8028	18.4398	29.0119	12.4115	25.4038	26.8392	3.70891	3.34753	1.13624	8.56651	5.7682	6.81297	8.75611	10.6923	-3.36067	0.00077753	3.10928	-3.4127	-1.77091
Vesicle-fusing ATPase	P46460	Nsf	10.7599	18.9798	11.8685	25.8157	15.3592	11.6358	14.3587	15.3367	3.70891	15.0639	9.08989	8.56651	5.7682	6.81297	10.5073	5.34617	-2.94059	0.0032759	2.48467	-1.91346	-0.936182
Synaptogyrin-3	Q8R191	Syngr3		1.3557	3.95617	9.21988	3.41317	3.8786	2.20903		1.2363	3.34753	1.13624	3.4266	3.84547	0.851621	2.62683	1.06923	-2.31046	0.0208626	1.68063	-1.82689	-0.869392
Regulating synaptic membrane exocytosis protein 1	Q99NE5	Rims1	10.7599	13.557	27.6932	33.1916	23.0389	10.8601	18.7767	29.7148	7.41782	8.36882	7.95366	30.8394	7.69093	6.81297	17.5122	13.9001	-1.9954	0.0459994	1.33725	-1.66765	-0.737818
Contactin-1	P12960	Cntn1	27.4975	27.1139	31.6494	35.0356	10.2395	8.53291	12.1497	20.1294	14.8356	28.454	6.81742	22.2729	3.84547	2.55486	6.12928	4.27694	-1.9954	0.0459994	1.33725	-1.93244	-0.950426
Protein bassoon	O88737	Bsn	3.58664	9.48988	23.737	40.5675	16.2125	13.9629	22.0903	37.3832	2.47261	8.36882	10.2261	20.5596	7.69093	4.25811	13.1342	4.27694	-2.10042	0.0356919	1.44743	-2.35296	-1.23447
Protein Gm15800	E9Q2E4	Hectd4	8.36882	10.8456	15.8247	7.37591	22.1856	18.6173	24.2993	25.8807	4.94521	10.0426	3.40871	3.4266	5.7682	2.55486	7.00489	6.41541	-3.15063	0.00162919	2.78803	-3.06194	-1.61444
Breakpoint cluster region protein	Q6PAJ1	Bcr	15.5421	14.9127	17.8028	29.5036	18.7724	9.30863	15.4632	30.6734	6.18151	5.02129	3.40871	10.2798	4.48638	6.81297	6.12928	11.7616	-3.15063	0.00162919	2.78803	-2.81018	-1.49066
Liprin-alpha 3	B8QI35	Ppfia3	4.78218	9.48988	11.8685	14.7518	14.506	10.0844	12.1497	15.3367	1.2363	3.34753	4.54495	8.56651	5.7682	9.36784	7.00489	12.8308	-2.41548	0.0157143	1.8037	-1.76522	-0.81985
Jouberin	Q8K3E5	Ahi1	3.58664	4.06709	13.8466	36.8795	34.1317	12.4115	24.2993	18.2123	7.41782	8.36882	4.54495	8.56651	11.5364	3.40649	12.2586	1.06923	-2.10042	0.0356919	1.44743	-2.57894	-1.36678
AP-2 complex subunit beta	Q9DBG3	Ap2b1	16.7376	17.6241	21.7589	11.0639	10.2395	7.75719	14.3587	9.58543	7.41782	15.0639	3.40871	10.2798	7.05002	2.55486	4.37805	7.48464	-2.5205	0.0117187	1.93112	-1.89329	-0.920898
Sarcoplasmic/endoplasmic reticulum calcium ATPase 2	O55143	Atp2a2	10.7599	10.8456	1.97808	16.5958	13.6527	7.75719	13.2542	12.4611	4.94521	10.0426	3.40871	6.85321	4.48638	4.25811	4.37805	5.34617	-2.41548	0.0157143	1.8037	-1.99697	-0.997814
Rho GTPase-activating protein 21	Q6DFV3	Arhgap21	5.97773		9.89042	14.7518	9.3862		7.7316	9.58543	3.70891	5.02129	4.54495	15.4197	2.56364	3.40649	5.25366	6.41541	-2.62553	0.00865154	2.06291	-1.64956	-0.722083
Hexokinase-1	P17710	Hk1	4.78218	6.77848	9.89042	7.37591	6.82633	3.10288	7.7316	11.5025	1.2363	16.7376	2.27247	3.4266	3.84547	4.25811	4.37805	2.13847	-2.10042	0.0356919	1.44743	-1.51438	-0.598727
Glial fibrillary acidic protein	P03995	Gfap	7.17327	10.8456	21.7589	11.0639	5.11975	10.0844	18.7767	10.544	7.41782	13.3901	5.68118	10.2798	7.05002	2.55486	4.37805	3.2077	-1.9954	0.0459994	1.33725	-1.76737	-0.821603
78 kDa glucose-regulated protein	P20029	Hspa5	8.36882		9.89042	12.9078	8.53291	6.20576	15.4632	11.5025	7.41782	5.02129	2.27247	11.9931	10.8955	3.40649	7.00489	3.2077	-2.20544	0.0274232	1.56188	-1.62598	-0.701313
MAP7 domain-containing protein 1	A2AJI0	Map7d1	4.78218	5.42279		7.37591	7.67962	6.98147	7.7316	7.66834	1.2363	3.34753		3.4266	6.40911	2.55486	4.37805	4.27694	-2.41548	0.0157143	1.8037	-1.85888	-0.894432
