# Supplementary material for: 14-3-3θ phosphorylation at S232 reduces its interactome and regulates axonal trafficking
Source: Dis Model Mech. 2025 Dec 5;18(12):dmm052405. doi: 10.1242/dmm.052405 (PMC12714136; doi:10.1242/dmm.052405)
Supplement: Dataset 3. Detailed statistical tests and analyses. [file dmm-18-052405-Dataset3.xlsx]

## Sheet: Sheet1
Fig	Expt	n	statistical analysis
Fig 3	NDEL-V5 PLA	3 independent rounds	T-test, unpaired, two-tailed, p=0.0482, t=2.813, df=4
	BCR-V5 PLA	3 independent rounds	T-test, unpaired, two-tailed, p=0.0003, t=11.7, df=4
Fig 5	cargo population ante	3 independent rounds, 40 axons per group	Mann Whitney test, two-tailed, p = 0.5671, U = 740
	cargo population retro	3 independent rounds, 40 axons per group	Mann Whitney test, two-tailed, p = 0.6859, U = 757.5
	cargo population rev	3 independent rounds, 40 axons per group	T-test, unpaired, two-tailed, p=0.7529, t=0.3159, df=78
	cargo population stationary	3 independent rounds, 40 axons per group	T-test, unpaired, two-tailed, p=0.1488, t=1.458, df=78
	net velocity ante	3 independent rounds, 40 axons per group, 527 vesicles total	Mann Whitney test, two-tailed, p=0.0135, U = 30182
	net velocity retro	3 independent rounds, 40 axons per group, 702 vesicles total	Mann Whitney test, two-tailed, p <0.0001, U = 50106
	pause count	3 independent rounds, 40 axons per group, 1261 vesicles total	Zero-inflated model Count Model, Log Likelihood = -1534.10964, log likelihood df = 4 Count Model Coefficients: (Intercept) Estimate = -0.234, SE = 0.044, zvalue = -5.355, p <0.001 (Genotype) Estimate = 0.438, SE = 0.057,zvalue = 7.667, p<0.001
	% time motion ante	3 independent rounds, 40 axons per group, 1261 vesicles total	Mann Whitney test, two-tailed, p=0.0231, U = 184170
	% time motion pauses	3 independent rounds, 40 axons per group, 1261 vesicles total	Mann Whitney test, two-tailed, p <0.0001, U = 156612
	% time motion retro	3 independent rounds, 40 axons per group, 1261 vesicles total	T-test, unpaired, two-tailed, p=0.0033, t=2.942, df=1259
	combined segmental velocity ante	3 independent rounds, 40 axons per group, 1027 segments total	Mann Whitney test, two-tailed, p=0.8877, U = 131160
	combined segmental velocity retro	3 independent rounds, 40 axons per group, 1259 segments total	Mann Whitney test, two-tailed, p=0.6824, U = 195485
	Pause Duration	3 independent rounds, 40 axons per group, 1261 vesicles total	Mann Whitney test, two-tailed, p=0.0002, U = 169086
	Switch Count	3 independent rounds, 40 axons per group, 1261 vesicles total	Zero-inflated model Count Model, Log Likelihood = -1390.76629, log likelihood df = 4 Count Model Coefficients: (Intercept) Estimate = 0.510, SE = 0.062, zvalue = -8.167, p <0.001 (Genotype) Estimate = 0.097, SE = 0.087,zvalue = 1.121, p=0.262
Fig 6	cargo population ante	3 independent rounds, 30 axons per group	Mann Whitney test, two-tailed, p = 0.8343, U = 435.5
	cargo population retro	3 independent rounds, 30 axons per group	Mann Whitney test, two-tailed, p =0.3757, U = 389.5
	cargo population rev	3 independent rounds, 30 axons per group	Mann Whitney test, two-tailed, p = 0.6464, U = 418.5
	cargo population stationary	3 independent rounds, 30 axons per group	T-test, unpaired, two-tailed, p=0.2648, t=1.126, df=58
	net velocity ante	3 independent rounds, 40 axons per group, 388 vesicles total	Mann Whitney test, two-tailed, p=0.0305, U = 16420
	net velocity retro	3 independent rounds, 40 axons per group, 534 vesicles total	Mann Whitney test, two-tailed, 0.0016, U = 29969
	pause count	3 independent rounds, 30 axons per group, 944 vesicles total	Zero-inflated Count Model, Log Likelihood = -11088.00485, log likelihood df = 4 Count Model Coefficients: (Intercept) Estimate = -0.199, SE = 0.051, zvalue = -3.883, p <0.001 (Genotype) Estimate = 0.158, SE = 0.069,zvalue = 2.284, p=0.022
	% time motion ante	3 independent rounds, 30 axons per group, 944 vesicles total	Mann Whitney test, two-tailed, p=0.0811, U = 104345
	% time motion pauses	3 independent rounds, 30 axons per group, 944 vesicles total	Mann Whitney test, two-tailed, p=0.0018, U = 98498
	% time motion retro	3 independent rounds, 30 axons per group, 944 vesicles total	Mann Whitney test, two-tailed, p=0.8051, U = 110362
	combined segmental velocity ante	3 independent rounds, 30 axons per group, 778 segments total	Mann Whitney test, two-tailed, p=0.6988, U = 74336
	combined segmental velocity retro	3 independent rounds, 30 axons per group, 883 segments total	Mann Whitney test, two-tailed, p=0.0428, U = 89585
	Pause Duration	3 independent rounds, 30 axons per group, 841 vesicles total	Mann Whitney test, two-tailed, p=0.8963, U = 87212
	Switch Count	3 independent rounds, 30 axons per group, 944 vesicles total	Zero-inflated Count Model, Log Likelihood = -1054.99711, log likelihood df = 4 Count Model Coefficients: (Intercept) Estimate = .557, SE = 0.071, zvalue = 7.846, p <0.001 (Genotype) Estimate = 0.149, SE = 0.096,zvalue = 1.551, p=0.121
